# Supplementary material for: O-GlcNAcylation on Rab3A attenuates its effects on mitochondrial oxidative phosphorylation and metastasis in hepatocellular carcinoma
Source: Cell Death Dis. 2018 Sep 20;9(10):970. doi: 10.1038/s41419-018-0961-7 (PMC6148238; doi:10.1038/s41419-018-0961-7)
Supplement: Supplementary file 6 — Table S2 [file 41419_2018_961_MOESM6_ESM.xlsx]

## Sheet: Sheet1
Table S2. OGT offsets the Clinicopathological signifigances in HCC patients
			OGT-Low					OGT-High
			OGTLowRab3AHigh	OGTLowRab3ALow				OGTHighRab3AHigh	OGTHighRab3ALow
Variables		No.	No. (%)	No. (%)	P-value		No.	No. (%)	No. (%)	P-value
Gender					0.64032					0.167274
Male		48	16(33%)	32(67%)			98	80(82%)	18(18%)
Female		8	2(25%)	6(75%)			26	18(69%)	8(31%)
Age (year)					0.174901					0.065795
>52		38	10(26%)	28(74%)			58	50(86%)	8(14%)
<=52		18	8(44%)	10(56%)			66	48(73%)	18(27%)
Vessel invasion					0.00170949					0.551378
Present		23	2(9%)	21(91%)			96	77(80%)	19(20%)
Absent		33	16(48%)	17(52%)			28	21(75%)	7(25%)
Tumor size (cm)					0.0985382					0.79564
>5		42	11(26%)	31(74%)			79	63(80%)	16(20%)
<=5		14	7(50%)	7(50%)			45	35(78%)	10(22%)
TNM stage					0.0366167					0.357211
I+II		30	6(20%)	24(80%)			107	86(80%)	21(20%)
III+IV		26	12(46%)	14(54%)			17	12(71%)	5(29%)
Recurrence					0.035909					0.39485
Present		33	7(21%)	26(79%)			72	55(76%)	17(24%)
Absent		23	11(48%)	12(52%)			52	43(83%)	9(17%)
Liver cirrhosis					0.159241					0.0830301
Present		41	11(27%)	30(73%)			71	60(85%)	11(15%)
Absent		15	7(47%)	8(53%)			53	38(72%)	15(28%)
p<0.05 indicates that differences have statistical significance. *Pearson chi-square tests.
