# Supplementary material for: O-GlcNAcylation on Rab3A attenuates its effects on mitochondrial oxidative phosphorylation and metastasis in hepatocellular carcinoma
Source: Cell Death Dis. 2018 Sep 20;9(10):970. doi: 10.1038/s41419-018-0961-7 (PMC6148238; doi:10.1038/s41419-018-0961-7)
Supplement: Supplementary file 8 — Table S3 [file 41419_2018_961_MOESM8_ESM.xlsx]

## Sheet: Correlation genes
Table S3.1: Genes conferring significant correlations with RAB3A and OGT
RAB3A>0.3				RAB3A>0.1	RAB3A<-0.1	RAB3A<-0.1	RAB3A>0.1
OGT>0.1	OGT<-0.1			OGT<-0.1	OGT>0.1	OGT<-0.1	OGT>0.1
SLC35E1	UQCRH			ZZZ3	ZNHIT2	ZNF790	ZSWIM6
PFKM	UQCRFS1			ZXDB	ZNF787	ZMYND12	ZRSR2
OBSCN	TRPT1			ZSWIM5	ZNF771	ZG16	ZNF91
LRCH4	TREX1			ZSCAN22	ZNF653	WDR46	ZNF876P
KATNAL2	TIMM44			ZNRF2P1	ZNF628	VKORC1	ZNF862
IDUA	SPTBN4			ZNHIT6	ZNF576	USP18	ZNF841
ARV1	SLC25A4			ZNF839	ZNF575	UGT2B7	ZNF823
ANO8	RDH13			ZNF831	ZNF524	UGT2B10	ZNF767P
AAK1	RABGGTA			ZNF830	ZNF428	UGT1A6	ZNF763
	PRDX2			ZNF800	ZNF408	UCHL3	ZNF721
	PHLDB3			ZNF710	ZNF205	TSPAN9	ZNF700
	PAIP2B			ZNF707	ZFYVE19	TRMT61A	ZNF692
	NDUFS3			ZNF70	ZCCHC24	TPMT	ZNF669
	NDUFS2			ZNF7	ZBTB8OS	TNFAIP8L1	ZNF618
	NDUFB4			ZNF696	ZBTB17	TMEM254	ZNF565
	NDUFB3			ZNF623	YIF1B	TMEM220	ZNF552
	NDUFA8			ZNF572	XAB2	TMEM218	ZNF547
	NDUFA6			ZNF445	WDR83	TMBIM6	ZNF540
	NDUFA13			ZNF407	WDR45	TIMP3	ZNF527
	NDUFA12			ZNF343	WDR13	TANGO6	ZNF518B
	MRPS36			ZNF334	WBP2	SRR	ZNF493
	MRPS12			ZNF280C	VPS4A	SPATA45	ZNF44
	MRPL41			ZNF202	VPS18	SNRPD3	ZNF436-AS1
	MRPL34			ZNF189	VPS16	SMIM19	ZNF436
	MPV17L2			ZNF175	USP2	SLC9A3R2	ZNF432
	MINOS1			ZKSCAN8	USF2	SLC39A5	ZNF383
	MGST3			ZHX2	USF1	SLC25A47	ZNF276
	MDH1			ZFYVE26	USE1	SLC25A26	ZNF213
	MCOLN1			ZFR	UROS	SLC22A3	ZNF165
	MAD1L1			ZFHX4	UQCRQ	SLC16A13	ZNF138
	LRPAP1			ZFAND1	UQCRH	SLC13A5	ZNF117
	HIGD2A			ZEB1	UQCRFS1	SKAP1	ZMYM6
	GPI			ZDHHC2	UQCRC2	SHPK	ZFYVE27
	FN3K			ZCCHC6	UQCRC1	SHISA5	ZFP62
	ESRRA			ZCCHC3	UQCRB	SERPINA3	ZDHHC23
	ELOF1			ZCCHC2	UQCR11	SERPINA1	ZDHHC11
	DDX41			ZC3HAV1	UQCR10	SDC2	ZDHHC1
	COX8A			ZC3H12C	UPP1	RPS4Y1	ZBTB7A
	COX7C			ZC3H12B	UNC45A	RPS3A	ZBTB43
	COX7B			ZBTB6	UFD1	RPS29	ZBTB4
	COX6A1			ZBTB39	UBL5	RPS20	YJEFN3
	COX5B			ZBTB33	UBE2S	RPS12	WNT9A
	COX5A			ZBTB24	UBE2M	RPL30	WNT7B
	COX4I1			ZBTB14	UBE2J2	RHOA	WIPF3
	COQ9			ZBTB10	UBAC1	REXO4	WFDC2
	COPE			ZBED4	TXNDC17	RDH16	WDR97
	CNNM2			YY1	TXNDC11	RCAN1	WDR60
	CARD19			YTHDF3	TXN2	RANBP1	WDR37
	BORCS8			YLPM1	TTTY14	RABEPK	WDR26
	BOLA3			YAP1	TTC39C	RAB32	WASH7P
	ATP5PO			XRN2	TSSC4	PXDC1	VWC2
	ATP5MC3			XPO5	TSPAN33	PSMF1	VN1R1
	ATP5F1C			WWP1	TRPT1	PROS1	VAMP1
	ATP5F1B			WTAP	TRIR	PRODH2	UVSSA
	ATP5F1A			WNK1	TRIP6	PRCP	USP21
	ACO2			WEE1	TREX1	POLR3GL	USP17L2
				WDR82	TRAPPC5	PLG	UNC5B
				WDR48	TRAPPC3	PLA2G12B	ULK3
				WDR43	TRAPPC2L	PIGY	ULK2
				WDR36	TRAPPC2B	PDLIM1	ULBP1
				WDR35	TRAPPC1	PCTP	UAP1L1
				WDR3	TPGS1	PCMT1	TUBG2
				WDFY1	TP53INP2	PC	TUB
				WDCP	TMOD1	PANK1	TTYH2
				WASHC5	TMEM52	PALMD	TTTY1B
				WASF1	TMEM223	OTC	TTLL3
				VRK2	TMEM205	ORMDL3	TTC39A
				VPS4B	TMEM175	ORM2	TTC13
				VPS36	TMEM161A	ORM1	TSPYL5
				VPS13B	TMEM147	NUDT6	TSPYL2
				VIRMA	TMEM134	NINJ2	TSIX
				VHL	TMEM129	NEK6	TRMT2B
				VCPIP1	TMEM120A	MTHFD1	TRIM11
				UTP23	TMEM11	MST1	TRAPPC13
				UTP20	TMEM104	MSRA	TPTE2P6
				UTP14C	TM7SF2	MSMO1	TP53I11
				USP6NL	TM6SF2	MRPS28	TMEM72
				USP45	TM4SF5	MRPS18B	TMEM61
				USP40	TM4SF4	MRPL11	TMEM51
				USP28	TLE2	MMAB	TMEM184A
				USP27X-AS1	TIMM50	MGST1	TMEM161B
				USP27X	TIMM44	METTL7A	TMEM136
				USP15	TIMM17A	MAT1A	TMEM120B
				USP10	TIMM10	MAIP1	TMC5
				UPF2	THOP1	LYRM4	TLR5
				UNC50	THAP8	LYRM1	TLE3
				UFM1	THAP7	LSM6	TLDC1
				UBXN2A	THAP4	LSM5	TIPRL
				UBQLN2	THAP3	LRRC61	THSD4
				UBP1	TFR2	LGMN	THEM5
				UBFD1	TFDP2	LECT2	THEG
				UBE2W	TEX264	LAP3	TFCP2L1
				UBE2Q2	TESK1	LACTB	TESMIN
				UBE2E1	TECR	ITIH1	TESC
				UBE2D1	TCTN3	IFRD2	TENM4
				UBA3	TBRG4	IFNAR1	TEAD2
				TSC22D2	TBCD	IDNK	TC2N
				TRMT6	TAF6L	HPR	TAX1BP1
				TRMT11	TACO1	GSTZ1	TANC2
				TRIM44	SWSAP1	GSN	TAF7
				TRIM13	SUMF2	GNG10	TAF1C
				TRAF3IP1	SUCLG1	GLYATL1	SYT13
				TRAF3	STX4	GLYAT	SUZ12P1
				TRA2B	STUB1	GLT8D1	SUPT7L
				TP53INP1	STK11	GLOD5	SUN1
				TP53	ST20	FXN	SUGP2
				TOX3	SSSCA1	FLVCR1-AS1	STXBP4
				TOP2B	SSNA1	FDFT1	STIM2
				TOP1P1	SRM	FCGRT	SSTR5-AS1
				TOGARAM1	SRD5A3	FBXO7	SRGAP1
				TNKS	SRA1	FAM69A	SPIRE1
				TNFSF8	SPTBN4	FAM229B	SPECC1
				TNFAIP3	SPRYD4	FABP1	SOX3
				TMEM71	SPR	EVA1A	SOGA1
				TMEM68	SNX21	ERG28	SNX27
				TMEM67	SNTA1	ERCC2	SNRNP70
				TMEM272	SNRNP35	ENY2	SNORA67
				TMC7	SNRNP25	EMP2	SNORA41
				TM6SF1	SNHG9	ELAC1	SNORA29
				TLR7	SNAPC2	EIF4E2	SNORA25
				TGS1	SMPD1	EIF3F	SNHG28
				TGOLN2	SMIM7	EIF2S1	SNHG12
				TFEC	SMIM37	EIF1B	SNAP91
				TFAM	SMIM12	EIF1AY	SMG7
				TCF7	SLPI	EI24	SMARCD3
				TCEANC2	SLC39A3	EHHADH	SMARCA4
				TBL1XR1	SLC38A10	ECHDC1	SLCO5A1
				TBL1X	SLC35F6	DPYS	SLC9A5
				TBCEL	SLC35B1	DERA	SLC9A1
				TBC1D4	SLC2A4	DBI	SLC7A5
				TBC1D23	SLC25A4	CYP7B1	SLC7A1
				TASP1	SLC25A39	CYP2J2	SLC6A8
				TARDBP	SLC25A34	CYP27A1	SLC6A6
				TAGAP	SLC25A3	CYB5A	SLC4A3
				TAF9B	SLC25A11	COMMD6	SLC4A11
				TAF8	SLC25A10	CNIH1	SLC41A1
				TAF2	SLC22A18AS	CHCHD7	SLC35E1
				TAF1L	SIRT6	CGNL1	SLC34A2
				TAB3	SIRT2	CFI	SLC26A2
				SYNE1	SIPA1	CFB	SLC25A51
				SYNCRIP	SIL1	CDC26	SLC25A46
				SUV39H2	SH3BGR	CCL16	SLC25A40
				SUPT20H	SGTA	CCDC71	SLC25A12
				STK4	SFXN4	CCDC28A	SLC22A5
				STK38	SFT2D2	CAT	SLC22A25
				STAU2	SERPINA5	CALM1	SLC22A23
				STAT5B	SERF2	C8ORF59	SLC22A15
				STARD13	SEMA3B	C4ORF3	SLC22A14
				SSFA2	SELENOK	C1S	SLC22A13
				SSB	SDSL	C1ORF115	SLC17A9
				SRSF7	SDS	C19ORF12	SLC12A7
				SRSF5	SDHD	C16ORF86	SIPA1L2
				SRSF3	SDHC	C11ORF52	SIN3B
				SRPK1	SDHB	BOK	SHC1
				SRFBP1	SDHAF3	ASB13	SH3RF3
				SPRY2	SDHA	AQP7P3	SH3PXD2B
				SPN	SDF4	AQP7P1	SH2D3A
				SPATA5	SDC1	APOM	SH2B1
				SOX9	SCYL1	APOL1	SGSM2
				SOX5	SCGB1B2P	ALKBH3	SGSM1
				SNX5	SCAMP3	ALDH8A1	SGPP2
				SNX30	SAT2	ALDH5A1	SETD4
				SNX20	SARS2	ALDH1B1	SEPHS1P1
				SNORD115-26	SAR1B	ALDH1A1	SEL1L3
				SMG1	S100A16	AKR1C4	SDHAP3
				SMARCC1	RTN4R	AKR1C1	SDHAP2
				SLC35A1	RTN2	AHSA1	SDHAP1
				SLC11A2	RPS15	AGXT2	SDCCAG8
				SLAMF6	ROGDI	ADSL	SCX
				SLAMF1	RNF187	ADK	SCARNA12
				SLA	RNF130	ADH5	SCAMP1
				SKP2	RNF126	ACSM5	SAFB2
				SKIL	RND1	ACSM2B	S100A11
				SGTB	RILP	ACSM2A	RUNDC1
				SGPP1	RHOC	ACOT2	RSRP1
				SGPL1	RHBDD3	ACOT12	RSPH3
				SFT2D1	RGS14	ACOT1	RPS6KC1
				SF1	RFXANK	ACAT2	RPS10P7
				SETD5	RFESD	ACAA1	RNF4
				SETD2	REX1BD	ABHD6	RNF207
				SENP7	RER1	ABCG8	RIPOR3
				SENP6	RDH13	ABCD4	RIMKLB
				SENP1	RBM42	ABCB1	RHPN1
				SELENOT	RAD23A	ABAT	RGL3
				SEH1L	RABGGTA	A1BG-AS1	RFX1
				SATB1	RAB8A	A1BG	REXO1
				RYK	RAB4B		RELL2
				RWDD3	RAB26		RBFOX3
				RSBN1	RAB13		RAP1GAP
				RRN3P1	PUSL1		RAET1K
				RPS6KA3	PTS		RADIL
				RPL23AP53	PTRHD1		RAD9A
				RPIA	PSMG1		RABL6
				RPEL1	PSMD8		RAB9B
				RPE	PSMD7		RAB6B
				RPAP2	PSMD4		RAB40AL
				RP2	PSMD3		RAB40A
				ROCK1	PSMC5		RAB3D
				RNFT1	PSMC3		RAB22A
				RNF38	PSMB5		RAB11FIP5
				RNF217	PSMB4		RAB10
				RNF146	PSENEN		QRICH2
				RNF138	PSEN2		PVALB
				RNF111	PRMT7		PTPRE
				RIPK2	PRKCSH		PTGFRN
				RIOK1	PRDX6		PSG4
				RGS18	PRDX5		PRRC1
				RGPD5	PRDX2		PRPH
				RFX7	PRAF2		PRPF40B
				RFFL	PRADC1		PRICKLE3
				REV3L	PQLC2		PRDM16
				REV1	PQBP1		PPP2R5B
				RECQL	PPP2R2D		PPP2R2C
				RDX	PPP1R16A		PPP1R3D
				RCSD1	PPP1R14A		PPIEL
				RC3H1	PPOX		PPFIA4
				RBM7	PPIF		PP14571
				RBM5	PPIB		POLR2J4
				RBM3	PPIA		POLM
				RBM25	PPFIA3		POC5
				RBM12	PPAN		PNMA8A
				RB1CC1	PPA2		PMS2
				RB1	POP7		PLPP2
				RAP2B	POMT1		PLEKHN1
				RALGPS2	POLR3K		PLCD3
				RAD21	POLR2C		PLCB3
				RAB33B	PLGRKT		PLA2G12A
				RAB12	PLEKHJ1		PJVK
				QSER1	PIN1		PIWIL1
				QRICH1	PIGQ		PIP5K1C
				QKI	PHYH		PIP4K2C
				PXK	PHPT1		PILRB
				PWAR5	PHLDB3		PIK3C2B
				PUS7	PHKG2		PIGG
				PUM2	PGPEP1		PIEZO2
				PTPRC	PGLS		PIDD1
				PTPN7	PGAM1		PHF21A
				PTPN11	PEX16		PHF10
				PTK2	PDK3		PFKP
				PRMT6	PCYT2		PFKM
				PRLR	PCSK4		PFKFB2
				PRKDC	PCOTH		PFDN1
				PRKD3	PCOLCE		PERM1
				PRKCD	PCGF1		PDZD7
				PRKACB	PAXX		PDZD11
				PRDM8	PARD6A		PDE5A
				PPWD1	PAOX		PDE4A
				PPRC1	PAM16		PDE10A
				PPP4R2	PAIP2B		PDCL3P4
				PPP1R2P3	PAGR1		PCNX2
				PPP1R2	P4HB		PCDHGC5
				PPIL4	OXNAD1		PCDHGC4
				PPAT	OXLD1		PCDHGB8P
				POLR3A	OST4		PCDHGA7
				POLDIP3	OCEL1		PCDHGA6
				PNO1	NUPR1		PCDHGA5
				PLXNB1	NUDT8		PCDHGA11
				PLEKHM3	NUDT22		PCDHB19P
				PLEKHA7	NUDT16L1		PCDHB14
				PKN2	NUDT14		PBOV1
				PIK3R5	NUDC		PAWR
				PIK3C3	NUCB1		PAQR5
				PIGW	NTPCR		PAPLN
				PHF8	NT5M		PAPD7
				PGM3	NRTN		PABPN1
				PDS5B	NR2F6		OTUD3
				PDGFC	NR1H2		OTUD1
				PDCD6IP	NR0B2		OSBPL2
				PCNX4	NOMO3		OSBPL10
				PCNP	NOMO1		ORC2
				PCED1B-AS1	NOC4L		OR2A9P
				PBRM1	NNT		OR2A1
				PATL2	NMNAT1		OPHN1
				PARVG	NME4		ODR4
				PARD3B	NME3		OBSCN
				PAPOLA	NIT1		NUPL2
				PABPC3	NINJ1		NTSR1
				PABPC1	NFS1		NT5C3A
				OTUD6B	NFKBIL1		NSUN5P2
				OTUD4	NEDD8		NSUN5P1
				ONECUT2	NDUFV3		NSD1
				OMG	NDUFV1		NRSN2
				NUS1	NDUFS8		NRF1
				NUP35	NDUFS7		NPIPB3
				NUP160	NDUFS6		NPEPL1
				NUP153	NDUFS5		NOVA1
				NUP107	NDUFS4		NKD2
				NUMB	NDUFS3		NIPSNAP2
				NSMAF	NDUFS2		NIF3L1
				NRAS	NDUFC1		NHS
				NPAT	NDUFB8		NFATC1
				NONO	NDUFB7		NDRG3
				NOC3L	NDUFB6		NCS1
				NLRP1	NDUFB5		NCR3LG1
				NKAPP1	NDUFB4		NCDN
				NKAPD1	NDUFB3		NBPF15
				NIFK	NDUFB2		NAT8L
				NFYA	NDUFB10		NARS
				NFRKB	NDUFB1		NAPG
				NFKB1	NDUFAF5		N4BP3
				NFE2L2	NDUFAF4		MZF1
				NEK9	NDUFAF1		MYRF
				NEK3	NDUFAB1		MYO19
				NCOA3	NDUFA9		MYO10
				NCOA2	NDUFA8		MYLIP
				NCL	NDUFA7		MYCBPAP
				NCF1B	NDUFA6		MXD1
				NBN	NDUFA4		MTX2
				NAPB	NDUFA3		MTVR2
				NAF1	NDUFA2		MT1IP
				MZT1	NDUFA13		MSTO2P
				MTRR	NDUFA12		MST1R
				MTMR8	NDUFA1		MSI2
				MTM1	NAXE		MRRF
				MTA1	NAXD		MROH1
				MSN	NARFL		MRI1
				MSL3	NARF		MPP3
				MSH5	NAPA		MNX1
				MRE11	NANS		MNT
				MNDA	NAAA		MIR17HG
				MLXIP	MYPOP		MIER2
				MLH3	MYL6B		MIDN
				MIS18BP1	MYL6		METTL17
				MICU3	MYH8		MEF2D
				MGME1	MYH4		MCU
				MFSD14A	MYH14		MCF2L
				MFHAS1	MVB12A		MC1R
				MEX3C	MUL1		MAPK9
				MED28	MTX1		MAPK8IP3
				MED17	MTIF3		MAP3K10
				MDN1	MTG2		MAN2A2
				MDFIC	MTFR1L		MALAT1
				MBNL3	MTFP1		MAFK
				MBNL1	MRPS5		MAEA
				MBLAC2	MRPS36		MADD
				MBD2	MRPS34		LZTS3
				MARCKS	MRPS33		LYG1
				MAPK1IP1L	MRPS26		LUZP1
				MAPK14	MRPS24		LSMEM1
				MAPK1	MRPS21		LRP8
				MAP4K5	MRPS16		LRP2BP
				MAP3K7	MRPS15		LRGUK
				MAP3K4	MRPS14		LRFN4
				MAP2K4	MRPS12		LRCH4
				MANEA	MRPS11		LPIN3
				MALT1	MRPL55		LPCAT1
				LYN	MRPL53		LONRF2
				LRRC40	MRPL43		LOC728613
				LRRC1	MRPL41		LOC646471
				LRIG3	MRPL36		LOC388242
				LRIF1	MRPL34		LOC148696
				LRCH3	MRPL27		LOC100132287
				LRCH1	MRPL24		LOC100132111
				LPAR6	MRPL22		LOC100128288
				LONRF1	MRPL12		LMX1B
				LOC728024	MRFAP1		LLGL2
				LOC553137	MPV17L2		LINGO3
				LMO7	MPC2		LINGO1
				LINC00909	MOSPD3		LINC02581
				LINC00426	MMP24		LINC01590
				LIN54	MMACHC		LINC01226
				LIMS1	MLX		LINC01011
				LIMA1	MLST8		LINC00957
				LILRA1	MINOS1		LINC00847
				LEF1	MIIP		LINC00685
				LCP2	MIEN1		LINC00671
				LBR	MGST3		LINC00592
				LACC1	MGAT1		LINC00442
				L3MBTL3	MFSD5		LINC00323
				L3HYPDH	MFRP		LIMCH1
				KTN1	METTL26		LDHAL6B
				KRCC1	METRN		LCA5L
				KPNA4	MESP2		LAT2
				KPNA3	MESP1		LARS
				KLHL23	MED16		LARP4B
				KLHDC1	MED11		LAMA5
				KLF12	MECR		LAD1
				KIF13A	MDH1		KSR1
				KIAA1147	MCRIP2		KRTCAP3
				KIAA0586	MCOLN1		KRT77
				KIAA0355	MAPK8IP1		KRBA2
				KDM5A	MAPK4		KLHL29
				KDM1B	MAP2K2		KLHL17
				JARID2	MAP1LC3A		KLHL12
				JAK1	MAN2B2		KLC2
				ITK	MAD1L1		KIFC2
				IRAK2	MACO1		KIF21B
				INTS13	LSM4		KIF1B
				INPP5D	LSM10		KIAA1522
				IMPACT	LRPAP1		KIAA1456
				IL2RG	LRFN3		KIAA0895L
				IL1RAP	LONP1		KIAA0513
				IKZF1	LMNA		KIAA0232
				HNRNPLL	LMF1		KCTD15
				HNRNPK	LMAN2		KCNMB3
				HNRNPF	LIN7B		KCNJ11
				HNRNPA3P1	LIN37		KCND2
				HNRNPA3	LDLRAD2		KCNC4
				HNF4G	LCMT1		KATNAL2
				HMGN4	LAMTOR5		JMJD7-PLA2G4B
				HIVEP1	LAMTOR2		JAKMIP3
				HECA	LAGE3		JAG2
				HDAC2	KYAT1		ITPR3
				HBP1	KRTCAP2		ITPK1-AS1
				GTSF1L	KPTN		ITIH5
				GTF2H3	KMO		ISYNA1
				GTF2H1	KLHDC4		IRF4
				GSAP	KIF22		IQCE
				GPR65	KCNE2		INTS3
				GPR171	JTB		INPPL1
				GPBP1L1	IZUMO4		INPP5J
				GPATCH2L	ISOC2		INPP5E
				GPALPP1	ISG20		INHBB
				GOPC	IPO13		IER5
				GMFB	INTS11		IDUA
				GEMIN5	INTS1		HSPBAP1
				GCFC2	ING1		HSPB8
				GABPB1	IMP3		HSPA12A
				G3BP1	IMMT		HSP90AB4P
				FYCO1	IMMP2L		HSF4
				FYB2	ILVBL		HOXA10
				FYB1	IGSF8		HMGXB3
				FXR1	IFT27		HKR1
				FUBP3	IFI30		HIST2H3C
				FUBP1	IFI27L2		HIST1H3J
				FRMD6	IDH3B		HIP1R
				FOXO3B	IDH2		HIP1
				FOXO3	ICAM3		HEXIM1
				FOXN3	HTRA1		HES4
				FNDC8	HSPE1		HDAC1
				FLI1	HSPBP1		HAVCR1P1
				FLG	HSD17B14		HARS2
				FKBP1AP1	HSD11B1L		HAGHL
				FGFR1OP2	HPN		GUSBP11
				FGD2	HMG20B		GTF2IRD1
				FERMT1	HMCES		GTF2IP1
				FCHO2	HIGD2A		GTF2H2C
				FBXL3	HIGD1B		GTF2H2B
				FAM91A1	HGD		GRIN1
				FAM49B	HEXIM2		GRIK5
				FAM206A	HDDC3		GRAMD1B
				EXOC5	HCFC1R1		GPRIN1
				EVI2B	HAX1		GPR137B
				EVI2A	HADHB		GPD1L
				ESF1	GUK1		GOLPH3L
				ERAP1	GTF2A2		GOLGA3
				ENC1	GSTK1		GOLGA2
				EML6	GSTA2		GNL2
				EML4	GRPEL1		GLS
				EMBP1	GPX4		GK5
				ELMSAN1	GPT2		GGA2
				ELF1	GPT		GFPT1
				EIF4B	GPS2		GDI1
				EFR3A	GPS1		GATA2
				EBLN2	GPRC5C		GALNT7
				E2F5	GPR137		GABPB2
				DTX2P1-UPK3BP1-PMS2P11	GPN2		FOXQ1
				DSP	GPI		FOXK1
				DSC2	GOT1		FOCAD
				DPY19L4	GLTPD2		FNDC7
				DPF2	GLRX2		FHOD1
				DOCK7	GLRX		FHDC1
				DOCK11	GLMP		FBXW7
				DLG5	GLI4		FAM81A
				DLEU2	GIPC1		FAM71F2
				DKC1	GDA		FAM238C
				DICER1	GBAP1		FAM20B
				DIAPH2	GBA		FAM196A
				DHX57	GAS6		FAM193B
				DHX36	GALK1		FAM193A
				DENND5B	GADD45GIP1		FAM189B
				DENND5A	FUK		FAM156A
				DENND4A	FN3K		FAM155B
				DEK	FLYWCH2		FAM153B
				DDX21	FKBP8		FAM126B
				DDX18	FKBP2		FAF2
				DCP1A	FIBP		FA2H
				DCAF5	FH		EZH1
				DCAF1	FDXR		EXOC6B
				DARS	FDX1L		ERMP1
				DAPP1	FBXW5		EPS8L3
				DAAM1	FBXO44		EPS8L2
				CWF19L2	FASTK		EPRS
				CUL5	FARSA		EPOR
				CUL3	FAM98C		EPN3
				CTNNB1	FAM86JP		EPHA10
				CTDSP2	FAM32A		EPB41L4A
				CTAGE10P	FAM234A		ENPP5
				CSTF2T	FAM212A		ENO2
				CREB1	FAM207A		ENGASE
				CRBN	FAM173A		ENAH
				CORO1C	FAM162A		EN2
				COG6	FAHD2A		ELOVL7
				COG3	FAF1		ELMO3
				CNOT9	FAAP20		ELL
				CNOT11	F11		ELAVL3
				CMTM6	F10		EIF4G3
				CLUHP3	EXOC3L1		EFCAB2
				CLEC7A	ETV2		EBF3
				CHORDC1	ESYT1		DXO
				CHD7	ESS2		DTX3
				CHD6	ESRRA		DSTYK
				CELF1	ESPNL		DOK7
				CDON	ERI3		DOCK6
				CDCA4	ENSA		DOC2B
				CD69	ENDOG		DNM2
				CD53	EMC9		DNM1L
				CD5	EMC7		DNAJC27
				CD40LG	EMC6		DLGAP4
				CD3G	EMC4		DLG3
				CD3E	ELP5		DISC2
				CD28	ELOF1		DIP2A
				CD164	EIF3K		DGKQ
				CCR5	EIF3I		DGKE
				CCP110	EGFL7		DGCR9
				CCNK	ECSIT		DFFB
				CCL20	ECI1		DAPK1
				CCDC88A	DYSF		CYB561
				CCDC77	DUSP23		CTAGE9
				CCDC144B	DUS3L		CTAGE6
				CCDC144A	DSCR3		CTAGE4
				CCDC138	DRAIC		CTAGE15
				CCDC122	DPP7		CSRNP2
				CBFB	DOLK		CSGALNACT1
				CAP2	DOK4		CS
				C9ORF139	DOHH		CRTC1
				C8ORF44	DNASE2		CRMP1
				C3ORF49	DNAJC1		CRIPAK
				C21ORF91	DMAP1		CRCP
				C1ORF112	DMAC2		CRACR2B
				C16ORF54	DLD		CPNE7
				C16ORF52	DISP2		COG2
				C11ORF58	DHRSX		CNTF
				C11ORF45	DHRS7B		CNOT3
				C11ORF42	DHRS13		CMTM4
				C11ORF21	DHRS11		CLK3
				BTBD19	DHPS		CLK2
				BRPF3	DHDDS		CLK1
				BRMS1L	DGLUCY		CLCNKB
				BMF	DGCR6		CLCN2
				BIN2	DESI1		CHTOP
				BICRAL	DDX56		CEP72
				BEND3	DDX49		CENPT
				BCL11B	DDX41		CEL
				BCDIN3D-AS1	DDRGK1		CDSN
				BBS10	DBP		CDK16
				BAG5	DAPK3		CDK11A
				AZI2	CYP17A1		CDH24
				ATXN1	CYB5R1		CDC42BPG
				ATP6V1C1	CTSD		CD46
				ATM	CREB3		CD164L2
				ATG14	CPTP		CCNL2
				ATAD2	CPS1		CCDC9B
				ASB1	COX8A		CCDC78
				ARMC1	COX7C		CCDC7
				ARL6IP6	COX7B		CCDC174
				ARL5A	COX7A2		CCDC160
				ARL14EP	COX6C		CBX5
				ARID5B	COX6B1		CBX4
				ARID4A	COX6A1		CASZ1
				ARID1B	COX5B		CASP6
				ARHGAP32	COX5A		CARMIL1
				ARHGAP26	COX4I2		CAPS2
				ARFGEF1	COX4I1		CAPN8
				ANAPC1	COX17		CANX
				ALKBH8	COX14		CAMSAP2
				ALG10B	COQ9		CALML6
				ALCAM	COQ2		CACNB3
				AKAP2	COPE		CACNB2
				AGPS	COMTD1		CABIN1
				AGFG1	COA3		CA7
				AEBP2	CNPY3		C9ORF163
				ACTR3	CNNM2		C9ORF131
				ACTL6A	CNGA1		C6ORF163
				ABRAXAS1	CNFN		C5ORF63
				ABCE1	CMC2		C5ORF51
				ABCC2	CMC1		C5ORF42
				ABCA1	CLUH		C2ORF81
				AASDHPPT	CLTCL1		C2CD4D
					CLTB		C2CD4C
					CLRN3		C1ORF106
					CLPTM1		C14ORF132
					CLPB		BTG2
					CLN3		BTBD9
					CLEC3B		BTBD11
					CISD1		BRSK1
					CIAPIN1		BMP8B
					CHRNE		BMP8A
					CHPF		BICDL1
					CHP1		B3GNT3
					CHID1		ATXN7L2
					CHCHD6		ATP6V1C2
					CHCHD4		ATP6V1B1
					CHCHD10		ATP2C2
					CENPB		ATP1A1
					CDKN1A		ATP10D
					CDK5		ASNS
					CDIPT		ASB16
					CDIP1		ARV1
					CDC37		ARRDC2
					CDC34		ARMCX3
					CD99L2		ARHGEF16
					CD63		ARHGEF10L
					CCM2		ARF3
					CCDC94		AP1G2
					CCDC124		AOC2
					CCDC107		ANO8
					CBR3		ANKRD2
					CARS2		ANKRD13D
					CARHSP1		ANKRD13A
					CARD19		ANAPC4
					CAPNS1		AMY2B
					CAMK2N2		ALPK3
					CALR		AKAP8
					C9ORF16		AKAP13
					C8G		AJM1
					C6ORF203		AHI1
					C21ORF33		AHDC1
					C20ORF24		AGRN
					C1ORF56		AGER
					C19ORF70		AGAP6
					C19ORF57		AGAP5
					C19ORF53		AGAP4
					C19ORF25		AFAP1-AS1
					C19ORF24		ADGRG5
					C17ORF62		ADCY6
					C17ORF107		ADAMTS9
					C15ORF61		ACVR1B
					C12ORF10		ACTG1P4
					BSCL2		ACAP3
					BORCS8		AAK1
					BORCS6
					BOLA3
					BOLA1
					BNIP1
					BLOC1S1
					BCAT2
					BAG1
					BAD
					BABAM1
					B4GALT7
					B3GAT3
					AVPI1
					AURKAIP1
					AUP1
					ATPAF2
					ATP6V1E1
					ATP6V0D1
					ATP6V0C
					ATP6V0B
					ATP5PO
					ATP5PF
					ATP5PD
					ATP5PB
					ATP5MG
					ATP5MF
					ATP5ME
					ATP5MD
					ATP5MC3
					ATP5MC2
					ATP5MC1
					ATP5IF1
					ATP5F1D
					ATP5F1C
					ATP5F1B
					ATP5F1A
					ATAD3A
					ASS1
					ASPG
					ASNA1
					ASGR2
					AS3MT
					ARRDC1-AS1
					ARMC6
					ARHGDIA
					APOE
					APOC2
					AP5S1
					AP1S1
					AP1M1
					ANPEP
					ANKRD39
					ANKRD35
					ANGPTL4
					ALPL
					ALKBH7
					ALKBH6
					ALG1L
					ALDH7A1
					AKT1S1
					AK1
					AIP
					AIMP2
					AIFM1
					AGXT
					AGT
					ADRM1
					ADIRF
					ADCK2
					ACTR1A
					ACSM1
					ACP2
					ACOT7
					ACO2
					ACO1
					ACMSD
					ABHD8
					ABHD12
					ABCF3
					ABCB8
					AARSD1

## Sheet: RAB3A Enrichments 147
Table S3.2: Functional Enrichments of 147 genes cofferring moderate correlations with RAB3A
GO:Component
Pathway ID	pathway description	observed gene count	false discovery rate	matching proteins in your network (IDs)	matching proteins in your network (labels)
GO.0005739	mitochondrion	42	1.88e-13	0.285714	42(1.88E-13)		ACO2,APOO,ATG4D,C9orf89,CKB,COA1,COQ9,COX10,COX4I1,COX5A,COX5B,COX7C,COX8A,CYCS,FASTKD1,HIGD2A,IDH3A,LETM1,MDH1,MINOS1,MPV17L2,MRPL34,MRPL35,MRPL41,MRPS12,MRPS36,NDUFA12,NDUFA13,NDUFA6,NDUFA8,NDUFB3,NDUFB4,NDUFS2,NDUFS3,OGDH,PDHA1,PRKACA,SLC24A6,SLC25A4,TIMM44,UQCRH,VDAC2
GO.0044429	mitochondrial part	36	5.08e-17	0.244898	36(5.08E-17)		ACO2,ATG4D,C9orf89,COA1,COX10,COX4I1,COX5A,COX5B,COX7C,COX8A,CYCS,HIGD2A,IDH3A,LETM1,MINOS1,MPV17L2,MRPL34,MRPL35,MRPL41,MRPS12,MRPS36,NDUFA12,NDUFA13,NDUFA6,NDUFA8,NDUFB3,NDUFB4,NDUFS2,NDUFS3,OGDH,PDHA1,SLC24A6,SLC25A4,TIMM44,UQCRH,VDAC2
GO.0005740	mitochondrial envelope	31	9e-16	0.210884	31(9.00E-16)		C9orf89,COA1,COX10,COX4I1,COX5A,COX5B,COX7C,COX8A,CYCS,HIGD2A,LETM1,MINOS1,MPV17L2,MRPL34,MRPL35,MRPL41,MRPS12,MRPS36,NDUFA12,NDUFA13,NDUFA6,NDUFA8,NDUFB3,NDUFB4,NDUFS2,NDUFS3,OGDH,SLC24A6,SLC25A4,TIMM44,UQCRH
GO.0031966	mitochondrial membrane	31	2.86e-16	0.210884	31(2.86E-16)		C9orf89,COA1,COX10,COX4I1,COX5A,COX5B,COX7C,COX8A,CYCS,HIGD2A,LETM1,MINOS1,MPV17L2,MRPL34,MRPL35,MRPL41,MRPS12,MRPS36,NDUFA12,NDUFA13,NDUFA6,NDUFA8,NDUFB3,NDUFB4,NDUFS2,NDUFS3,OGDH,SLC24A6,SLC25A4,TIMM44,UQCRH
GO.0044455	mitochondrial membrane part	14	4.27e-10	0.0952381	14(4.27E-10)		COA1,COX6A1,COX7B,NDUFA12,NDUFA13,NDUFA6,NDUFA8,NDUFB3,NDUFB4,NDUFS2,NDUFS3,SLC24A6,UQCRFS1,UQCRH
GO.0005743	mitochondrial inner membrane	30	2.51e-18	0.204082	30(2.51E-18)		COA1,COX10,COX4I1,COX5A,COX5B,COX7C,COX8A,CYCS,HIGD2A,LETM1,MINOS1,MPV17L2,MRPL34,MRPL35,MRPL41,MRPS12,MRPS36,NDUFA12,NDUFA13,NDUFA6,NDUFA8,NDUFB3,NDUFB4,NDUFS2,NDUFS3,SLC24A6,SLC25A4,TIMM44,UQCRH,VDAC2
GO.0098800	inner mitochondrial membrane protein complex	10	7.67e-08	0.0680272	10(7.67E-08)		COX6A1,NDUFA12,NDUFA13,NDUFA6,NDUFA8,NDUFB3,NDUFB4,NDUFS2,NDUFS3,UQCRFS1
GO.0005746	mitochondrial respiratory chain	12	7.46e-12	0.0816327	12(7.46E-12)		COX6A1,COX7B,NDUFA12,NDUFA13,NDUFA6,NDUFA8,NDUFB3,NDUFB4,NDUFS2,NDUFS3,UQCRFS1,UQCRH
GO.0070469	respiratory chain	14	6.28e-14	0.0952381	14(6.28E-14)		COX6A1,COX7B,CYCS,HIGD2A,NDUFA12,NDUFA13,NDUFA6,NDUFA8,NDUFB3,NDUFB4,NDUFS2,NDUFS3,UQCRFS1,UQCRH
GO.0098803	respiratory chain complex	10	1.98e-09	0.0680272	10(1.98E-09)		COX6A1,NDUFA12,NDUFA13,NDUFA6,NDUFA8,NDUFB3,NDUFB4,NDUFS2,NDUFS3,UQCRFS1
GO.0005747	mitochondrial respiratory chain complex I	8	9.54e-08	0.0544218	8(9.54E-08)		NDUFA12,NDUFA13,NDUFA6,NDUFA8,NDUFB3,NDUFB4,NDUFS2,NDUFS3
GO.0005759	mitochondrial matrix	13	5.33e-05	0.0884354	13(5.33E-05)		ACO2,ATG4D,IDH3A,MPV17L2,MRPL34,MRPL35,MRPL41,MRPS12,MRPS36,OGDH,PDHA1,TIMM44,VDAC2
GO.0005761	mitochondrial ribosome	6	0.000329	0.0408163	6(3.29E-04)		MPV17L2,MRPL34,MRPL35,MRPL41,MRPS12,MRPS36
GO.0043209	myelin sheath	10	8.15e-06	0.0680272	10(8.15E-06)		ACO2,CKB,COX5A,IDH3A,MDH1,NDUFS3,PDHA1,SLC25A4,UQCRFS1,VDAC2
GO.0070069	cytochrome complex	3	0.00871	0.0204082	3(8.71E-03)		COX10,COX6A1,UQCRFS1
GO.1990204	oxidoreductase complex	11	3.89e-09	0.0748299	11(3.89E-09)		NDUFA12,NDUFA13,NDUFA6,NDUFA8,NDUFB3,NDUFB4,NDUFS2,NDUFS3,OGDH,PDHA1,UQCRFS1
GO:Biological process
Pathway ID	pathway description	observed gene count	false discovery rate	matching proteins in your network (IDs)	matching proteins in your network (labels)
GO.0044281	small molecule metabolic process	21	0.0442	ENSP00000215375,ENSP00000222673,ENSP00000233627,ENSP00000240055,ENSP00000247933,ENSP00000262030,ENSP00000264867,ENSP00000272102,ENSP00000284727,ENSP00000290299,ENSP00000299518,ENSP00000300784,ENSP00000307786,ENSP00000317780,ENSP00000321260,ENSP00000343890,ENSP00000356972,ENSP00000357218,ENSP00000360492,ENSP00000367343,ENSP00000417656	APOA1BP,ARF1,ATP5B,ATP5D,ATP5G3,ATP5O,COX5A,COX7B,COX8A,CYCS,FN3K,GBA2,GLTPD1,IDH3A,IDUA,NDUFA1,NDUFS2,NDUFS7,NFYB,OGDH,PPARGC1A
GO.1901564	organonitrogen compound metabolic process	20	0.00315	ENSP00000215375,ENSP00000222673,ENSP00000233627,ENSP00000247933,ENSP00000252602,ENSP00000262030,ENSP00000262507,ENSP00000284727,ENSP00000290299,ENSP00000300784,ENSP00000307786,ENSP00000312458,ENSP00000343890,ENSP00000355747,ENSP00000356972,ENSP00000357218,ENSP00000360492,ENSP00000360498,ENSP00000405573,ENSP00000438144	APOA1BP,ARV1,ATP5B,ATP5D,ATP5G3,ATP5O,COQ9,CYCS,FN3K,GLTPD1,GPI,IDUA,MDH1,MRPL34,MRPL41,NDUFA1,NDUFS2,NDUFS7,OGDH,PSEN2
GO.0006796	phosphate-containing compound metabolic process	19	0.0375	ENSP00000215375,ENSP00000222673,ENSP00000233627,ENSP00000251473,ENSP00000254066,ENSP00000262030,ENSP00000262507,ENSP00000272102,ENSP00000284727,ENSP00000290299,ENSP00000300784,ENSP00000307786,ENSP00000356972,ENSP00000357218,ENSP00000360492,ENSP00000381129,ENSP00000386456,ENSP00000400513,ENSP00000438144	AAK1,APOA1BP,ARF1,ATP5B,ATP5D,ATP5G3,ATP5O,COQ9,CYCS,FASTKD1,FN3K,GRK4,LPPR2,MDH1,NDUFA1,NDUFS2,NDUFS7,OGDH,RARA
GO.0055114	oxidation-reduction process	19	2.28e-05	ENSP00000215375,ENSP00000216254,ENSP00000233627,ENSP00000262030,ENSP00000262507,ENSP00000264867,ENSP00000284727,ENSP00000290299,ENSP00000299518,ENSP00000301522,ENSP00000307786,ENSP00000317780,ENSP00000321260,ENSP00000356972,ENSP00000360492,ENSP00000400513,ENSP00000405573,ENSP00000417656,ENSP00000438144	ACO2,ATP5B,ATP5D,ATP5G3,ATP5O,COQ9,COX5A,COX7B,COX8A,CYCS,FASTKD1,GPI,IDH3A,MDH1,NDUFA1,NDUFS2,NDUFS7,PPARGC1A,PRDX2
GO.0006091	generation of precursor metabolites and energy	19	4.01e-11	ENSP00000215375,ENSP00000216254,ENSP00000222673,ENSP00000233627,ENSP00000262030,ENSP00000262507,ENSP00000264867,ENSP00000284727,ENSP00000290299,ENSP00000299518,ENSP00000307786,ENSP00000317780,ENSP00000321260,ENSP00000356972,ENSP00000360492,ENSP00000400513,ENSP00000405573,ENSP00000417656,ENSP00000438144	ACO2,ATP5B,ATP5D,ATP5G3,ATP5O,COQ9,COX5A,COX7B,COX8A,CYCS,FASTKD1,GPI,IDH3A,MDH1,NDUFA1,NDUFS2,NDUFS7,OGDH,PPARGC1A
GO.0045333	cellular respiration	18	9.22e-16	ENSP00000215375,ENSP00000216254,ENSP00000222673,ENSP00000233627,ENSP00000262030,ENSP00000262507,ENSP00000264867,ENSP00000284727,ENSP00000290299,ENSP00000299518,ENSP00000307786,ENSP00000317780,ENSP00000321260,ENSP00000356972,ENSP00000360492,ENSP00000400513,ENSP00000417656,ENSP00000438144	ACO2,ATP5B,ATP5D,ATP5G3,ATP5O,COQ9,COX5A,COX7B,COX8A,CYCS,FASTKD1,IDH3A,MDH1,NDUFA1,NDUFS2,NDUFS7,OGDH,PPARGC1A
GO.0009060	aerobic respiration	5	0.00148	ENSP00000216254,ENSP00000222673,ENSP00000299518,ENSP00000309565,ENSP00000438144	ACO2,IDH3A,MDH1,OGDH,UQCRH
GO.0006099	tricarboxylic acid cycle	4	0.00285	ENSP00000216254,ENSP00000222673,ENSP00000299518,ENSP00000438144	ACO2,IDH3A,MDH1,OGDH
GO.0022904	respiratory electron transport chain	13	4.79e-11	ENSP00000215375,ENSP00000233627,ENSP00000262030,ENSP00000262507,ENSP00000264867,ENSP00000284727,ENSP00000290299,ENSP00000307786,ENSP00000317780,ENSP00000321260,ENSP00000356972,ENSP00000360492,ENSP00000417656	ATP5B,ATP5D,ATP5G3,ATP5O,COQ9,COX5A,COX7B,COX8A,CYCS,NDUFA1,NDUFS2,NDUFS7,PPARGC1A
GO.0009117	nucleotide metabolic process	13	6.23e-05	ENSP00000215375,ENSP00000222673,ENSP00000233627,ENSP00000262030,ENSP00000262507,ENSP00000284727,ENSP00000290299,ENSP00000307786,ENSP00000356972,ENSP00000357218,ENSP00000360492,ENSP00000405573,ENSP00000438144	APOA1BP,ATP5B,ATP5D,ATP5G3,ATP5O,COQ9,CYCS,GPI,MDH1,NDUFA1,NDUFS2,NDUFS7,OGDH
GO.0046034	ATP metabolic process	11	4.3e-07	ENSP00000215375,ENSP00000222673,ENSP00000233627,ENSP00000262030,ENSP00000262507,ENSP00000284727,ENSP00000290299,ENSP00000307786,ENSP00000356972,ENSP00000360492,ENSP00000405573	ATP5B,ATP5D,ATP5G3,ATP5O,COQ9,CYCS,GPI,NDUFA1,NDUFS2,NDUFS7,OGDH
GO.0006119	oxidative phosphorylation	6	0.00031	ENSP00000215375,ENSP00000233627,ENSP00000262507,ENSP00000307786,ENSP00000356972,ENSP00000360492	ATP5D,COQ9,CYCS,NDUFA1,NDUFS2,NDUFS7
GO.0042775	mitochondrial ATP synthesis coupled electron transport	6	0.000173	ENSP00000233627,ENSP00000262507,ENSP00000307786,ENSP00000309565,ENSP00000356972,ENSP00000360492	COQ9,CYCS,NDUFA1,NDUFS2,NDUFS7,UQCRH
GO.0042776	mitochondrial ATP synthesis coupled proton transport	4	0.0008	ENSP00000215375,ENSP00000262030,ENSP00000284727,ENSP00000290299	ATP5B,ATP5D,ATP5G3,ATP5O
GO.0006120	mitochondrial electron transport, NADH to ubiquinone	4	0.0184	ENSP00000233627,ENSP00000262507,ENSP00000356972,ENSP00000360492	COQ9,NDUFA1,NDUFS2,NDUFS7
GO.0019637	organophosphate metabolic process	13	0.0101	ENSP00000215375,ENSP00000222673,ENSP00000233627,ENSP00000262030,ENSP00000262507,ENSP00000272102,ENSP00000284727,ENSP00000290299,ENSP00000307786,ENSP00000356972,ENSP00000357218,ENSP00000360492,ENSP00000438144	APOA1BP,ARF1,ATP5B,ATP5D,ATP5G3,ATP5O,COQ9,CYCS,MDH1,NDUFA1,NDUFS2,NDUFS7,OGDH
GO.1901657	glycosyl compound metabolic process	12	1.49e-05	ENSP00000215375,ENSP00000222673,ENSP00000233627,ENSP00000262030,ENSP00000262507,ENSP00000284727,ENSP00000290299,ENSP00000307786,ENSP00000356972,ENSP00000360492,ENSP00000367343,ENSP00000405573	ATP5B,ATP5D,ATP5G3,ATP5O,COQ9,CYCS,GBA2,GPI,NDUFA1,NDUFS2,NDUFS7,OGDH
GO.0006733	oxidoreduction coenzyme metabolic process	5	0.0204	ENSP00000222673,ENSP00000262507,ENSP00000357218,ENSP00000405573,ENSP00000438144	APOA1BP,COQ9,GPI,MDH1,OGDH
GO.1902600	hydrogen ion transmembrane transport	5	0.0162	ENSP00000215375,ENSP00000309565,ENSP00000317780,ENSP00000321260,ENSP00000417656	ATP5D,COX5A,COX7B,COX8A,UQCRH
GO.0007005	mitochondrion organization	9	0.0204	ENSP00000000442,ENSP00000233627,ENSP00000252602,ENSP00000262030,ENSP00000262570,ENSP00000264867,ENSP00000307786,ENSP00000311318,ENSP00000360498	ATG4D,ATP5B,CHCHD3,CYCS,ESRRA,MRPL34,MRPL41,NDUFS7,PPARGC1A
GO.0006367	transcription initiation from RNA polymerase II promoter	9	0.0008	ENSP00000000442,ENSP00000254066,ENSP00000264867,ENSP00000301522,ENSP00000307786,ENSP00000317780,ENSP00000321260,ENSP00000405573,ENSP00000417656	COX5A,COX7B,COX8A,CYCS,ESRRA,GPI,PPARGC1A,PRDX2,RARA
KEGG pathways
Pathway ID	pathway description	observed gene count	false discovery rate	matching proteins in your network (IDs)	matching proteins in your network (labels)
1100	Metabolic pathways	28	1.3e-07	0.190476	28(1.30E-07)	ENSP00000184266,ENSP00000216254,ENSP00000237889,ENSP00000247655,ENSP00000247933,ENSP00000253452,ENSP00000258424,ENSP00000261643,ENSP00000263774,ENSP00000291565,ENSP00000299198,ENSP00000299518,ENSP00000306397,ENSP00000307786,ENSP00000309565,ENSP00000317780,ENSP00000321260,ENSP00000321343,ENSP00000330737,ENSP00000345771,ENSP00000356972,ENSP00000362873,ENSP00000369134,ENSP00000405573,ENSP00000417656…	ACO2,CKB,COX10,COX4I1,COX5A,COX5B,COX7B,COX7C,COX8A,CYCS,GPI,IDH3A,IDUA,MDH1,NDUFA12,NDUFA13,NDUFA6,NDUFA8,NDUFB3,NDUFB4,NDUFS2,NDUFS3,PDHA1,PDXK,PFKM,ST8SIA5,UQCRFS1,UQCRH
190	Oxidative phosphorylation	17	1.63e-15	0.115646	17(1.63E-15)	ENSP00000184266,ENSP00000237889,ENSP00000247655,ENSP00000253452,ENSP00000258424,ENSP00000261643,ENSP00000263774,ENSP00000306397,ENSP00000309565,ENSP00000317780,ENSP00000321260,ENSP00000330737,ENSP00000356972,ENSP00000362873,ENSP00000417656,ENSP00000418842,ENSP00000423673	COX10,COX4I1,COX5A,COX5B,COX7B,COX7C,COX8A,NDUFA12,NDUFA13,NDUFA6,NDUFA8,NDUFB3,NDUFB4,NDUFS2,NDUFS3,UQCRFS1,UQCRH
1200	Carbon metabolism	6	0.00205	0.0408163	6(2.05E-03)	ENSP00000216254,ENSP00000299518,ENSP00000345771,ENSP00000369134,ENSP00000405573,ENSP00000438144	ACO2,GPI,IDH3A,MDH1,PDHA1,PFKM
20	Citrate cycle (TCA cycle)	4	0.00125	0.0272109	4(1.25E-03)	ENSP00000216254,ENSP00000299518,ENSP00000369134,ENSP00000438144	ACO2,IDH3A,MDH1,PDHA1
4260	Cardiac muscle contraction	8	1.56e-06	0.0544218	8(1.56E-06)	ENSP00000247655,ENSP00000253452,ENSP00000258424,ENSP00000306397,ENSP00000309565,ENSP00000317780,ENSP00000321260,ENSP00000417656	COX4I1,COX5A,COX5B,COX7B,COX7C,COX8A,UQCRFS1,UQCRH
4932	Non-alcoholic fatty liver disease (NAFLD)	17	1.02e-14	0.115646	17(1.02E-14)	ENSP00000184266,ENSP00000237889,ENSP00000247655,ENSP00000253452,ENSP00000258424,ENSP00000263774,ENSP00000306397,ENSP00000307786,ENSP00000309565,ENSP00000317780,ENSP00000321260,ENSP00000330737,ENSP00000356972,ENSP00000362873,ENSP00000417656,ENSP00000418842,ENSP00000423673	COX4I1,COX5A,COX5B,COX7B,COX7C,COX8A,CYCS,NDUFA12,NDUFA13,NDUFA6,NDUFA8,NDUFB3,NDUFB4,NDUFS2,NDUFS3,UQCRFS1,UQCRH
5010	Alzheimer s disease	17	5.31e-14	0.115646	17(5.31E-14)	ENSP00000184266,ENSP00000237889,ENSP00000247655,ENSP00000253452,ENSP00000258424,ENSP00000263774,ENSP00000306397,ENSP00000307786,ENSP00000309565,ENSP00000317780,ENSP00000321260,ENSP00000330737,ENSP00000356972,ENSP00000362873,ENSP00000417656,ENSP00000418842,ENSP00000423673	COX4I1,COX5A,COX5B,COX7B,COX7C,COX8A,CYCS,NDUFA12,NDUFA13,NDUFA6,NDUFA8,NDUFB3,NDUFB4,NDUFS2,NDUFS3,UQCRFS1,UQCRH
5016	Huntington s disease	19	1.63e-15	0.129252	19(1.63E-15)	ENSP00000184266,ENSP00000237889,ENSP00000247655,ENSP00000253452,ENSP00000258424,ENSP00000263774,ENSP00000281456,ENSP00000306397,ENSP00000307786,ENSP00000309565,ENSP00000317780,ENSP00000321260,ENSP00000330737,ENSP00000356972,ENSP00000361635,ENSP00000362873,ENSP00000417656,ENSP00000418842,ENSP00000423673	COX4I1,COX5A,COX5B,COX7B,COX7C,COX8A,CYCS,NDUFA12,NDUFA13,NDUFA6,NDUFA8,NDUFB3,NDUFB4,NDUFS2,NDUFS3,SLC25A4,UQCRFS1,UQCRH,VDAC2
5012	Parkinson s disease	20	8.2e-19	0.136054	20(8.20E-19)	ENSP00000184266,ENSP00000237889,ENSP00000247655,ENSP00000253452,ENSP00000258424,ENSP00000263774,ENSP00000281456,ENSP00000306397,ENSP00000307786,ENSP00000309565,ENSP00000309591,ENSP00000317780,ENSP00000321260,ENSP00000330737,ENSP00000356972,ENSP00000361635,ENSP00000362873,ENSP00000417656,ENSP00000418842,ENSP00000423673	COX4I1,COX5A,COX5B,COX7B,COX7C,COX8A,CYCS,NDUFA12,NDUFA13,NDUFA6,NDUFA8,NDUFB3,NDUFB4,NDUFS2,NDUFS3,PRKACA,SLC25A4,UQCRFS1,UQCRH,VDAC2

## Sheet: RAB3A+OGT+ Enrichment 56
Table S3.3: Functional Enrichments of 56 genes cofferring positive correlations with OGT and RAB3A
GO:Component
Pathway ID	pathway description	observed gene count	false discovery rate	matching proteins in your network (IDs)	matching proteins in your network (labels)
GO.0005743	mitochondrial inner membrane	23	9.11e-22	ENSP00000184266,ENSP00000237889,ENSP00000247655,ENSP00000247712,ENSP00000252602,ENSP00000253452,ENSP00000256441,ENSP00000258424,ENSP00000263774,ENSP00000270538,ENSP00000274787,ENSP00000281456,ENSP00000308845,ENSP00000309565,ENSP00000317780,ENSP00000321260,ENSP00000325562,ENSP00000330737,ENSP00000356972,ENSP00000360498,ENSP00000362873,ENSP00000418842,ENSP00000423673	COX4I1,COX5A,COX5B,COX7C,COX8A,HIGD2A,MINOS1,MPV17L2,MRPL34,MRPL41,MRPS12,MRPS36,NDUFA12,NDUFA13,NDUFA6,NDUFA8,NDUFB3,NDUFB4,NDUFS2,NDUFS3,SLC25A4,TIMM44,UQCRH
GO.0031966	mitochondrial membrane	24	9.58e-21	ENSP00000184266,ENSP00000237889,ENSP00000247655,ENSP00000247712,ENSP00000252602,ENSP00000253452,ENSP00000256441,ENSP00000258424,ENSP00000263774,ENSP00000270538,ENSP00000274787,ENSP00000281456,ENSP00000308845,ENSP00000309565,ENSP00000317780,ENSP00000321260,ENSP00000325562,ENSP00000330737,ENSP00000356972,ENSP00000360498,ENSP00000362873,ENSP00000364613,ENSP00000418842,ENSP00000423673	C9orf89,COX4I1,COX5A,COX5B,COX7C,COX8A,HIGD2A,MINOS1,MPV17L2,MRPL34,MRPL41,MRPS12,MRPS36,NDUFA12,NDUFA13,NDUFA6,NDUFA8,NDUFB3,NDUFB4,NDUFS2,NDUFS3,SLC25A4,TIMM44,UQCRH
GO.0005740	mitochondrial envelope	24	2.23e-20	ENSP00000184266,ENSP00000237889,ENSP00000247655,ENSP00000247712,ENSP00000252602,ENSP00000253452,ENSP00000256441,ENSP00000258424,ENSP00000263774,ENSP00000270538,ENSP00000274787,ENSP00000281456,ENSP00000308845,ENSP00000309565,ENSP00000317780,ENSP00000321260,ENSP00000325562,ENSP00000330737,ENSP00000356972,ENSP00000360498,ENSP00000362873,ENSP00000364613,ENSP00000418842,ENSP00000423673	C9orf89,COX4I1,COX5A,COX5B,COX7C,COX8A,HIGD2A,MINOS1,MPV17L2,MRPL34,MRPL41,MRPS12,MRPS36,NDUFA12,NDUFA13,NDUFA6,NDUFA8,NDUFB3,NDUFB4,NDUFS2,NDUFS3,SLC25A4,TIMM44,UQCRH
GO.0044429	mitochondrial part	25	2.99e-19	ENSP00000184266,ENSP00000216254,ENSP00000237889,ENSP00000247655,ENSP00000247712,ENSP00000252602,ENSP00000253452,ENSP00000256441,ENSP00000258424,ENSP00000263774,ENSP00000270538,ENSP00000274787,ENSP00000281456,ENSP00000308845,ENSP00000309565,ENSP00000317780,ENSP00000321260,ENSP00000325562,ENSP00000330737,ENSP00000356972,ENSP00000360498,ENSP00000362873,ENSP00000364613,ENSP00000418842,ENSP00000423673	ACO2,C9orf89,COX4I1,COX5A,COX5B,COX7C,COX8A,HIGD2A,MINOS1,MPV17L2,MRPL34,MRPL41,MRPS12,MRPS36,NDUFA12,NDUFA13,NDUFA6,NDUFA8,NDUFB3,NDUFB4,NDUFS2,NDUFS3,SLC25A4,TIMM44,UQCRH
GO.0031967	organelle envelope	26	8.22e-19	ENSP00000184266,ENSP00000237889,ENSP00000247655,ENSP00000247712,ENSP00000252602,ENSP00000253452,ENSP00000256441,ENSP00000258424,ENSP00000263774,ENSP00000270538,ENSP00000274787,ENSP00000281456,ENSP00000308845,ENSP00000309565,ENSP00000317780,ENSP00000321260,ENSP00000325562,ENSP00000330737,ENSP00000356859,ENSP00000356972,ENSP00000360498,ENSP00000362873,ENSP00000364613,ENSP00000390478,ENSP00000418842…	C9orf89,COX4I1,COX5A,COX5B,COX7C,COX8A,HIGD2A,MGST3,MINOS1,MPV17L2,MRPL34,MRPL41,MRPS12,MRPS36,NDUFA12,NDUFA13,NDUFA6,NDUFA8,NDUFB3,NDUFB4,NDUFS2,NDUFS3,SLC25A4,TIMM44,TREX1,UQCRH
GO.0070469	respiratory chain	13	1.85e-18	ENSP00000184266,ENSP00000229379,ENSP00000237889,ENSP00000263774,ENSP00000274787,ENSP00000306397,ENSP00000309565,ENSP00000330737,ENSP00000356972,ENSP00000362873,ENSP00000417656,ENSP00000418842,ENSP00000423673	COX6A1,COX7B,HIGD2A,NDUFA12,NDUFA13,NDUFA6,NDUFA8,NDUFB3,NDUFB4,NDUFS2,NDUFS3,UQCRFS1,UQCRH
GO.0005746	mitochondrial respiratory chain	12	2.98e-17	ENSP00000184266,ENSP00000229379,ENSP00000237889,ENSP00000263774,ENSP00000306397,ENSP00000309565,ENSP00000330737,ENSP00000356972,ENSP00000362873,ENSP00000417656,ENSP00000418842,ENSP00000423673	COX6A1,COX7B,NDUFA12,NDUFA13,NDUFA6,NDUFA8,NDUFB3,NDUFB4,NDUFS2,NDUFS3,UQCRFS1,UQCRH
GO.0005739	mitochondrion	27	1.85e-15	ENSP00000184266,ENSP00000216254,ENSP00000237889,ENSP00000247655,ENSP00000247712,ENSP00000252602,ENSP00000253452,ENSP00000256441,ENSP00000258424,ENSP00000262507,ENSP00000263774,ENSP00000270538,ENSP00000274787,ENSP00000281456,ENSP00000308845,ENSP00000309565,ENSP00000317780,ENSP00000321260,ENSP00000325562,ENSP00000330737,ENSP00000356972,ENSP00000360498,ENSP00000362873,ENSP00000364613,ENSP00000418842…	ACO2,C9orf89,COQ9,COX4I1,COX5A,COX5B,COX7C,COX8A,HIGD2A,MDH1,MINOS1,MPV17L2,MRPL34,MRPL41,MRPS12,MRPS36,NDUFA12,NDUFA13,NDUFA6,NDUFA8,NDUFB3,NDUFB4,NDUFS2,NDUFS3,SLC25A4,TIMM44,UQCRH
GO.0098803	respiratory chain complex	10	7.39e-14	ENSP00000184266,ENSP00000229379,ENSP00000237889,ENSP00000263774,ENSP00000306397,ENSP00000330737,ENSP00000356972,ENSP00000362873,ENSP00000418842,ENSP00000423673	COX6A1,NDUFA12,NDUFA13,NDUFA6,NDUFA8,NDUFB3,NDUFB4,NDUFS2,NDUFS3,UQCRFS1
GO.0098800	inner mitochondrial membrane protein complex	10	3.16e-12	ENSP00000184266,ENSP00000229379,ENSP00000237889,ENSP00000263774,ENSP00000306397,ENSP00000330737,ENSP00000356972,ENSP00000362873,ENSP00000418842,ENSP00000423673	COX6A1,NDUFA12,NDUFA13,NDUFA6,NDUFA8,NDUFB3,NDUFB4,NDUFS2,NDUFS3,UQCRFS1
GO.0005747	mitochondrial respiratory chain complex I	8	3e-11	ENSP00000184266,ENSP00000237889,ENSP00000263774,ENSP00000330737,ENSP00000356972,ENSP00000362873,ENSP00000418842,ENSP00000423673	NDUFA12,NDUFA13,NDUFA6,NDUFA8,NDUFB3,NDUFB4,NDUFS2,NDUFS3
GO.1990204	oxidoreductase complex	9	1.32e-10	ENSP00000184266,ENSP00000237889,ENSP00000263774,ENSP00000306397,ENSP00000330737,ENSP00000356972,ENSP00000362873,ENSP00000418842,ENSP00000423673	NDUFA12,NDUFA13,NDUFA6,NDUFA8,NDUFB3,NDUFB4,NDUFS2,NDUFS3,UQCRFS1
GO.0031090	organelle membrane	28	3.27e-10	ENSP00000184266,ENSP00000237889,ENSP00000247655,ENSP00000247712,ENSP00000252602,ENSP00000253452,ENSP00000256441,ENSP00000258424,ENSP00000262812,ENSP00000263774,ENSP00000264079,ENSP00000270538,ENSP00000274787,ENSP00000281456,ENSP00000308845,ENSP00000309565,ENSP00000317780,ENSP00000321260,ENSP00000325562,ENSP00000330737,ENSP00000356859,ENSP00000356972,ENSP00000360498,ENSP00000362873,ENSP00000364613…	C9orf89,COPE,COX4I1,COX5A,COX5B,COX7C,COX8A,HIGD2A,MCOLN1,MGST3,MINOS1,MPV17L2,MRPL34,MRPL41,MRPS12,MRPS36,NDUFA12,NDUFA13,NDUFA6,NDUFA8,NDUFB3,NDUFB4,NDUFS2,NDUFS3,SLC25A4,TIMM44,TREX1,UQCRH
GO.0044444	cytoplasmic part	35	1.35e-05	ENSP00000184266,ENSP00000216254,ENSP00000216840,ENSP00000237889,ENSP00000247655,ENSP00000247712,ENSP00000252602,ENSP00000253452,ENSP00000256441,ENSP00000258424,ENSP00000262507,ENSP00000262812,ENSP00000263373,ENSP00000263774,ENSP00000264079,ENSP00000265854,ENSP00000270538,ENSP00000274787,ENSP00000281456,ENSP00000301522,ENSP00000308845,ENSP00000309565,ENSP00000317780,ENSP00000321260,ENSP00000325562…	ACO2,C9orf89,COPE,COQ9,COX4I1,COX5A,COX5B,COX7C,COX8A,GPI,HIGD2A,MAD1L1,MCOLN1,MGST3,MINOS1,MPV17L2,MRPL34,MRPL41,MRPS12,MRPS36,NDUFA12,NDUFA13,NDUFA6,NDUFA8,NDUFB3,NDUFB4,NDUFS2,NDUFS3,PRDX2,RABGGTA,SLC25A4,SPTBN4,TIMM44,TREX1,UQCRH
GO.0044446	intracellular organelle part	35	3.59e-05	ENSP00000000442,ENSP00000184266,ENSP00000216254,ENSP00000237889,ENSP00000247655,ENSP00000247712,ENSP00000252602,ENSP00000253452,ENSP00000256441,ENSP00000258424,ENSP00000262812,ENSP00000263373,ENSP00000263774,ENSP00000264079,ENSP00000270538,ENSP00000274787,ENSP00000281456,ENSP00000308845,ENSP00000309565,ENSP00000317780,ENSP00000321260,ENSP00000325562,ENSP00000330737,ENSP00000356859,ENSP00000356972…	ACO2,C9orf89,COPE,COX4I1,COX5A,COX5B,COX7C,COX8A,DDX41,ESRRA,GPI,HIGD2A,LRPAP1,MCOLN1,MDH1,MGST3,MINOS1,MPV17L2,MRPL34,MRPL41,MRPS12,MRPS36,NDUFA12,NDUFA13,NDUFA6,NDUFA8,NDUFB3,NDUFB4,NDUFS2,NDUFS3,SLC25A4,SPTBN4,TIMM44,TREX1,UQCRH
GO.0005761	mitochondrial ribosome	5	4.13e-05	ENSP00000247712,ENSP00000252602,ENSP00000256441,ENSP00000308845,ENSP00000360498	MPV17L2,MRPL34,MRPL41,MRPS12,MRPS36
GO.0043209	myelin sheath	6	0.000159	ENSP00000216254,ENSP00000263774,ENSP00000281456,ENSP00000306397,ENSP00000317780,ENSP00000438144	ACO2,COX5A,MDH1,NDUFS3,SLC25A4,UQCRFS1
GO.0098796	membrane protein complex	11	0.000481	ENSP00000184266,ENSP00000229379,ENSP00000237889,ENSP00000262812,ENSP00000263774,ENSP00000306397,ENSP00000330737,ENSP00000356972,ENSP00000362873,ENSP00000418842,ENSP00000423673	COPE,COX6A1,NDUFA12,NDUFA13,NDUFA6,NDUFA8,NDUFB3,NDUFB4,NDUFS2,NDUFS3,UQCRFS1
GO.0005759	mitochondrial matrix	7	0.00148	ENSP00000216254,ENSP00000247712,ENSP00000252602,ENSP00000256441,ENSP00000270538,ENSP00000308845,ENSP00000360498	ACO2,MPV17L2,MRPL34,MRPL41,MRPS12,MRPS36,TIMM44
GO.1902494	catalytic complex	10	0.00306	ENSP00000184266,ENSP00000216840,ENSP00000237889,ENSP00000263774,ENSP00000306397,ENSP00000330737,ENSP00000356972,ENSP00000362873,ENSP00000418842,ENSP00000423673	NDUFA12,NDUFA13,NDUFA6,NDUFA8,NDUFB3,NDUFB4,NDUFS2,NDUFS3,RABGGTA,UQCRFS1
GO.0016020	membrane	33	0.00694	ENSP00000184266,ENSP00000237889,ENSP00000247655,ENSP00000247712,ENSP00000252602,ENSP00000253452,ENSP00000256441,ENSP00000258424,ENSP00000262812,ENSP00000263373,ENSP00000263774,ENSP00000264079,ENSP00000270538,ENSP00000274787,ENSP00000281456,ENSP00000308845,ENSP00000309565,ENSP00000317780,ENSP00000321260,ENSP00000325562,ENSP00000330737,ENSP00000356859,ENSP00000356972,ENSP00000358894,ENSP00000360498…	C9orf89,CNNM2,COPE,COX4I1,COX5A,COX5B,COX7C,COX8A,DDX41,GPI,HIGD2A,LRPAP1,MCOLN1,MGST3,MINOS1,MPV17L2,MRPL34,MRPL41,MRPS12,MRPS36,NDUFA12,NDUFA13,NDUFA6,NDUFA8,NDUFB3,NDUFB4,NDUFS2,NDUFS3,SLC25A4,SPTBN4,TIMM44,TREX1,UQCRH
GO.0005737	cytoplasm	36	0.00808	ENSP00000184266,ENSP00000216254,ENSP00000216840,ENSP00000237889,ENSP00000244221,ENSP00000247655,ENSP00000247712,ENSP00000252602,ENSP00000253452,ENSP00000256441,ENSP00000258424,ENSP00000262507,ENSP00000262812,ENSP00000263373,ENSP00000263774,ENSP00000264079,ENSP00000265854,ENSP00000270538,ENSP00000274787,ENSP00000281456,ENSP00000301522,ENSP00000308845,ENSP00000309565,ENSP00000317780,ENSP00000321260…	ACO2,C9orf89,COPE,COQ9,COX4I1,COX5A,COX5B,COX7C,COX8A,GPI,HIGD2A,MAD1L1,MCOLN1,MGST3,MINOS1,MPV17L2,MRPL34,MRPL41,MRPS12,MRPS36,NDUFA12,NDUFA13,NDUFA6,NDUFA8,NDUFB3,NDUFB4,NDUFS2,NDUFS3,PAIP2B,PRDX2,RABGGTA,SLC25A4,SPTBN4,TIMM44,TREX1,UQCRH
GO.0044391	ribosomal subunit	4	0.0149	ENSP00000247712,ENSP00000256441,ENSP00000308845,ENSP00000360498	MPV17L2,MRPL41,MRPS12,MRPS36
GO.0043231	intracellular membrane-bounded organelle	36	0.0181	ENSP00000000442,ENSP00000184266,ENSP00000216254,ENSP00000237889,ENSP00000247655,ENSP00000247712,ENSP00000252445,ENSP00000252602,ENSP00000253452,ENSP00000256441,ENSP00000258424,ENSP00000262507,ENSP00000262812,ENSP00000263373,ENSP00000263774,ENSP00000264079,ENSP00000265854,ENSP00000270538,ENSP00000274787,ENSP00000281456,ENSP00000308845,ENSP00000309565,ENSP00000317780,ENSP00000321260,ENSP00000325562…	ACO2,C9orf89,COPE,COQ9,COX4I1,COX5A,COX5B,COX7C,COX8A,ELOF1,ESRRA,GPI,HIGD2A,MAD1L1,MCOLN1,MDH1,MGST3,MINOS1,MPV17L2,MRPL34,MRPL41,MRPS12,MRPS36,NDUFA12,NDUFA13,NDUFA6,NDUFA8,NDUFB3,NDUFB4,NDUFS2,NDUFS3,SLC25A4,SPTBN4,TIMM44,TREX1,UQCRH
GO.0070069	cytochrome complex	2	0.0344	ENSP00000229379,ENSP00000306397	COX6A1,UQCRFS1
GO:Biological process
Pathway ID	pathway description	observed gene count	false discovery rate	matching proteins in your network (IDs)	matching proteins in your network (labels)
GO.0045333	cellular respiration	19	5e-23	ENSP00000184266,ENSP00000216254,ENSP00000229379,ENSP00000237889,ENSP00000247655,ENSP00000253452,ENSP00000258424,ENSP00000262507,ENSP00000263774,ENSP00000306397,ENSP00000317780,ENSP00000321260,ENSP00000330737,ENSP00000356972,ENSP00000362873,ENSP00000417656,ENSP00000418842,ENSP00000423673,ENSP00000438144	ACO2,COQ9,COX4I1,COX5A,COX5B,COX6A1,COX7B,COX7C,COX8A,MDH1,NDUFA12,NDUFA13,NDUFA6,NDUFA8,NDUFB3,NDUFB4,NDUFS2,NDUFS3,UQCRFS1
GO.0022904	respiratory electron transport chain	17	4.26e-22	ENSP00000184266,ENSP00000229379,ENSP00000237889,ENSP00000247655,ENSP00000253452,ENSP00000258424,ENSP00000262507,ENSP00000263774,ENSP00000306397,ENSP00000317780,ENSP00000321260,ENSP00000330737,ENSP00000356972,ENSP00000362873,ENSP00000417656,ENSP00000418842,ENSP00000423673	COQ9,COX4I1,COX5A,COX5B,COX6A1,COX7B,COX7C,COX8A,NDUFA12,NDUFA13,NDUFA6,NDUFA8,NDUFB3,NDUFB4,NDUFS2,NDUFS3,UQCRFS1
GO.0006091	generation of precursor metabolites and energy	21	5.14e-20	ENSP00000184266,ENSP00000216254,ENSP00000229379,ENSP00000237889,ENSP00000247655,ENSP00000253452,ENSP00000258424,ENSP00000262507,ENSP00000263774,ENSP00000281456,ENSP00000306397,ENSP00000317780,ENSP00000321260,ENSP00000330737,ENSP00000356972,ENSP00000362873,ENSP00000405573,ENSP00000417656,ENSP00000418842,ENSP00000423673,ENSP00000438144	ACO2,COQ9,COX4I1,COX5A,COX5B,COX6A1,COX7B,COX7C,COX8A,GPI,MDH1,NDUFA12,NDUFA13,NDUFA6,NDUFA8,NDUFB3,NDUFB4,NDUFS2,NDUFS3,SLC25A4,UQCRFS1
GO.0015980	energy derivation by oxidation of organic compounds	20	5.14e-20	ENSP00000184266,ENSP00000216254,ENSP00000229379,ENSP00000237889,ENSP00000247655,ENSP00000253452,ENSP00000258424,ENSP00000262507,ENSP00000263774,ENSP00000281456,ENSP00000306397,ENSP00000317780,ENSP00000321260,ENSP00000330737,ENSP00000356972,ENSP00000362873,ENSP00000417656,ENSP00000418842,ENSP00000423673,ENSP00000438144	ACO2,COQ9,COX4I1,COX5A,COX5B,COX6A1,COX7B,COX7C,COX8A,MDH1,NDUFA12,NDUFA13,NDUFA6,NDUFA8,NDUFB3,NDUFB4,NDUFS2,NDUFS3,SLC25A4,UQCRFS1
GO.0055114	oxidation-reduction process	21	2.82e-12	ENSP00000184266,ENSP00000216254,ENSP00000237889,ENSP00000253452,ENSP00000258424,ENSP00000262507,ENSP00000263774,ENSP00000274787,ENSP00000281456,ENSP00000301522,ENSP00000317780,ENSP00000321260,ENSP00000330737,ENSP00000356859,ENSP00000356972,ENSP00000362873,ENSP00000405573,ENSP00000417656,ENSP00000418842,ENSP00000423673,ENSP00000438144	ACO2,COQ9,COX4I1,COX5A,COX5B,COX7B,COX8A,GPI,HIGD2A,MDH1,MGST3,NDUFA12,NDUFA13,NDUFA6,NDUFA8,NDUFB3,NDUFB4,NDUFS2,NDUFS3,PRDX2,SLC25A4
GO.1902600	hydrogen ion transmembrane transport	9	1.54e-09	ENSP00000229379,ENSP00000247655,ENSP00000253452,ENSP00000258424,ENSP00000306397,ENSP00000309565,ENSP00000317780,ENSP00000321260,ENSP00000417656	COX4I1,COX5A,COX5B,COX6A1,COX7B,COX7C,COX8A,UQCRFS1,UQCRH
GO.0042775	mitochondrial ATP synthesis coupled electron transport	8	3.43e-09	ENSP00000184266,ENSP00000237889,ENSP00000262507,ENSP00000263774,ENSP00000309565,ENSP00000356972,ENSP00000362873,ENSP00000418842	COQ9,NDUFA6,NDUFA8,NDUFB3,NDUFB4,NDUFS2,NDUFS3,UQCRH
GO.0006120	mitochondrial electron transport, NADH to ubiquinone	7	2.23e-08	ENSP00000184266,ENSP00000237889,ENSP00000262507,ENSP00000263774,ENSP00000356972,ENSP00000362873,ENSP00000418842	COQ9,NDUFA6,NDUFA8,NDUFB3,NDUFB4,NDUFS2,NDUFS3
GO.0006119	oxidative phosphorylation	7	3.57e-07	ENSP00000184266,ENSP00000237889,ENSP00000262507,ENSP00000263774,ENSP00000356972,ENSP00000362873,ENSP00000418842	COQ9,NDUFA6,NDUFA8,NDUFB3,NDUFB4,NDUFS2,NDUFS3
GO.0006367	transcription initiation from RNA polymerase II promoter	10	3.97e-07	ENSP00000000442,ENSP00000229379,ENSP00000247655,ENSP00000253452,ENSP00000258424,ENSP00000301522,ENSP00000317780,ENSP00000321260,ENSP00000405573,ENSP00000417656	COX4I1,COX5A,COX5B,COX6A1,COX7B,COX7C,COX8A,ESRRA,GPI,PRDX2
GO.0046034	ATP metabolic process	8	4.85e-06	ENSP00000184266,ENSP00000237889,ENSP00000262507,ENSP00000263774,ENSP00000356972,ENSP00000362873,ENSP00000405573,ENSP00000418842	COQ9,GPI,NDUFA6,NDUFA8,NDUFB3,NDUFB4,NDUFS2,NDUFS3
GO.0044281	small molecule metabolic process	19	4.87e-05	ENSP00000184266,ENSP00000229379,ENSP00000237889,ENSP00000247655,ENSP00000253452,ENSP00000258424,ENSP00000263774,ENSP00000281456,ENSP00000300784,ENSP00000306397,ENSP00000317780,ENSP00000321260,ENSP00000330737,ENSP00000356859,ENSP00000356972,ENSP00000362873,ENSP00000417656,ENSP00000418842,ENSP00000423673	COX4I1,COX5A,COX5B,COX6A1,COX7B,COX7C,COX8A,FN3K,MGST3,NDUFA12,NDUFA13,NDUFA6,NDUFA8,NDUFB3,NDUFB4,NDUFS2,NDUFS3,SLC25A4,UQCRFS1
GO.0009117	nucleotide metabolic process	9	0.000441	ENSP00000184266,ENSP00000237889,ENSP00000262507,ENSP00000263774,ENSP00000356972,ENSP00000362873,ENSP00000405573,ENSP00000418842,ENSP00000438144	COQ9,GPI,MDH1,NDUFA6,NDUFA8,NDUFB3,NDUFB4,NDUFS2,NDUFS3
GO.1901564	organonitrogen compound metabolic process	15	0.000615	ENSP00000184266,ENSP00000237889,ENSP00000252602,ENSP00000256441,ENSP00000262507,ENSP00000263774,ENSP00000300784,ENSP00000308845,ENSP00000356859,ENSP00000356972,ENSP00000360498,ENSP00000362873,ENSP00000405573,ENSP00000418842,ENSP00000438144	COQ9,FN3K,GPI,MDH1,MGST3,MRPL34,MRPL41,MRPS12,MRPS36,NDUFA6,NDUFA8,NDUFB3,NDUFB4,NDUFS2,NDUFS3
GO.0055085	transmembrane transport	12	0.00131	ENSP00000229379,ENSP00000247655,ENSP00000253452,ENSP00000258424,ENSP00000270538,ENSP00000281456,ENSP00000306397,ENSP00000309565,ENSP00000317780,ENSP00000321260,ENSP00000417656,ENSP00000423673	COX4I1,COX5A,COX5B,COX6A1,COX7B,COX7C,COX8A,NDUFA13,SLC25A4,TIMM44,UQCRFS1,UQCRH
GO.0006807	nitrogen compound metabolic process	27	0.0028	ENSP00000184266,ENSP00000229379,ENSP00000237889,ENSP00000247655,ENSP00000252445,ENSP00000252602,ENSP00000253452,ENSP00000256441,ENSP00000258424,ENSP00000262507,ENSP00000263774,ENSP00000300784,ENSP00000301522,ENSP00000308845,ENSP00000317780,ENSP00000321260,ENSP00000356859,ENSP00000356972,ENSP00000360498,ENSP00000362873,ENSP00000378050,ENSP00000390478,ENSP00000405573,ENSP00000417656,ENSP00000418842…	COQ9,COX4I1,COX5A,COX5B,COX6A1,COX7B,COX7C,COX8A,DDX41,ELOF1,FN3K,GPI,MDH1,MGST3,MRPL34,MRPL41,MRPS12,MRPS36,NDUFA6,NDUFA8,NDUFB3,NDUFB4,NDUFS2,NDUFS3,PRDX2,TREX1,TRPT1
GO.0006812	cation transport	10	0.0028	ENSP00000229379,ENSP00000247655,ENSP00000253452,ENSP00000258424,ENSP00000306397,ENSP00000309565,ENSP00000317780,ENSP00000321260,ENSP00000358894,ENSP00000417656	CNNM2,COX4I1,COX5A,COX5B,COX6A1,COX7B,COX7C,COX8A,UQCRFS1,UQCRH
GO.0044710	single-organism metabolic process	23	0.00296	ENSP00000184266,ENSP00000237889,ENSP00000252602,ENSP00000253452,ENSP00000256441,ENSP00000258424,ENSP00000263774,ENSP00000274787,ENSP00000281456,ENSP00000300784,ENSP00000301522,ENSP00000308845,ENSP00000317780,ENSP00000321260,ENSP00000330737,ENSP00000356859,ENSP00000356972,ENSP00000360498,ENSP00000362873,ENSP00000390478,ENSP00000417656,ENSP00000418842,ENSP00000423673	COX4I1,COX5A,COX5B,COX7B,COX8A,FN3K,HIGD2A,MGST3,MRPL34,MRPL41,MRPS12,MRPS36,NDUFA12,NDUFA13,NDUFA6,NDUFA8,NDUFB3,NDUFB4,NDUFS2,NDUFS3,PRDX2,SLC25A4,TREX1
GO.0034641	cellular nitrogen compound metabolic process	25	0.01	ENSP00000184266,ENSP00000229379,ENSP00000237889,ENSP00000247655,ENSP00000252445,ENSP00000252602,ENSP00000253452,ENSP00000256441,ENSP00000258424,ENSP00000262507,ENSP00000263774,ENSP00000301522,ENSP00000308845,ENSP00000317780,ENSP00000321260,ENSP00000356972,ENSP00000360498,ENSP00000362873,ENSP00000378050,ENSP00000390478,ENSP00000405573,ENSP00000417656,ENSP00000418842,ENSP00000422753,ENSP00000438144	COQ9,COX4I1,COX5A,COX5B,COX6A1,COX7B,COX7C,COX8A,DDX41,ELOF1,GPI,MDH1,MRPL34,MRPL41,MRPS12,MRPS36,NDUFA6,NDUFA8,NDUFB3,NDUFB4,NDUFS2,NDUFS3,PRDX2,TREX1,TRPT1
GO.0007005	mitochondrion organization	7	0.0124	ENSP00000000442,ENSP00000252602,ENSP00000256441,ENSP00000270538,ENSP00000308845,ENSP00000360498,ENSP00000423673	ESRRA,MRPL34,MRPL41,MRPS12,MRPS36,NDUFA13,TIMM44
GO.0070124	mitochondrial translational initiation	4	0.0159	ENSP00000252602,ENSP00000256441,ENSP00000308845,ENSP00000360498	MRPL34,MRPL41,MRPS12,MRPS36
GO.0070125	mitochondrial translational elongation	4	0.0159	ENSP00000252602,ENSP00000256441,ENSP00000308845,ENSP00000360498	MRPL34,MRPL41,MRPS12,MRPS36
GO.0070126	mitochondrial translational termination	4	0.0159	ENSP00000252602,ENSP00000256441,ENSP00000308845,ENSP00000360498	MRPL34,MRPL41,MRPS12,MRPS36
GO.0006366	transcription from RNA polymerase II promoter	9	0.0188	ENSP00000229379,ENSP00000247655,ENSP00000253452,ENSP00000258424,ENSP00000301522,ENSP00000317780,ENSP00000321260,ENSP00000405573,ENSP00000417656	COX4I1,COX5A,COX5B,COX6A1,COX7B,COX7C,COX8A,GPI,PRDX2
GO.0044237	cellular metabolic process	32	0.0235	ENSP00000184266,ENSP00000216840,ENSP00000229379,ENSP00000237889,ENSP00000247655,ENSP00000252445,ENSP00000252602,ENSP00000253452,ENSP00000256441,ENSP00000258424,ENSP00000263774,ENSP00000270538,ENSP00000281456,ENSP00000300784,ENSP00000301522,ENSP00000306397,ENSP00000308845,ENSP00000317780,ENSP00000321260,ENSP00000330737,ENSP00000356859,ENSP00000356972,ENSP00000360498,ENSP00000362873,ENSP00000378050…	COX4I1,COX5A,COX5B,COX6A1,COX7B,COX7C,COX8A,DDX41,ELOF1,FN3K,LRPAP1,MDH1,MGST3,MRPL34,MRPL41,MRPS12,MRPS36,NDUFA12,NDUFA13,NDUFA6,NDUFA8,NDUFB3,NDUFB4,NDUFS2,NDUFS3,PRDX2,RABGGTA,SLC25A4,TIMM44,TREX1,TRPT1,UQCRFS1
GO.0032543	mitochondrial translation	4	0.036	ENSP00000252602,ENSP00000256441,ENSP00000308845,ENSP00000360498	MRPL34,MRPL41,MRPS12,MRPS36
GO:Function
Pathway ID	pathway description	observed gene count	false discovery rate	matching proteins in your network (IDs)	matching proteins in your network (labels)
GO.0016491	oxidoreductase activity	20	7.3e-14	ENSP00000184266,ENSP00000229379,ENSP00000237889,ENSP00000247655,ENSP00000253452,ENSP00000258424,ENSP00000263774,ENSP00000301522,ENSP00000306397,ENSP00000309565,ENSP00000317780,ENSP00000321260,ENSP00000330737,ENSP00000356859,ENSP00000356972,ENSP00000362873,ENSP00000417656,ENSP00000418842,ENSP00000423673,ENSP00000438144	COX4I1,COX5A,COX5B,COX6A1,COX7B,COX7C,COX8A,MDH1,MGST3,NDUFA12,NDUFA13,NDUFA6,NDUFA8,NDUFB3,NDUFB4,NDUFS2,NDUFS3,PRDX2,UQCRFS1,UQCRH
GO.0009055	electron carrier activity	10	8.88e-11	ENSP00000229379,ENSP00000247655,ENSP00000253452,ENSP00000258424,ENSP00000263774,ENSP00000317780,ENSP00000321260,ENSP00000330737,ENSP00000356972,ENSP00000417656	COX4I1,COX5A,COX5B,COX6A1,COX7B,COX7C,COX8A,NDUFA12,NDUFS2,NDUFS3
GO.0004129	cytochrome-c oxidase activity	7	1.49e-10	ENSP00000229379,ENSP00000247655,ENSP00000253452,ENSP00000258424,ENSP00000317780,ENSP00000321260,ENSP00000417656	COX4I1,COX5A,COX5B,COX6A1,COX7B,COX7C,COX8A
GO.0008137	NADH dehydrogenase (ubiquinone) activity	8	1.51e-10	ENSP00000184266,ENSP00000237889,ENSP00000263774,ENSP00000330737,ENSP00000356972,ENSP00000362873,ENSP00000418842,ENSP00000423673	NDUFA12,NDUFA13,NDUFA6,NDUFA8,NDUFB3,NDUFB4,NDUFS2,NDUFS3
GO.0015078	hydrogen ion transmembrane transporter activity	9	7.27e-10	ENSP00000229379,ENSP00000247655,ENSP00000253452,ENSP00000258424,ENSP00000306397,ENSP00000309565,ENSP00000317780,ENSP00000321260,ENSP00000417656	COX4I1,COX5A,COX5B,COX6A1,COX7B,COX7C,COX8A,UQCRFS1,UQCRH
GO.0022890	inorganic cation transmembrane transporter activity	10	6.89e-05	ENSP00000229379,ENSP00000247655,ENSP00000253452,ENSP00000258424,ENSP00000264079,ENSP00000306397,ENSP00000309565,ENSP00000317780,ENSP00000321260,ENSP00000417656	COX4I1,COX5A,COX5B,COX6A1,COX7B,COX7C,COX8A,MCOLN1,UQCRFS1,UQCRH
GO.0022891	substrate-specific transmembrane transporter activity	11	0.000596	ENSP00000229379,ENSP00000247655,ENSP00000253452,ENSP00000258424,ENSP00000270538,ENSP00000281456,ENSP00000306397,ENSP00000309565,ENSP00000317780,ENSP00000321260,ENSP00000417656	COX4I1,COX5A,COX5B,COX6A1,COX7B,COX7C,COX8A,SLC25A4,TIMM44,UQCRFS1,UQCRH
GO.0003824	catalytic activity	26	0.00451	ENSP00000184266,ENSP00000216254,ENSP00000216840,ENSP00000229379,ENSP00000237889,ENSP00000247655,ENSP00000253452,ENSP00000258424,ENSP00000263774,ENSP00000300784,ENSP00000301522,ENSP00000306397,ENSP00000309565,ENSP00000317780,ENSP00000321260,ENSP00000330737,ENSP00000356859,ENSP00000356972,ENSP00000362873,ENSP00000378050,ENSP00000390478,ENSP00000417656,ENSP00000418842,ENSP00000422753,ENSP00000423673…	ACO2,COX4I1,COX5A,COX5B,COX6A1,COX7B,COX7C,COX8A,DDX41,FN3K,MDH1,MGST3,NDUFA12,NDUFA13,NDUFA6,NDUFA8,NDUFB3,NDUFB4,NDUFS2,NDUFS3,PRDX2,RABGGTA,TREX1,TRPT1,UQCRFS1,UQCRH
GO.0008121	ubiquinol-cytochrome-c reductase activity	2	0.0302	ENSP00000306397,ENSP00000309565	UQCRFS1,UQCRH
GO.0003735	structural constituent of ribosome	4	0.0437	ENSP00000252602,ENSP00000256441,ENSP00000308845,ENSP00000360498	MRPL34,MRPL41,MRPS12,MRPS36
KEGG pathways
Pathway ID	pathway description	observed gene count	false discovery rate	matching proteins in your network (IDs)	matching proteins in your network (labels)
5012	Parkinson s disease	17	1.78e-22	ENSP00000184266,ENSP00000237889,ENSP00000247655,ENSP00000253452,ENSP00000258424,ENSP00000263774,ENSP00000281456,ENSP00000306397,ENSP00000309565,ENSP00000317780,ENSP00000321260,ENSP00000330737,ENSP00000356972,ENSP00000362873,ENSP00000417656,ENSP00000418842,ENSP00000423673	COX4I1,COX5A,COX5B,COX7B,COX7C,COX8A,NDUFA12,NDUFA13,NDUFA6,NDUFA8,NDUFB3,NDUFB4,NDUFS2,NDUFS3,SLC25A4,UQCRFS1,UQCRH
190	Oxidative phosphorylation	16	2.33e-21	ENSP00000184266,ENSP00000237889,ENSP00000247655,ENSP00000253452,ENSP00000258424,ENSP00000263774,ENSP00000306397,ENSP00000309565,ENSP00000317780,ENSP00000321260,ENSP00000330737,ENSP00000356972,ENSP00000362873,ENSP00000417656,ENSP00000418842,ENSP00000423673	COX4I1,COX5A,COX5B,COX7B,COX7C,COX8A,NDUFA12,NDUFA13,NDUFA6,NDUFA8,NDUFB3,NDUFB4,NDUFS2,NDUFS3,UQCRFS1,UQCRH
5016	Huntington s disease	17	6.31e-21	ENSP00000184266,ENSP00000237889,ENSP00000247655,ENSP00000253452,ENSP00000258424,ENSP00000263774,ENSP00000281456,ENSP00000306397,ENSP00000309565,ENSP00000317780,ENSP00000321260,ENSP00000330737,ENSP00000356972,ENSP00000362873,ENSP00000417656,ENSP00000418842,ENSP00000423673	COX4I1,COX5A,COX5B,COX7B,COX7C,COX8A,NDUFA12,NDUFA13,NDUFA6,NDUFA8,NDUFB3,NDUFB4,NDUFS2,NDUFS3,SLC25A4,UQCRFS1,UQCRH
4932	Non-alcoholic fatty liver disease (NAFLD)	16	9.08e-21	ENSP00000184266,ENSP00000237889,ENSP00000247655,ENSP00000253452,ENSP00000258424,ENSP00000263774,ENSP00000306397,ENSP00000309565,ENSP00000317780,ENSP00000321260,ENSP00000330737,ENSP00000356972,ENSP00000362873,ENSP00000417656,ENSP00000418842,ENSP00000423673	COX4I1,COX5A,COX5B,COX7B,COX7C,COX8A,NDUFA12,NDUFA13,NDUFA6,NDUFA8,NDUFB3,NDUFB4,NDUFS2,NDUFS3,UQCRFS1,UQCRH
5010	Alzheimer s disease	16	4.46e-20	ENSP00000184266,ENSP00000237889,ENSP00000247655,ENSP00000253452,ENSP00000258424,ENSP00000263774,ENSP00000306397,ENSP00000309565,ENSP00000317780,ENSP00000321260,ENSP00000330737,ENSP00000356972,ENSP00000362873,ENSP00000417656,ENSP00000418842,ENSP00000423673	COX4I1,COX5A,COX5B,COX7B,COX7C,COX8A,NDUFA12,NDUFA13,NDUFA6,NDUFA8,NDUFB3,NDUFB4,NDUFS2,NDUFS3,UQCRFS1,UQCRH
4260	Cardiac muscle contraction	8	5.97e-10	ENSP00000247655,ENSP00000253452,ENSP00000258424,ENSP00000306397,ENSP00000309565,ENSP00000317780,ENSP00000321260,ENSP00000417656	COX4I1,COX5A,COX5B,COX7B,COX7C,COX8A,UQCRFS1,UQCRH
1100	Metabolic pathways	19	6.4e-10	ENSP00000184266,ENSP00000216254,ENSP00000237889,ENSP00000247655,ENSP00000253452,ENSP00000258424,ENSP00000263774,ENSP00000306397,ENSP00000309565,ENSP00000317780,ENSP00000321260,ENSP00000330737,ENSP00000356972,ENSP00000362873,ENSP00000405573,ENSP00000417656,ENSP00000418842,ENSP00000423673,ENSP00000438144	ACO2,COX4I1,COX5A,COX5B,COX7B,COX7C,COX8A,GPI,MDH1,NDUFA12,NDUFA13,NDUFA6,NDUFA8,NDUFB3,NDUFB4,NDUFS2,NDUFS3,UQCRFS1,UQCRH

## Sheet: Opposite Enrichments 1490
Table S3.4: Functional Enrichments of 1490 genes cofferring opposite correlations with OGT and RAB3A
GO:Component
Pathway ID	pathway description	observed gene count	false discovery rate	matching proteins in your network (IDs)	matching proteins in your network (labels)
GO.0005739	mitochondrion	232	2.34e-39	ENSP00000007516,ENSP00000085068,ENSP00000184266,ENSP00000205402,ENSP00000215565,ENSP00000215832,ENSP00000216185,ENSP00000216254,ENSP00000219302,ENSP00000219400,ENSP00000219479,ENSP00000222308,ENSP00000223864,ENSP00000225665,ENSP00000225969,ENSP00000226574,ENSP00000228318,ENSP00000229794,ENSP00000231668,ENSP00000233627,ENSP00000233893,ENSP00000234454,ENSP00000237858,ENSP00000237889,ENSP00000241014…	ABCB8,ABCE1,ACN9,ACO1,ACO2,ACOT7,ACSM1,AGPS,AGXT,AIFM1,ALDH7A1,ALKBH7,APOA1BP,ARMC1,AS3MT,ASS1,ATAD3A,ATP6V1E1,ATPAF2,AURKAIP1,BAD,BAG5,BCAT2,BLOC1S1,BMF,BNIP1,C12orf10,C19orf70,C20orf72,C21orf33,C2orf18,C6orf203,C9orf89,CARKD,CARS2,CHCHD10,CHCHD4,CHCHD6,CHPF,CIAPIN1,CISD1,CLN3,CLPB,CMC1,CMC2,COA3,COMTD1,COQ2,COQ9,COX14,COX17,COX4I1,COX4I2,COX5A,COX5B,COX6B1,COX6C,COX7C,COX8A,CPS1,CREB1,CYB5R1,CY…
GO.0043231	intracellular membrane-bounded organelle	786	3.91e-37	ENSP00000000442,ENSP00000003302,ENSP00000007516,ENSP00000025008,ENSP00000026218,ENSP00000029410,ENSP00000043402,ENSP00000085068,ENSP00000158009,ENSP00000160827,ENSP00000184266,ENSP00000200457,ENSP00000202816,ENSP00000203001,ENSP00000210187,ENSP00000215071,ENSP00000215565,ENSP00000215567,ENSP00000215574,ENSP00000215742,ENSP00000215832,ENSP00000216185,ENSP00000216254,ENSP00000216268,ENSP00000216277…	AARSD1,ABCA1,ABCB8,ABCE1,ACN9,ACO1,ACO2,ACOT7,ACP2,ACSM1,ACTL6A,ADRM1,AEBP2,AGFG1,AGPS,AGXT,AIFM1,AIMP2,AIP,AKT1S1,ALDH7A1,ALG10B,ALG1L,ALKBH6,ALKBH7,ALKBH8,ANAPC1,ANPEP,AP1M1,AP1S1,AP5S1,APOA1BP,APOC2,APOE,ARFGEF1,ARHGAP32,ARHGDIA,ARID4A,ARID5B,ARMC1,AS3MT,ASNA1,ASS1,ATAD2,ATAD3A,ATM,ATP6V0B,ATP6V0C,ATP6V1C1,ATPAF2,ATXN1,AUP1,AURKAIP1,B3GAT3,B4GALT7,BABAM1,BAD,BAG1,BAG5,BCAT2,BCL11B,BLOC1S1,BNIP…
GO.0044429	mitochondrial part	157	3.91e-37	ENSP00000007516,ENSP00000184266,ENSP00000205402,ENSP00000215565,ENSP00000216185,ENSP00000216254,ENSP00000219479,ENSP00000222308,ENSP00000225665,ENSP00000225969,ENSP00000228318,ENSP00000233627,ENSP00000233893,ENSP00000237889,ENSP00000241014,ENSP00000243776,ENSP00000245812,ENSP00000246554,ENSP00000247655,ENSP00000247712,ENSP00000247866,ENSP00000252102,ENSP00000252602,ENSP00000253004,ENSP00000253452…	ABCB8,ABCE1,ACN9,ACO2,ACSM1,AGXT,AIFM1,ALDH7A1,ALKBH7,ASS1,ATAD3A,AURKAIP1,BAD,BCAT2,BLOC1S1,BMF,C9orf89,CARS2,CHCHD10,CHCHD4,CHCHD6,CHPF,CIAPIN1,CISD1,COA3,COQ2,COX14,COX17,COX4I1,COX4I2,COX5A,COX5B,COX6B1,COX6C,COX7C,COX8A,CPS1,DLD,FDX1L,FDXR,FH,FKBP8,GADD45GIP1,GLRX2,GPT2,GPX4,GRPEL1,GSTK1,GTPBP5,HADHB,HAX1,HIGD2A,HSPE1,IDH3B,IMMP2L,IMMT,LONP1,LYN,MAPK8IP1,MINOS1,MLXIP,MPC2,MPV17L2,MRPL12,MRPL…
GO.0044446	intracellular organelle part	627	1.69e-35	ENSP00000000442,ENSP00000003302,ENSP00000007516,ENSP00000025008,ENSP00000026218,ENSP00000029410,ENSP00000184266,ENSP00000202816,ENSP00000207437,ENSP00000210187,ENSP00000215071,ENSP00000215565,ENSP00000215567,ENSP00000215574,ENSP00000215742,ENSP00000215832,ENSP00000216185,ENSP00000216254,ENSP00000216268,ENSP00000216277,ENSP00000216799,ENSP00000216807,ENSP00000217289,ENSP00000217964,ENSP00000218056…	ABCB8,ABCE1,ACN9,ACO2,ACOT7,ACP2,ACSM1,ACTL6A,ACTR3,ADRM1,AEBP2,AGFG1,AGPS,AGXT,AIFM1,AIP,AKT1S1,ALDH7A1,ALG10B,ALKBH7,ALKBH8,ANAPC1,ANPEP,AP1M1,AP1S1,AP5S1,APOA1BP,APOE,ARFGEF1,ARHGAP32,ARID4A,ARID5B,ASNA1,ASS1,ATAD2,ATAD3A,ATG14,ATP6V0B,ATP6V0C,ATP6V0D1,ATP6V1C1,ATP6V1E1,ATPAF2,ATXN1,AUP1,AURKAIP1,B3GAT3,B4GALT7,BABAM1,BAD,BCAT2,BIN2,BLOC1S1,BMF,BNIP1,BRMS1L,BRPF3,BSCL2,C10orf116,C12orf10,C1orf…
GO.0043227	membrane-bounded organelle	837	3.07e-35	ENSP00000000442,ENSP00000003302,ENSP00000007516,ENSP00000025008,ENSP00000026218,ENSP00000029410,ENSP00000043402,ENSP00000085068,ENSP00000158009,ENSP00000160262,ENSP00000160827,ENSP00000184266,ENSP00000200457,ENSP00000202816,ENSP00000203001,ENSP00000205636,ENSP00000207437,ENSP00000210187,ENSP00000210444,ENSP00000215071,ENSP00000215565,ENSP00000215567,ENSP00000215574,ENSP00000215742,ENSP00000215832…	AARSD1,AASDHPPT,ABCA1,ABCB8,ABCE1,ABHD8,ACMSD,ACN9,ACO1,ACO2,ACOT7,ACP2,ACSM1,ACTL6A,ACTR1A,ACTR3,ADRM1,AEBP2,AGFG1,AGPS,AGT,AGXT,AIFM1,AIMP2,AIP,AK1,AKT1S1,ALCAM,ALDH7A1,ALG10B,ALG1L,ALKBH6,ALKBH7,ALKBH8,ALPL,ANAPC1,ANPEP,AP1M1,AP1S1,AP5S1,APOA1BP,APOC2,APOE,ARFGEF1,ARHGAP32,ARID4A,ARID5B,ARMC1,AS3MT,ASNA1,ATAD2,ATAD3A,ATM,ATP6V0B,ATP6V0C,ATP6V1C1,ATPAF2,ATXN1,AUP1,AURKAIP1,B3GAT3,B4GALT7,BABAM1…
GO.0005740	mitochondrial envelope	132	4.89e-35	ENSP00000007516,ENSP00000184266,ENSP00000215565,ENSP00000219479,ENSP00000222308,ENSP00000225174,ENSP00000225665,ENSP00000225969,ENSP00000228318,ENSP00000233627,ENSP00000237889,ENSP00000241014,ENSP00000246554,ENSP00000247655,ENSP00000247712,ENSP00000247866,ENSP00000252102,ENSP00000252602,ENSP00000253004,ENSP00000253452,ENSP00000256441,ENSP00000257245,ENSP00000258105,ENSP00000258424,ENSP00000259037…	ABCB8,ACN9,AIFM1,ASS1,ATAD3A,AURKAIP1,BAD,BLOC1S1,BMF,C9orf89,CHCHD10,CHCHD4,CHCHD6,CIAPIN1,CISD1,COA3,COQ2,COX14,COX17,COX4I1,COX4I2,COX5A,COX5B,COX6B1,COX6C,COX7C,COX8A,CPS1,ECI1,FKBP8,GPX4,GSTK1,GTPBP5,HADHB,HAX1,HIGD2A,IDH2,IMMP2L,IMMT,LYN,MAPK8IP1,MINOS1,MLXIP,MPC2,MPV17L2,MRPL12,MRPL22,MRPL24,MRPL27,MRPL34,MRPL36,MRPL41,MRPL43,MRPL53,MRPL55,MRPS11,MRPS12,MRPS14,MRPS15,MRPS16,MRPS21,MRPS24,M…
GO.0005743	mitochondrial inner membrane	109	4.89e-35	ENSP00000007516,ENSP00000184266,ENSP00000215565,ENSP00000219479,ENSP00000225174,ENSP00000225665,ENSP00000225969,ENSP00000228318,ENSP00000233627,ENSP00000237889,ENSP00000246554,ENSP00000247655,ENSP00000247712,ENSP00000247866,ENSP00000252102,ENSP00000252602,ENSP00000253452,ENSP00000256441,ENSP00000257245,ENSP00000258105,ENSP00000258424,ENSP00000259037,ENSP00000260361,ENSP00000263774,ENSP00000264663…	ABCB8,AIFM1,ATAD3A,AURKAIP1,CHCHD6,COA3,COQ2,COX4I1,COX4I2,COX5A,COX5B,COX6B1,COX6C,COX7C,COX8A,CPS1,ECI1,GPX4,GSTK1,GTPBP5,HADHB,HIGD2A,IDH2,IMMP2L,IMMT,KMO,LYN,MINOS1,MPC2,MPV17L2,MRPL12,MRPL22,MRPL24,MRPL27,MRPL34,MRPL36,MRPL41,MRPL43,MRPL53,MRPL55,MRPS11,MRPS12,MRPS14,MRPS15,MRPS16,MRPS21,MRPS24,MRPS26,MRPS33,MRPS34,MRPS36,MRPS5,MTFP1,NDUFA1,NDUFA12,NDUFA13,NDUFA2,NDUFA4,NDUFA6,NDUFA7,NDUFA8,…
GO.0044422	organelle part	631	1.1e-33	ENSP00000000442,ENSP00000003302,ENSP00000007516,ENSP00000025008,ENSP00000026218,ENSP00000029410,ENSP00000184266,ENSP00000202816,ENSP00000207437,ENSP00000210187,ENSP00000215071,ENSP00000215565,ENSP00000215567,ENSP00000215574,ENSP00000215742,ENSP00000215832,ENSP00000216185,ENSP00000216254,ENSP00000216268,ENSP00000216277,ENSP00000216799,ENSP00000216807,ENSP00000217289,ENSP00000217964,ENSP00000218056…	ABCB8,ABCE1,ACN9,ACO2,ACOT7,ACP2,ACSM1,ACTL6A,ACTR3,ADRM1,AEBP2,AGFG1,AGPS,AGXT,AIFM1,AIP,AK1,AKT1S1,ALDH7A1,ALG10B,ALKBH7,ALKBH8,ANAPC1,ANPEP,AP1M1,AP1S1,AP5S1,APOA1BP,APOE,ARFGEF1,ARHGAP32,ARID4A,ARID5B,ASNA1,ASS1,ATAD2,ATAD3A,ATP6V0B,ATP6V0C,ATP6V0D1,ATP6V1C1,ATP6V1E1,ATPAF2,ATXN1,AUP1,AURKAIP1,B3GAT3,B4GALT7,BABAM1,BAD,BCAT2,BIN2,BLOC1S1,BMF,BNIP1,BRMS1L,BRPF3,BSCL2,C10orf116,C12orf10,C1orf56…
GO.0019866	organelle inner membrane	112	1.4e-33	ENSP00000007516,ENSP00000184266,ENSP00000215565,ENSP00000219479,ENSP00000225174,ENSP00000225665,ENSP00000225969,ENSP00000228318,ENSP00000233627,ENSP00000237889,ENSP00000246554,ENSP00000247655,ENSP00000247712,ENSP00000247866,ENSP00000252102,ENSP00000252602,ENSP00000253452,ENSP00000256441,ENSP00000257245,ENSP00000258105,ENSP00000258424,ENSP00000259037,ENSP00000260361,ENSP00000263774,ENSP00000264663…	ABCB8,AIFM1,ATAD3A,AURKAIP1,CHCHD6,COA3,COQ2,COX4I1,COX4I2,COX5A,COX5B,COX6B1,COX6C,COX7C,COX8A,CPS1,DPY19L4,ECI1,GPX4,GSTK1,GTPBP5,HADHB,HIGD2A,IDH2,IMMP2L,IMMT,KMO,LBR,LYN,MINOS1,MPC2,MPV17L2,MRPL12,MRPL22,MRPL24,MRPL27,MRPL34,MRPL36,MRPL41,MRPL43,MRPL53,MRPL55,MRPS11,MRPS12,MRPS14,MRPS15,MRPS16,MRPS21,MRPS24,MRPS26,MRPS33,MRPS34,MRPS36,MRPS5,MTFP1,NDUFA1,NDUFA12,NDUFA13,NDUFA2,NDUFA4,NDUFA6,ND…
GO.0031966	mitochondrial membrane	126	1.4e-33	ENSP00000007516,ENSP00000184266,ENSP00000215565,ENSP00000219479,ENSP00000222308,ENSP00000225174,ENSP00000225665,ENSP00000225969,ENSP00000228318,ENSP00000233627,ENSP00000237889,ENSP00000241014,ENSP00000246554,ENSP00000247655,ENSP00000247712,ENSP00000247866,ENSP00000252102,ENSP00000252602,ENSP00000253004,ENSP00000253452,ENSP00000256441,ENSP00000257245,ENSP00000258105,ENSP00000258424,ENSP00000259037…	ABCB8,AIFM1,ASS1,ATAD3A,AURKAIP1,BAD,BMF,C9orf89,CHCHD6,CISD1,COA3,COQ2,COX14,COX4I1,COX4I2,COX5A,COX5B,COX6B1,COX6C,COX7C,COX8A,CPS1,ECI1,FKBP8,GPX4,GSTK1,GTPBP5,HADHB,HAX1,HIGD2A,IDH2,IMMP2L,IMMT,LYN,MAPK8IP1,MINOS1,MLXIP,MPC2,MPV17L2,MRPL12,MRPL22,MRPL24,MRPL27,MRPL34,MRPL36,MRPL41,MRPL43,MRPL53,MRPL55,MRPS11,MRPS12,MRPS14,MRPS15,MRPS16,MRPS21,MRPS24,MRPS26,MRPS33,MRPS34,MRPS36,MRPS5,MTFP1,MTX…
GO.0070469	respiratory chain	46	4.19e-33	ENSP00000007516,ENSP00000184266,ENSP00000215565,ENSP00000229379,ENSP00000233627,ENSP00000237889,ENSP00000247866,ENSP00000252102,ENSP00000259037,ENSP00000260361,ENSP00000263774,ENSP00000264663,ENSP00000264932,ENSP00000265500,ENSP00000266544,ENSP00000268379,ENSP00000268668,ENSP00000274137,ENSP00000274787,ENSP00000296684,ENSP00000299166,ENSP00000306397,ENSP00000309565,ENSP00000315774,ENSP00000322450…	COX4I2,COX6A1,COX7A2,COX7B,HIGD2A,NDUFA1,NDUFA12,NDUFA13,NDUFA2,NDUFA4,NDUFA6,NDUFA7,NDUFA8,NDUFA9,NDUFAB1,NDUFAF1,NDUFB1,NDUFB10,NDUFB2,NDUFB3,NDUFB4,NDUFB5,NDUFB6,NDUFB7,NDUFB8,NDUFC1,NDUFS2,NDUFS3,NDUFS4,NDUFS5,NDUFS6,NDUFS7,NDUFS8,NDUFV1,NDUFV3,NNT,SDHA,SDHB,SDHC,SDHD,UQCR10,UQCR11,UQCRC2,UQCRFS1,UQCRH,UQCRQ
GO.0005746	mitochondrial respiratory chain	43	1.36e-32	ENSP00000007516,ENSP00000184266,ENSP00000215565,ENSP00000229379,ENSP00000233627,ENSP00000237889,ENSP00000247866,ENSP00000252102,ENSP00000259037,ENSP00000260361,ENSP00000263774,ENSP00000264663,ENSP00000264932,ENSP00000265500,ENSP00000266544,ENSP00000268379,ENSP00000268668,ENSP00000274137,ENSP00000296684,ENSP00000299166,ENSP00000306397,ENSP00000309565,ENSP00000315774,ENSP00000322450,ENSP00000330737…	COX4I2,COX6A1,COX7A2,COX7B,NDUFA1,NDUFA12,NDUFA13,NDUFA2,NDUFA4,NDUFA6,NDUFA7,NDUFA8,NDUFA9,NDUFAB1,NDUFAF1,NDUFB1,NDUFB10,NDUFB2,NDUFB3,NDUFB4,NDUFB5,NDUFB6,NDUFB7,NDUFB8,NDUFC1,NDUFS2,NDUFS3,NDUFS4,NDUFS5,NDUFS6,NDUFS7,NDUFS8,NDUFV1,NDUFV3,NNT,SDHA,SDHB,SDHC,SDHD,UQCR10,UQCRC2,UQCRFS1,UQCRH
GO.0098803	respiratory chain complex	41	1.6e-32	ENSP00000007516,ENSP00000184266,ENSP00000203407,ENSP00000215565,ENSP00000229379,ENSP00000233627,ENSP00000237889,ENSP00000247866,ENSP00000252102,ENSP00000259037,ENSP00000260361,ENSP00000263774,ENSP00000264932,ENSP00000265500,ENSP00000266544,ENSP00000268379,ENSP00000268668,ENSP00000274137,ENSP00000287022,ENSP00000296684,ENSP00000299166,ENSP00000306397,ENSP00000315774,ENSP00000322450,ENSP00000330737…	COX4I2,COX6A1,NDUFA1,NDUFA12,NDUFA13,NDUFA2,NDUFA4,NDUFA6,NDUFA7,NDUFA8,NDUFA9,NDUFAB1,NDUFAF1,NDUFB1,NDUFB10,NDUFB2,NDUFB3,NDUFB4,NDUFB5,NDUFB6,NDUFB7,NDUFB8,NDUFC1,NDUFS2,NDUFS3,NDUFS4,NDUFS5,NDUFS6,NDUFS7,NDUFS8,NDUFV1,NDUFV3,SDHA,SDHB,SDHC,SDHD,UQCR10,UQCRB,UQCRC1,UQCRC2,UQCRFS1
GO.0031967	organelle envelope	164	2.8e-32	ENSP00000007516,ENSP00000025008,ENSP00000184266,ENSP00000215565,ENSP00000219479,ENSP00000222308,ENSP00000225174,ENSP00000225665,ENSP00000225969,ENSP00000228318,ENSP00000229179,ENSP00000231668,ENSP00000233627,ENSP00000237889,ENSP00000241014,ENSP00000246554,ENSP00000247655,ENSP00000247712,ENSP00000247866,ENSP00000252102,ENSP00000252602,ENSP00000253004,ENSP00000253452,ENSP00000256441,ENSP00000257245…	ABCB8,ACN9,AGFG1,AIFM1,ASS1,ATAD3A,AURKAIP1,BAD,BLOC1S1,BMF,BNIP1,C9orf89,CHCHD10,CHCHD4,CHCHD6,CIAPIN1,CISD1,COA3,COQ2,COX14,COX17,COX4I1,COX4I2,COX5A,COX5B,COX6B1,COX6C,COX7C,COX8A,CPS1,DNAJC1,DPY19L4,ECI1,FAF1,FKBP8,GLTPD1,GPX4,GSTK1,GTPBP5,HADHB,HAX1,HIGD2A,IDH2,IMMP2L,IMMT,INTS1,KPNA3,KPNA4,LBR,LMNA,LYN,MAPK8IP1,MGST3,MINOS1,MLXIP,MPC2,MPV17L2,MRPL12,MRPL22,MRPL24,MRPL27,MRPL34,MRPL36,MRPL41…
GO.0098800	inner mitochondrial membrane protein complex	46	1.15e-29	ENSP00000007516,ENSP00000184266,ENSP00000203407,ENSP00000215565,ENSP00000229379,ENSP00000233627,ENSP00000237889,ENSP00000247866,ENSP00000252102,ENSP00000257245,ENSP00000259037,ENSP00000260361,ENSP00000263774,ENSP00000264932,ENSP00000265500,ENSP00000266544,ENSP00000268379,ENSP00000268668,ENSP00000274137,ENSP00000287022,ENSP00000296684,ENSP00000299166,ENSP00000306397,ENSP00000315693,ENSP00000315774…	COX4I2,COX6A1,IMMP2L,NDUFA1,NDUFA12,NDUFA13,NDUFA2,NDUFA4,NDUFA6,NDUFA7,NDUFA8,NDUFA9,NDUFAB1,NDUFAF1,NDUFB1,NDUFB10,NDUFB2,NDUFB3,NDUFB4,NDUFB5,NDUFB6,NDUFB7,NDUFB8,NDUFC1,NDUFS2,NDUFS3,NDUFS4,NDUFS5,NDUFS6,NDUFS7,NDUFS8,NDUFV1,NDUFV3,PAM16,SDHA,SDHB,SDHC,SDHD,TIMM10,TIMM17A,TIMM50,UQCR10,UQCRB,UQCRC1,UQCRC2,UQCRFS1
GO.0031974	membrane-enclosed lumen	396	3.65e-29	ENSP00000000442,ENSP00000003302,ENSP00000007516,ENSP00000160827,ENSP00000184266,ENSP00000202816,ENSP00000205402,ENSP00000215071,ENSP00000215565,ENSP00000215574,ENSP00000215742,ENSP00000215832,ENSP00000216185,ENSP00000216254,ENSP00000216268,ENSP00000216277,ENSP00000216807,ENSP00000217964,ENSP00000218056,ENSP00000218224,ENSP00000218894,ENSP00000219252,ENSP00000219313,ENSP00000219473,ENSP00000219479…	ABCB8,ABCE1,ACN9,ACO2,ACOT7,ACP2,ACSM1,ACTL6A,ADRM1,AEBP2,AGPS,AGXT,AIFM1,AIP,AKT1S1,ALDH7A1,ALKBH7,ALKBH8,ANAPC1,AP5S1,APOA1BP,APOE,ARFGEF1,ARID1B,ARID4A,ARID5B,ASNA1,ATAD2,ATAD3A,ATG14,ATM,ATPAF2,ATXN1,AURKAIP1,BABAM1,BCAT2,BLOC1S1,BRMS1L,BRPF3,C10orf116,C12orf10,C1orf56,C1orf86,C8orf44,CALR,CARS2,CBR3,CCBL1,CD63,CDC34,CDKN1A,CELF1,CHCHD10,CHCHD4,CHD6,CHD7,CHPF,CIAPIN1,CLEC3B,CLN3,CNPY3,COG3,CO…
GO.0070013	intracellular organelle lumen	383	1.68e-27	ENSP00000000442,ENSP00000003302,ENSP00000007516,ENSP00000160827,ENSP00000184266,ENSP00000202816,ENSP00000205402,ENSP00000215071,ENSP00000215574,ENSP00000215742,ENSP00000215832,ENSP00000216185,ENSP00000216254,ENSP00000216268,ENSP00000216277,ENSP00000216807,ENSP00000217964,ENSP00000218056,ENSP00000218224,ENSP00000218894,ENSP00000219252,ENSP00000219313,ENSP00000219473,ENSP00000219479,ENSP00000219548…	ABCB8,ABCE1,ACN9,ACO2,ACOT7,ACP2,ACSM1,ACTL6A,ADRM1,AEBP2,AGPS,AGXT,AIP,AKT1S1,ALDH7A1,ALKBH7,ALKBH8,ANAPC1,AP5S1,APOA1BP,ARFGEF1,ARID1B,ARID4A,ARID5B,ASNA1,ATAD2,ATAD3A,ATG14,ATM,ATPAF2,ATXN1,AURKAIP1,BABAM1,BCAT2,BLOC1S1,BRMS1L,BRPF3,C10orf116,C12orf10,C1orf56,C1orf86,C8orf44,CALR,CARS2,CBR3,CCBL1,CD63,CDC34,CDKN1A,CELF1,CHD6,CHD7,CHPF,CIAPIN1,CLEC3B,CLN3,CNPY3,COG3,COPE,CPS1,CPSF3L,CRBN,CREB1,…
GO.0043233	organelle lumen	384	1.81e-26	ENSP00000000442,ENSP00000003302,ENSP00000007516,ENSP00000160827,ENSP00000184266,ENSP00000202816,ENSP00000205402,ENSP00000215071,ENSP00000215574,ENSP00000215742,ENSP00000215832,ENSP00000216185,ENSP00000216254,ENSP00000216268,ENSP00000216277,ENSP00000216807,ENSP00000217964,ENSP00000218056,ENSP00000218224,ENSP00000218894,ENSP00000219252,ENSP00000219313,ENSP00000219473,ENSP00000219479,ENSP00000219548…	ABCB8,ABCE1,ACN9,ACO2,ACOT7,ACP2,ACSM1,ACTL6A,ADRM1,AEBP2,AGPS,AGXT,AIP,AKT1S1,ALDH7A1,ALKBH7,ALKBH8,ANAPC1,AP5S1,APOA1BP,APOE,ARFGEF1,ARID1B,ARID4A,ARID5B,ASNA1,ATAD2,ATAD3A,ATG14,ATM,ATPAF2,ATXN1,AURKAIP1,BABAM1,BCAT2,BLOC1S1,BRMS1L,BRPF3,C10orf116,C12orf10,C1orf56,C1orf86,C8orf44,CALR,CARS2,CBR3,CCBL1,CD63,CDC34,CDKN1A,CELF1,CHD6,CHD7,CHPF,CIAPIN1,CLEC3B,CLN3,CNPY3,COG3,COPE,CPS1,CPSF3L,CRBN,C…
GO.0043226	organelle	837	2.22e-26	ENSP00000000442,ENSP00000003302,ENSP00000007516,ENSP00000025008,ENSP00000026218,ENSP00000029410,ENSP00000043402,ENSP00000085068,ENSP00000158009,ENSP00000160262,ENSP00000184266,ENSP00000200457,ENSP00000202816,ENSP00000203001,ENSP00000205636,ENSP00000207437,ENSP00000210187,ENSP00000210444,ENSP00000215071,ENSP00000215565,ENSP00000215567,ENSP00000215574,ENSP00000215742,ENSP00000215832,ENSP00000216185…	AARSD1,AASDHPPT,ABCA1,ABCB8,ABCE1,ABHD8,ACMSD,ACN9,ACO1,ACO2,ACOT7,ACSM1,ACTL6A,ACTR3,ADRM1,AEBP2,AGFG1,AGPS,AGT,AGXT,AIFM1,AIMP2,AIP,AKT1S1,ALCAM,ALDH7A1,ALG10B,ALG1L,ALKBH6,ALKBH7,ALKBH8,ALPL,ANAPC1,ANPEP,AP1M1,AP1S1,AP5S1,APOC2,APOE,ARFGEF1,ARHGAP26,ARHGAP32,ARID4A,ARID5B,ARMC1,AS3MT,ASNA1,ATAD2,ATAD3A,ATP6V0B,ATP6V0C,ATPAF2,ATXN1,AUP1,AURKAIP1,B3GAT3,B4GALT7,BABAM1,BAD,BAG1,BAG5,BBS10,BCAT2,B…
GO.0043229	intracellular organelle	790	3.36e-26	ENSP00000000442,ENSP00000003302,ENSP00000007516,ENSP00000025008,ENSP00000026218,ENSP00000029410,ENSP00000043402,ENSP00000085068,ENSP00000158009,ENSP00000184266,ENSP00000200457,ENSP00000202816,ENSP00000203001,ENSP00000207437,ENSP00000210187,ENSP00000215071,ENSP00000215565,ENSP00000215567,ENSP00000215574,ENSP00000215742,ENSP00000215832,ENSP00000216185,ENSP00000216254,ENSP00000216268,ENSP00000216277…	AARSD1,ABCA1,ABCB8,ABCE1,ACN9,ACO1,ACO2,ACOT7,ACSM1,ACTL6A,ACTR3,ADRM1,AEBP2,AGFG1,AGPS,AGXT,AIFM1,AIMP2,AIP,AKT1S1,ALDH7A1,ALG10B,ALG1L,ALKBH6,ALKBH7,ALKBH8,ANAPC1,ANPEP,AP1M1,AP1S1,AP5S1,APOA1BP,APOC2,APOE,ARFGEF1,ARHGAP26,ARHGAP32,ARID4A,ARID5B,ARMC1,AS3MT,ASNA1,ASS1,ATAD2,ATAD3A,ATP6V0B,ATP6V0C,ATPAF2,ATXN1,AUP1,AURKAIP1,B3GAT3,B4GALT7,BABAM1,BAD,BAG1,BAG5,BCAT2,BCL11B,BIN2,BLOC1S1,BNIP1,BRMS…
GO.0098798	mitochondrial protein complex	47	1.17e-24	ENSP00000007516,ENSP00000184266,ENSP00000203407,ENSP00000215565,ENSP00000229379,ENSP00000233627,ENSP00000237889,ENSP00000247866,ENSP00000252102,ENSP00000257245,ENSP00000259037,ENSP00000260361,ENSP00000263774,ENSP00000264932,ENSP00000265500,ENSP00000266544,ENSP00000268379,ENSP00000268668,ENSP00000274137,ENSP00000287022,ENSP00000296684,ENSP00000299166,ENSP00000306397,ENSP00000315693,ENSP00000315774…	COX4I2,COX6A1,IMMP2L,NDUFA1,NDUFA12,NDUFA13,NDUFA2,NDUFA4,NDUFA6,NDUFA7,NDUFA8,NDUFA9,NDUFAB1,NDUFAF1,NDUFB1,NDUFB10,NDUFB2,NDUFB3,NDUFB4,NDUFB5,NDUFB6,NDUFB7,NDUFB8,NDUFC1,NDUFS2,NDUFS3,NDUFS4,NDUFS5,NDUFS6,NDUFS7,NDUFS8,NDUFV1,NDUFV3,PAM16,SDHA,SDHB,SDHC,SDHD,SUCLG1,TIMM10,TIMM17A,TIMM50,UQCR10,UQCRB,UQCRC1,UQCRC2,UQCRFS1
GO.0044455	mitochondrial membrane part	53	1.99e-24	ENSP00000007516,ENSP00000184266,ENSP00000215565,ENSP00000229379,ENSP00000233627,ENSP00000237889,ENSP00000247866,ENSP00000252102,ENSP00000257245,ENSP00000259037,ENSP00000260361,ENSP00000263774,ENSP00000264198,ENSP00000264663,ENSP00000264932,ENSP00000265500,ENSP00000266544,ENSP00000268379,ENSP00000268668,ENSP00000274137,ENSP00000296684,ENSP00000299166,ENSP00000306397,ENSP00000309565,ENSP00000315693…	COA3,COX4I2,COX6A1,COX7A2,COX7B,IMMP2L,LYN,MUL1,NDUFA1,NDUFA12,NDUFA13,NDUFA2,NDUFA4,NDUFA6,NDUFA7,NDUFA8,NDUFA9,NDUFAB1,NDUFAF1,NDUFAF5,NDUFB1,NDUFB10,NDUFB2,NDUFB3,NDUFB4,NDUFB5,NDUFB6,NDUFB7,NDUFB8,NDUFC1,NDUFS2,NDUFS3,NDUFS4,NDUFS5,NDUFS6,NDUFS7,NDUFS8,NDUFV1,NDUFV3,NNT,PAM16,SDHA,SDHB,SDHC,SDHD,TIMM10,TIMM17A,TIMM50,TMEM11,UQCR10,UQCRC2,UQCRFS1,UQCRH
GO.1990204	oxidoreductase complex	41	4.71e-24	ENSP00000007516,ENSP00000184266,ENSP00000203407,ENSP00000205402,ENSP00000215565,ENSP00000233627,ENSP00000237889,ENSP00000247866,ENSP00000252102,ENSP00000259037,ENSP00000260361,ENSP00000263774,ENSP00000264932,ENSP00000265500,ENSP00000266544,ENSP00000268379,ENSP00000268668,ENSP00000274137,ENSP00000287022,ENSP00000296684,ENSP00000299166,ENSP00000306397,ENSP00000315774,ENSP00000322450,ENSP00000327801…	DLD,NDUFA1,NDUFA12,NDUFA13,NDUFA2,NDUFA4,NDUFA6,NDUFA7,NDUFA8,NDUFA9,NDUFAB1,NDUFAF1,NDUFB1,NDUFB10,NDUFB2,NDUFB3,NDUFB4,NDUFB5,NDUFB6,NDUFB7,NDUFB8,NDUFC1,NDUFS2,NDUFS3,NDUFS4,NDUFS5,NDUFS6,NDUFS7,NDUFS8,NDUFV1,NDUFV3,P4HB,SDHA,SDHB,SDHC,SDHD,UQCR10,UQCRB,UQCRC1,UQCRC2,UQCRFS1
GO.0005747	mitochondrial respiratory chain complex I	30	2.05e-23	ENSP00000007516,ENSP00000184266,ENSP00000215565,ENSP00000233627,ENSP00000237889,ENSP00000247866,ENSP00000252102,ENSP00000259037,ENSP00000260361,ENSP00000263774,ENSP00000265500,ENSP00000266544,ENSP00000268668,ENSP00000274137,ENSP00000296684,ENSP00000299166,ENSP00000315774,ENSP00000322450,ENSP00000330737,ENSP00000330787,ENSP00000339720,ENSP00000346196,ENSP00000356972,ENSP00000360492,ENSP00000362058…	NDUFA1,NDUFA12,NDUFA13,NDUFA2,NDUFA4,NDUFA6,NDUFA7,NDUFA8,NDUFA9,NDUFAB1,NDUFAF1,NDUFB1,NDUFB10,NDUFB2,NDUFB3,NDUFB4,NDUFB5,NDUFB6,NDUFB7,NDUFB8,NDUFC1,NDUFS2,NDUFS3,NDUFS4,NDUFS5,NDUFS6,NDUFS7,NDUFS8,NDUFV1,NDUFV3
GO.0044424	intracellular part	847	1.62e-22	ENSP00000000442,ENSP00000003302,ENSP00000007516,ENSP00000013125,ENSP00000016946,ENSP00000025008,ENSP00000026218,ENSP00000029410,ENSP00000043402,ENSP00000046794,ENSP00000085068,ENSP00000158009,ENSP00000184266,ENSP00000200457,ENSP00000202816,ENSP00000203001,ENSP00000207437,ENSP00000210060,ENSP00000210187,ENSP00000210444,ENSP00000215071,ENSP00000215565,ENSP00000215567,ENSP00000215574,ENSP00000215742…	AARSD1,AASDHPPT,ABCA1,ABCB8,ABCE1,ACMSD,ACN9,ACO1,ACO2,ACOT7,ACSM1,ACTL6A,ACTR3,ADRM1,AEBP2,AGFG1,AGPS,AGT,AGXT,AIFM1,AIMP2,AKT1S1,ALDH7A1,ALG10B,ALG1L,ALKBH6,ALKBH7,ALKBH8,ANAPC1,ANPEP,AP1S1,AP5S1,APOA1BP,APOC2,APOE,ARFGEF1,ARHGAP26,ARID4A,ARID5B,ARL14EP,ARMC1,ASNA1,ATAD2,ATAD3A,ATP6V0B,ATP6V0C,ATPAF2,ATXN1,AUP1,AURKAIP1,AZI2,B3GAT3,B4GALT7,BABAM1,BAD,BAG1,BAG5,BCAT2,BCL11B,BIN2,BLOC1S1,BNIP1,BR…
GO.0005737	cytoplasm	714	2.95e-22	ENSP00000007516,ENSP00000013125,ENSP00000016946,ENSP00000025008,ENSP00000026218,ENSP00000029410,ENSP00000043402,ENSP00000046794,ENSP00000085068,ENSP00000160827,ENSP00000184266,ENSP00000200457,ENSP00000203001,ENSP00000207437,ENSP00000210060,ENSP00000210187,ENSP00000210444,ENSP00000215071,ENSP00000215565,ENSP00000215567,ENSP00000215574,ENSP00000216185,ENSP00000216254,ENSP00000216268,ENSP00000216277…	AARSD1,AASDHPPT,ABCA1,ABCB8,ABCE1,ACMSD,ACN9,ACO1,ACO2,ACOT7,ACSM1,ACTR1A,ACTR3,ADRM1,AGFG1,AGPS,AGT,AGXT,AIFM1,AIMP2,AIP,AKT1S1,ALDH7A1,ALG10B,ALG1L,ALKBH6,ALKBH7,ALKBH8,ANAPC1,ANPEP,AP1S1,AP5S1,APOA1BP,APOC2,APOE,ARFGEF1,ARHGAP26,ARHGAP32,ARHGDIA,ARID1B,ARL14EP,ARMC1,ASNA1,ATAD3A,ATM,ATP6V0B,ATP6V0C,ATPAF2,ATXN1,AUP1,AURKAIP1,AZI2,B3GAT3,B4GALT7,BABAM1,BAD,BAG1,BAG5,BCAT2,BIN2,BLOC1S1,BNIP1,BRP…
GO.0005622	intracellular	861	9.47e-22	ENSP00000000442,ENSP00000003302,ENSP00000007516,ENSP00000013125,ENSP00000016946,ENSP00000025008,ENSP00000026218,ENSP00000029410,ENSP00000043402,ENSP00000046794,ENSP00000085068,ENSP00000158009,ENSP00000184266,ENSP00000200457,ENSP00000202816,ENSP00000203001,ENSP00000207437,ENSP00000210060,ENSP00000210187,ENSP00000210444,ENSP00000215071,ENSP00000215565,ENSP00000215567,ENSP00000215574,ENSP00000215742…	AARSD1,AASDHPPT,ABCA1,ABCB8,ABCE1,ACMSD,ACN9,ACO1,ACO2,ACOT7,ACSM1,ACTL6A,ACTR3,ADRM1,AEBP2,AGFG1,AGPS,AGT,AGXT,AIFM1,AIMP2,AKT1S1,ALDH7A1,ALG10B,ALG1L,ALKBH6,ALKBH7,ALKBH8,ANAPC1,ANPEP,AP1S1,AP5S1,APOA1BP,APOC2,APOE,ARFGEF1,ARHGAP26,ARID4A,ARID5B,ARL14EP,ARL5A,ARMC1,ASB1,ASNA1,ATAD2,ATAD3A,ATP6V0B,ATP6V0C,ATPAF2,ATXN1,AUP1,AURKAIP1,AZI2,B3GAT3,B4GALT7,BABAM1,BAD,BAG1,BAG5,BCAT2,BCL11B,BIN2,BLOC1…
GO.0044444	cytoplasmic part	559	4.34e-21	ENSP00000007516,ENSP00000025008,ENSP00000026218,ENSP00000029410,ENSP00000043402,ENSP00000046794,ENSP00000085068,ENSP00000160827,ENSP00000184266,ENSP00000203001,ENSP00000207437,ENSP00000210060,ENSP00000210187,ENSP00000210444,ENSP00000215071,ENSP00000215565,ENSP00000215567,ENSP00000216185,ENSP00000216254,ENSP00000216799,ENSP00000216840,ENSP00000217289,ENSP00000218224,ENSP00000219313,ENSP00000219400…	AASDHPPT,ABCA1,ABCB8,ABCE1,ACMSD,ACN9,ACO1,ACO2,ACOT7,ACSM1,ACTR1A,ACTR3,AGFG1,AGPS,AGXT,AIFM1,AIMP2,AIP,AKT1S1,ALDH7A1,ALG10B,ALG1L,ALKBH7,ALKBH8,ANAPC1,ANPEP,AP1S1,AP5S1,APOA1BP,APOC2,APOE,ARFGEF1,ARHGAP26,ARHGAP32,ARHGDIA,ARMC1,ASNA1,ATAD3A,ATM,ATP6V0B,ATP6V0C,ATPAF2,AUP1,AURKAIP1,B3GAT3,B4GALT7,BAD,BAG1,BAG5,BCAT2,BIN2,BLOC1S1,BNIP1,BRPF3,BSCL2,C12orf10,C19orf70,C1orf85,C20orf72,C21orf33,C2or…
GO.0031090	organelle membrane	288	5.81e-21	ENSP00000007516,ENSP00000025008,ENSP00000026218,ENSP00000029410,ENSP00000184266,ENSP00000210187,ENSP00000215565,ENSP00000215567,ENSP00000216799,ENSP00000219479,ENSP00000219789,ENSP00000220509,ENSP00000222266,ENSP00000222284,ENSP00000225174,ENSP00000225665,ENSP00000225969,ENSP00000228318,ENSP00000229179,ENSP00000231668,ENSP00000233627,ENSP00000237889,ENSP00000238497,ENSP00000240333,ENSP00000241014…	ABCB8,ACP2,AGPS,AIFM1,ALG10B,ANPEP,AP1M1,AP1S1,AP5S1,ARFGEF1,ARHGAP32,ASNA1,ASS1,ATAD3A,ATG14,ATP6V0B,ATP6V0C,ATP6V0D1,ATP6V1C1,ATP6V1E1,AUP1,AURKAIP1,B3GAT3,B4GALT7,BAD,BLOC1S1,BMF,BNIP1,BSCL2,C1orf85,C2orf18,C9orf89,CALR,CD164,CD63,CDIPT,CHCHD6,CHP1,CHPF,CISD1,CLN3,CLTCL1,CNGA1,COA3,COG3,COG6,COPE,COQ2,COX14,COX4I1,COX4I2,COX5A,COX5B,COX6B1,COX6C,COX7C,COX8A,CPS1,CREB3,CUL3,CYP17A1,DDRGK1,DHDDS…
GO.0005654	nucleoplasm	274	4.9e-19	ENSP00000000442,ENSP00000003302,ENSP00000160827,ENSP00000184266,ENSP00000202816,ENSP00000205402,ENSP00000215071,ENSP00000215574,ENSP00000215742,ENSP00000215832,ENSP00000216268,ENSP00000216277,ENSP00000216807,ENSP00000217964,ENSP00000218056,ENSP00000218224,ENSP00000218894,ENSP00000219252,ENSP00000219313,ENSP00000219473,ENSP00000219548,ENSP00000220429,ENSP00000221573,ENSP00000222305,ENSP00000222574…	ACOT7,ACTL6A,ADRM1,AEBP2,AIP,AKT1S1,ALKBH8,ANAPC1,AP5S1,APOA1BP,ARFGEF1,ARID1B,ARID4A,ARID5B,ATAD2,ATG14,ATM,ATPAF2,ATXN1,AURKAIP1,BABAM1,BRMS1L,BRPF3,C10orf116,C12orf10,C1orf56,C1orf86,C8orf44,CBR3,CCBL1,CDC34,CDKN1A,CELF1,CHD6,CHD7,CIAPIN1,COG3,COPE,CPSF3L,CREB1,CREB3,CTDSP2,CTNNB1,CUL3,DAPK3,DDX21,DKC1,DLD,DMAP1,DPF2,E2F5,ECSIT,EDC4,ELF1,ELMSAN1,ENC1,ENSA,ESF1,ESRRA,FAM125A,FAM206A,FAM32A,FAM4…
GO.0005634	nucleus	522	6.56e-19	ENSP00000000442,ENSP00000003302,ENSP00000025008,ENSP00000085068,ENSP00000158009,ENSP00000160827,ENSP00000184266,ENSP00000200457,ENSP00000202816,ENSP00000203001,ENSP00000205402,ENSP00000215071,ENSP00000215567,ENSP00000215574,ENSP00000215742,ENSP00000215832,ENSP00000216185,ENSP00000216254,ENSP00000216268,ENSP00000216277,ENSP00000216807,ENSP00000217964,ENSP00000218056,ENSP00000218224,ENSP00000218894…	AARSD1,ABCB8,ACO2,ACOT7,ACTL6A,ADRM1,AEBP2,AGFG1,AGPS,AIFM1,AIMP2,AIP,AKT1S1,ALDH7A1,ALKBH6,ALKBH8,ANAPC1,AP5S1,APOA1BP,APOE,ARFGEF1,ARHGDIA,ARID4A,ARID5B,ASNA1,ASS1,ATAD2,ATG14,ATM,ATPAF2,ATXN1,AURKAIP1,BABAM1,BAG1,BAG5,BCL11B,BNIP1,BRMS1L,BRPF3,C10orf116,C12orf10,C1orf56,C1orf85,C1orf86,C2orf29,C8orf44,C9orf142,C9orf89,CALR,CAMK2N2,CBFB,CBR3,CCBL1,CCNK,CDC34,CDCA4,CDIP1,CDK5,CDKN1A,CELF1,CENPB,…
GO.0044428	nuclear part	329	1.06e-18	ENSP00000000442,ENSP00000003302,ENSP00000025008,ENSP00000160827,ENSP00000184266,ENSP00000202816,ENSP00000205402,ENSP00000215071,ENSP00000215574,ENSP00000215742,ENSP00000215832,ENSP00000216185,ENSP00000216268,ENSP00000216277,ENSP00000216807,ENSP00000217964,ENSP00000218056,ENSP00000218224,ENSP00000218894,ENSP00000219252,ENSP00000219313,ENSP00000219473,ENSP00000219548,ENSP00000220429,ENSP00000221573…	ABCB8,ACOT7,ACTL6A,ADRM1,AEBP2,AGFG1,AGPS,AIP,AKT1S1,ALKBH8,ANAPC1,AP5S1,APOA1BP,ARFGEF1,ARID4A,ARID5B,ASNA1,ATAD2,ATG14,ATM,ATPAF2,ATXN1,AURKAIP1,BABAM1,BNIP1,BRMS1L,BRPF3,C10orf116,C12orf10,C1orf56,C1orf86,C8orf44,CBR3,CCBL1,CDC34,CDKN1A,CELF1,CHD6,CHD7,CIAPIN1,CLEC3B,COG3,COPE,CPS1,CPSF3L,CRBN,CREB1,CREB3,CTDSP2,CTNNB1,CUL3,DAPK3,DDX18,DDX21,DDX41,DDX56,DIAPH2,DICER1,DKC1,DLD,DMAP1,DNAJC1,DPY1…
GO.0031981	nuclear lumen	302	7.96e-17	ENSP00000000442,ENSP00000003302,ENSP00000160827,ENSP00000184266,ENSP00000202816,ENSP00000205402,ENSP00000215071,ENSP00000215574,ENSP00000215742,ENSP00000215832,ENSP00000216185,ENSP00000216268,ENSP00000216277,ENSP00000216807,ENSP00000217964,ENSP00000218056,ENSP00000218224,ENSP00000218894,ENSP00000219252,ENSP00000219313,ENSP00000219473,ENSP00000219548,ENSP00000220429,ENSP00000221573,ENSP00000222305…	ABCB8,ACOT7,ACTL6A,ADRM1,AEBP2,AGPS,AIP,AKT1S1,ALKBH8,ANAPC1,AP5S1,APOA1BP,ARFGEF1,ARID1B,ARID4A,ARID5B,ASNA1,ATAD2,ATG14,ATM,ATPAF2,ATXN1,AURKAIP1,BABAM1,BRMS1L,BRPF3,C10orf116,C12orf10,C1orf56,C1orf86,C8orf44,CBR3,CCBL1,CDC34,CDKN1A,CELF1,CHD6,CHD7,CIAPIN1,CLEC3B,COG3,COPE,CPS1,CPSF3L,CRBN,CREB1,CREB3,CTDSP2,CTNNB1,CUL3,DAPK3,DDX18,DDX21,DDX56,DIAPH2,DKC1,DLD,DMAP1,DPF2,E2F5,ECSIT,EDC4,ELF1,ELM…
GO.0005759	mitochondrial matrix	64	2.97e-14	ENSP00000007516,ENSP00000205402,ENSP00000216185,ENSP00000216254,ENSP00000219479,ENSP00000225174,ENSP00000225969,ENSP00000233893,ENSP00000243776,ENSP00000245812,ENSP00000247712,ENSP00000252602,ENSP00000256441,ENSP00000257347,ENSP00000264954,ENSP00000265462,ENSP00000266544,ENSP00000269305,ENSP00000270538,ENSP00000272418,ENSP00000296577,ENSP00000301729,ENSP00000301956,ENSP00000302620,ENSP00000308845…	ABCE1,ACN9,ACO2,ACSM1,AGXT,ALDH7A1,ALKBH7,ATAD3A,BCAT2,BLOC1S1,CARS2,CHPF,CPS1,DLD,ECI1,FDX1L,FDXR,FH,GADD45GIP1,GLRX2,GPT2,GRPEL1,GSTK1,GTPBP5,HADHB,HSPE1,IDH2,IDH3B,LONP1,MPV17L2,MRPL12,MRPL27,MRPL34,MRPL36,MRPL41,MRPL43,MRPL55,MRPS11,MRPS12,MRPS14,MRPS15,MRPS16,MRPS21,MRPS24,MRPS26,MRPS33,MRPS36,MRPS5,NDUFA7,NDUFA9,NDUFAB1,NFS1,NME4,NT5M,PAM16,PDK3,PPA2,PPIF,PRDX5,SARS2,TFAM,TIMM44,TP53,TXN2
GO.1902494	catalytic complex	112	5.79e-13	ENSP00000007516,ENSP00000184266,ENSP00000203001,ENSP00000203407,ENSP00000205402,ENSP00000215565,ENSP00000216807,ENSP00000216840,ENSP00000218894,ENSP00000219252,ENSP00000219548,ENSP00000229812,ENSP00000231948,ENSP00000233627,ENSP00000237889,ENSP00000244741,ENSP00000247178,ENSP00000247866,ENSP00000251547,ENSP00000251871,ENSP00000252102,ENSP00000256429,ENSP00000256474,ENSP00000259037,ENSP00000260361…	ABCB8,ACTL6A,AEBP2,ANAPC1,ATG14,BRMS1L,BRPF3,CCNK,CDKN1A,CPSF3L,CRBN,CUL3,CUL5,DCAF5,DICER1,DLD,DMAP1,ENC1,FAM48A,FARSA,FBXL3,FBXO44,FBXW5,GTF2A2,GTF2H1,GTF2H3,HDAC2,INTS1,JARID2,KRTCAP2,LMO7,MAP3K7,MBD2,MED11,MED17,MSL3,MTA1,NDUFA1,NDUFA12,NDUFA13,NDUFA2,NDUFA4,NDUFA6,NDUFA7,NDUFA8,NDUFA9,NDUFAB1,NDUFAF1,NDUFB1,NDUFB10,NDUFB2,NDUFB3,NDUFB4,NDUFB5,NDUFB6,NDUFB7,NDUFB8,NDUFC1,NDUFS2,NDUFS3,NDUFS4,…
GO.0032991	macromolecular complex	355	3.49e-12	ENSP00000003302,ENSP00000007516,ENSP00000026218,ENSP00000184266,ENSP00000203001,ENSP00000203407,ENSP00000205402,ENSP00000207437,ENSP00000215071,ENSP00000215565,ENSP00000215832,ENSP00000216799,ENSP00000216807,ENSP00000216840,ENSP00000217289,ENSP00000217381,ENSP00000217964,ENSP00000218224,ENSP00000218894,ENSP00000219252,ENSP00000219255,ENSP00000219313,ENSP00000219548,ENSP00000220751,ENSP00000221459…	ABCB8,ABHD12,ACTL6A,ACTR3,ADRM1,AEBP2,AIP,AKT1S1,ANAPC1,AP1M1,AP1S1,AP5S1,APOC2,APOE,ARFGEF1,ARID4A,ATG14,ATP6V0B,ATP6V0C,BABAM1,BIN2,BLOC1S1,BMF,BNIP1,BRMS1L,BRPF3,C1orf86,C2orf29,C8G,CACNA1E,CALR,CCM2,CCNK,CCP110,CDC37,CDK5,CDKN1A,CELF1,CHRNE,CLTB,CLTCL1,COG3,COG6,COPE,CORO1C,COX4I2,COX6A1,CPS1,CPSF3L,CRBN,CREB1,CTNNB1,CUL3,CUL5,DAPK3,DCAF5,DDX41,DICER1,DKC1,DLD,DMAP1,DSP,E2F5,EDC4,EIF3K,EIF4B,…
GO.0044464	cell part	873	2.4e-10	ENSP00000000442,ENSP00000003302,ENSP00000007516,ENSP00000013125,ENSP00000016946,ENSP00000025008,ENSP00000026218,ENSP00000029410,ENSP00000043402,ENSP00000046794,ENSP00000085068,ENSP00000158009,ENSP00000160262,ENSP00000184266,ENSP00000200457,ENSP00000202816,ENSP00000203001,ENSP00000207437,ENSP00000210060,ENSP00000210187,ENSP00000210444,ENSP00000215071,ENSP00000215565,ENSP00000215567,ENSP00000215574…	AARSD1,AASDHPPT,ABCA1,ABCB8,ABCC2,ABCE1,ABHD12,ACMSD,ACN9,ACO1,ACOT7,ACSM1,ACTL6A,ADRM1,AEBP2,AGPS,AGT,AGXT,AIFM1,AIMP2,AKT1S1,ALCAM,ALDH7A1,ALG10B,ALG1L,ALKBH6,ALKBH7,ALKBH8,ALPL,ANAPC1,AP1S1,AP5S1,APOC2,APOE,ARFGEF1,ARHGAP26,ARID4A,ARID5B,ARL14EP,ARL5A,ARMC1,ASB1,ASNA1,ATAD2,ATAD3A,ATP6V0B,ATP6V0C,ATPAF2,ATXN1,AUP1,AURKAIP1,AZI2,B3GAT3,B4GALT7,BABAM1,BAD,BAG1,BAG5,BBS10,BCAT2,BCL11B,BIN2,BLOC1S…
GO.0005623	cell	873	5.51e-10	ENSP00000000442,ENSP00000003302,ENSP00000007516,ENSP00000013125,ENSP00000016946,ENSP00000025008,ENSP00000026218,ENSP00000029410,ENSP00000043402,ENSP00000046794,ENSP00000085068,ENSP00000158009,ENSP00000160262,ENSP00000184266,ENSP00000200457,ENSP00000202816,ENSP00000203001,ENSP00000207437,ENSP00000210060,ENSP00000210187,ENSP00000210444,ENSP00000215071,ENSP00000215565,ENSP00000215567,ENSP00000215574…	AARSD1,AASDHPPT,ABCA1,ABCB8,ABCC2,ABCE1,ABHD12,ACMSD,ACN9,ACO1,ACOT7,ACSM1,ACTL6A,ADRM1,AEBP2,AGPS,AGT,AGXT,AIFM1,AIMP2,AKT1S1,ALCAM,ALDH7A1,ALG10B,ALG1L,ALKBH6,ALKBH7,ALKBH8,ALPL,ANAPC1,AP1S1,AP5S1,APOC2,APOE,ARFGEF1,ARHGAP26,ARID4A,ARID5B,ARL14EP,ARL5A,ARMC1,ASB1,ASNA1,ATAD2,ATAD3A,ATP6V0B,ATP6V0C,ATPAF2,ATXN1,AUP1,AURKAIP1,AZI2,B3GAT3,B4GALT7,BABAM1,BAD,BAG1,BAG5,BBS10,BCAT2,BCL11B,BIN2,BLOC1S…
GO.0005829	cytosol	261	1.58e-09	ENSP00000025008,ENSP00000046794,ENSP00000160827,ENSP00000207437,ENSP00000210060,ENSP00000210444,ENSP00000215071,ENSP00000215832,ENSP00000217289,ENSP00000219255,ENSP00000219302,ENSP00000219313,ENSP00000219479,ENSP00000219548,ENSP00000220751,ENSP00000221566,ENSP00000222005,ENSP00000223029,ENSP00000225614,ENSP00000226574,ENSP00000229179,ENSP00000229395,ENSP00000229794,ENSP00000233055,ENSP00000234454…	AASDHPPT,ACMSD,ACO1,ACOT7,ACTR1A,ACTR3,AIFM1,AIMP2,AIP,AK1,AKT1S1,ALDH7A1,ALKBH8,ANAPC1,ANPEP,AP1M1,AP1S1,AP5S1,ARFGEF1,ARHGAP26,ARHGAP32,ARHGDIA,AS3MT,ASS1,ATP6V1C1,ATP6V1E1,BAD,BAG1,BAG5,BLOC1S1,BMF,BRPF3,C1orf85,C2orf29,C9orf89,CALR,CAMK2N2,CAPNS1,CARHSP1,CARS2,CBR3,CCBL1,CCDC88A,CCP110,CCR5,CD28,CDC37,CDK5,CDKN1A,CHP1,CHPF,CLN3,COPE,CREB3,CTNNB1,CUL3,CUL5,DAAM1,DAPP1,DARS,DDX41,DHPS,DHX36,DIA…
GO.0005761	mitochondrial ribosome	21	2.95e-09	ENSP00000225969,ENSP00000247712,ENSP00000252602,ENSP00000256441,ENSP00000272418,ENSP00000308845,ENSP00000312395,ENSP00000317376,ENSP00000318158,ENSP00000320567,ENSP00000333837,ENSP00000339844,ENSP00000355692,ENSP00000359859,ENSP00000360498,ENSP00000362036,ENSP00000362208,ENSP00000369682,ENSP00000372093,ENSP00000420714,ENSP00000470609	GTPBP5,MPV17L2,MRPL12,MRPL27,MRPL34,MRPL36,MRPL41,MRPL43,MRPL55,MRPS11,MRPS12,MRPS14,MRPS15,MRPS16,MRPS21,MRPS24,MRPS26,MRPS33,MRPS36,MRPS5,NDUFA7
GO.0030529	ribonucleoprotein complex	75	8.03e-08	ENSP00000218224,ENSP00000225969,ENSP00000242796,ENSP00000247712,ENSP00000248342,ENSP00000252602,ENSP00000256441,ENSP00000258105,ENSP00000258349,ENSP00000260129,ENSP00000260956,ENSP00000261308,ENSP00000261637,ENSP00000261973,ENSP00000262215,ENSP00000272418,ENSP00000273064,ENSP00000274054,ENSP00000282486,ENSP00000298852,ENSP00000304353,ENSP00000308179,ENSP00000308332,ENSP00000308845,ENSP00000311847…	ARFGEF1,CALR,CARHSP1,CELF1,DDX41,DICER1,DKC1,EDC4,EIF3I,EIF3K,G3BP1,GCFC2,GTPBP5,HNRNPF,HNRNPK,HNRPLL,IMP3,LSM10,LSM4,MBNL1,MPV17L2,MRPL12,MRPL22,MRPL24,MRPL27,MRPL34,MRPL36,MRPL41,MRPL43,MRPL53,MRPL55,MRPS11,MRPS12,MRPS14,MRPS15,MRPS16,MRPS21,MRPS24,MRPS26,MRPS33,MRPS34,MRPS36,MRPS5,NAF1,NCL,NDUFA7,NOC4L,PABPC1,PATL2,POP7,PPWD1,PQBP1,PSMC3,PUM2,RBM25,RBM5,RC3H1,RPS15,RQCD1,SF1,SNRNP25,SNRNP35,SR…
GO.0043234	protein complex	292	3.68e-07	ENSP00000003302,ENSP00000007516,ENSP00000026218,ENSP00000160827,ENSP00000184266,ENSP00000203001,ENSP00000203407,ENSP00000205402,ENSP00000207437,ENSP00000215071,ENSP00000215565,ENSP00000215832,ENSP00000216799,ENSP00000216807,ENSP00000216840,ENSP00000217289,ENSP00000217381,ENSP00000217964,ENSP00000218894,ENSP00000219252,ENSP00000219255,ENSP00000219313,ENSP00000219548,ENSP00000220751,ENSP00000221459…	ABCB8,ABHD12,ACTL6A,ACTR3,ADRM1,AEBP2,AIP,AKT1S1,ANAPC1,AP1M1,AP1S1,AP5S1,ARID4A,ATG14,ATP6V0B,ATP6V0C,BABAM1,BIN2,BLOC1S1,BMF,BNIP1,BRMS1L,BRPF3,C1orf86,C2orf29,C8G,CACNA1E,CALR,CARHSP1,CCM2,CCNK,CCP110,CDC37,CDK5,CDKN1A,CHRNE,CLTB,CLTCL1,COG3,COG6,COPE,CORO1C,COX4I2,COX6A1,CPS1,CPSF3L,CRBN,CREB1,CTNNB1,CUL3,CUL5,DAPK3,DCAF5,DICER1,DLD,DMAP1,DPF2,DSP,E2F5,EIF3K,EIF4B,ELP5,EMC4,EMC6,EMC7,EMC9,EML…
GO.0098796	membrane protein complex	93	9.26e-07	ENSP00000007516,ENSP00000184266,ENSP00000203407,ENSP00000215565,ENSP00000216799,ENSP00000217381,ENSP00000220509,ENSP00000221459,ENSP00000222266,ENSP00000223051,ENSP00000224181,ENSP00000229179,ENSP00000229379,ENSP00000231668,ENSP00000233627,ENSP00000237889,ENSP00000246041,ENSP00000247178,ENSP00000247866,ENSP00000248378,ENSP00000252102,ENSP00000256545,ENSP00000256644,ENSP00000257245,ENSP00000259037…	ABCB8,ABHD12,AP1M1,AP1S1,AP5S1,ATG14,ATP6V0B,ATP6V0C,BNIP1,C8G,CACNA1E,CALR,CHRNE,CLTB,CLTCL1,COPE,CORO1C,COX4I2,COX6A1,CTNNB1,EMC4,EMC6,EMC7,EMC9,FAF1,FAM125A,IMMP2L,KCNE2,KRTCAP2,LAMTOR2,LAMTOR5,LIN7B,LYN,NAPB,NDUFA1,NDUFA12,NDUFA13,NDUFA2,NDUFA4,NDUFA6,NDUFA7,NDUFA8,NDUFA9,NDUFAB1,NDUFAF1,NDUFB1,NDUFB10,NDUFB2,NDUFB3,NDUFB4,NDUFB5,NDUFB6,NDUFB7,NDUFB8,NDUFC1,NDUFS2,NDUFS3,NDUFS4,NDUFS5,NDUFS6,…
GO.0070062	extracellular exosome	222	9.44e-07	ENSP00000043402,ENSP00000160262,ENSP00000184266,ENSP00000205636,ENSP00000207437,ENSP00000210444,ENSP00000215071,ENSP00000215832,ENSP00000218340,ENSP00000219302,ENSP00000219313,ENSP00000219548,ENSP00000222005,ENSP00000222032,ENSP00000222219,ENSP00000223061,ENSP00000224181,ENSP00000225614,ENSP00000228318,ENSP00000229794,ENSP00000233893,ENSP00000234454,ENSP00000236671,ENSP00000237289,ENSP00000237858…	AASDHPPT,ABHD8,ACMSD,ACO1,ACOT7,ACP2,ACSM1,ACTR1A,ACTR3,AGT,AK1,ALCAM,ALDH7A1,ALPL,ANPEP,AP1M1,AP1S1,APOA1BP,APOC2,APOE,ARHGDIA,ASNA1,ASS1,ATAD2,ATP6V0C,ATP6V0D1,ATP6V1C1,ATP6V1E1,AUP1,B3GAT3,BLOC1S1,C10orf116,C12orf10,C2orf18,C8G,C9orf142,CALR,CAPNS1,CARHSP1,CD53,CD63,CDC37,CHID1,CHP1,CISD1,CLEC3B,CLRN3,CLTCL1,CMTM6,CNFN,COX4I1,COX5A,COX5B,COX7A2,CTNNB1,CTSD,CUL3,CYB5R1,DARS,DHX36,DNASE2,DPP7,DS…
GO.0005763	mitochondrial small ribosomal subunit	11	1.23e-06	ENSP00000256441,ENSP00000272418,ENSP00000308845,ENSP00000312395,ENSP00000317376,ENSP00000318158,ENSP00000320567,ENSP00000362036,ENSP00000362208,ENSP00000369682,ENSP00000420714	MRPS11,MRPS12,MRPS14,MRPS15,MRPS16,MRPS21,MRPS24,MRPS26,MRPS33,MRPS36,MRPS5
GO.0044451	nucleoplasm part	69	2.16e-05	ENSP00000215742,ENSP00000216807,ENSP00000218224,ENSP00000218894,ENSP00000219252,ENSP00000229812,ENSP00000237380,ENSP00000240185,ENSP00000247970,ENSP00000251871,ENSP00000252115,ENSP00000256429,ENSP00000259119,ENSP00000260129,ENSP00000261973,ENSP00000263373,ENSP00000265433,ENSP00000265963,ENSP00000267163,ENSP00000269305,ENSP00000276079,ENSP00000278612,ENSP00000285873,ENSP00000293777,ENSP00000293860…	ACTL6A,AEBP2,ATPAF2,BRMS1L,BRPF3,C1orf86,CPSF3L,CREB3,DAPK3,DKC1,DMAP1,FAM206A,FAM48A,GEMIN5,GTF2A2,GTF2H1,GTF2H3,HDAC2,INTS1,ISG20,JARID2,LMNA,LSM10,MAP3K7,MBD2,MED11,MED16,MED17,MED28,MSL3,MTA1,NBN,NOC3L,NONO,NPAT,PAGR1,PIN1,POLDIP3,POLR2C,POLR3A,POLR3K,PQBP1,RB1,RBM25,RGS14,RPAP2,SATB1,SKIL,SPTBN4,SRSF3,SRSF5,STK38,TAF1L,TAF2,TAF6L,TAF8,TAF9B,TARDBP,TGS1,THAP7,TIMM50,TP53,TP53INP1,TP53INP2,WDR…
GO.0005575	cellular_component	916	3.76e-05	ENSP00000000442,ENSP00000003302,ENSP00000007516,ENSP00000013125,ENSP00000016946,ENSP00000025008,ENSP00000026218,ENSP00000029410,ENSP00000043402,ENSP00000072869,ENSP00000085068,ENSP00000158009,ENSP00000160262,ENSP00000162044,ENSP00000184266,ENSP00000200457,ENSP00000202816,ENSP00000203001,ENSP00000205636,ENSP00000207437,ENSP00000210060,ENSP00000210187,ENSP00000210444,ENSP00000215071,ENSP00000215565…	AARSD1,AASDHPPT,ABCA1,ABCB8,ABCC2,ABCE1,ABCF3,ABHD8,ACMSD,ACN9,ACO1,ACOT7,ACSM1,ACTL6A,ADCK2,ADRM1,AEBP2,AGPS,AGXT,AIFM1,AIMP2,ALDH7A1,ALG10B,ALG1L,ALKBH6,ALKBH7,ALKBH8,ANAPC1,ANGPTL4,AP1S1,AP5S1,APOA1BP,APOC2,APOE,ARFGEF1,ARHGAP26,ARID4A,ARID5B,ARL14EP,ARL5A,ARL6IP6,ARMC1,ASB1,ASGR2,ASNA1,ATAD2,ATAD3A,ATPAF2,ATXN1,AUP1,AURKAIP1,AZI2,B3GAT3,B4GALT7,BABAM1,BAD,BAG1,BAG5,BBS10,BCAT2,BCL11B,BIN2,BLO…
GO.0005773	vacuole	61	3.76e-05	ENSP00000205402,ENSP00000220509,ENSP00000222219,ENSP00000236671,ENSP00000237289,ENSP00000242351,ENSP00000246041,ENSP00000247178,ENSP00000251119,ENSP00000253004,ENSP00000253413,ENSP00000254351,ENSP00000254950,ENSP00000256644,ENSP00000256997,ENSP00000257857,ENSP00000262039,ENSP00000263354,ENSP00000264079,ENSP00000264771,ENSP00000286733,ENSP00000290310,ENSP00000290949,ENSP00000296137,ENSP00000300060…	ACP2,ANPEP,AP1M1,AP1S1,AP5S1,ASS1,ATG14,ATP6V0B,ATP6V0C,ATP6V0D1,ATP6V1C1,ATP6V1E1,BLOC1S1,C1orf85,C2orf18,CD164,CD63,CHID1,CLN3,CTSD,DLD,DNASE2,DPP7,FYCO1,GBA,GOPC,GOT1,IFI30,KCNE2,LAMTOR2,LAMTOR5,LYN,MAP1LC3A,MCOLN1,NAAA,NAPA,NAPB,PIK3C3,PQLC2,PRDX6,PSEN2,RAB12,RILP,SDC1,SLC11A2,SMPD1,STX4,TLR7,TM6SF1,TMEM175,TNFAIP3,TP53INP1,TP53INP2,UBQLN2,VPS16,VPS18,VPS36,VPS4A,WDR48,ZC3HAV1,ZFYVE26
GO.0070069	cytochrome complex	8	3.76e-05	ENSP00000203407,ENSP00000229379,ENSP00000268379,ENSP00000287022,ENSP00000306397,ENSP00000332887,ENSP00000339720,ENSP00000365243	COX4I2,COX6A1,NDUFA4,UQCR10,UQCRB,UQCRC1,UQCRC2,UQCRFS1
GO.0005758	mitochondrial intermembrane space	16	0.000113	ENSP00000215565,ENSP00000219479,ENSP00000246554,ENSP00000257245,ENSP00000261070,ENSP00000287295,ENSP00000295767,ENSP00000329002,ENSP00000343943,ENSP00000362058,ENSP00000362873,ENSP00000377914,ENSP00000414066,ENSP00000418428,ENSP00000428924,ENSP00000447537	ACN9,AIFM1,BLOC1S1,CHCHD10,CHCHD4,CIAPIN1,COX17,COX6B1,HAX1,LYN,NDUFA8,NDUFB7,NDUFS5,NME4,PPOX,TIMM10
GO.0031982	vesicle	257	0.000134	ENSP00000043402,ENSP00000160262,ENSP00000184266,ENSP00000205402,ENSP00000205636,ENSP00000207437,ENSP00000210187,ENSP00000210444,ENSP00000215071,ENSP00000215832,ENSP00000218340,ENSP00000219302,ENSP00000219313,ENSP00000219548,ENSP00000220751,ENSP00000222005,ENSP00000222032,ENSP00000222219,ENSP00000223061,ENSP00000224181,ENSP00000225614,ENSP00000228318,ENSP00000229794,ENSP00000233893,ENSP00000234454…	AASDHPPT,ABCA1,ABHD8,ACMSD,ACO1,ACOT7,ACSM1,ACTR1A,ACTR3,AGFG1,AGT,AK1,ALCAM,ALDH7A1,ALPL,ANPEP,AP1M1,AP1S1,APOA1BP,APOC2,APOE,ARHGDIA,ASNA1,ASS1,ATAD2,ATG14,ATM,ATP6V0B,ATP6V0C,ATP6V1E1,AUP1,B3GAT3,BLOC1S1,BMF,C10orf116,C12orf10,C2orf18,C8G,C9orf142,CAPNS1,CARHSP1,CCDC88A,CD53,CD63,CDC37,CHID1,CHP1,CISD1,CLEC3B,CLN3,CLRN3,CLTB,CMTM6,CNFN,COPE,COX4I1,COX5A,COX5B,COX7A2,CTNNB1,CTSD,CUL3,CYB5R1,DAR…
GO.0031988	membrane-bounded vesicle	250	0.000155	ENSP00000043402,ENSP00000160262,ENSP00000184266,ENSP00000205402,ENSP00000205636,ENSP00000207437,ENSP00000210187,ENSP00000210444,ENSP00000215071,ENSP00000215832,ENSP00000218340,ENSP00000219302,ENSP00000219313,ENSP00000219548,ENSP00000222005,ENSP00000222032,ENSP00000222219,ENSP00000223061,ENSP00000224181,ENSP00000225614,ENSP00000228318,ENSP00000229794,ENSP00000233893,ENSP00000234454,ENSP00000236671…	AASDHPPT,ABCA1,ABHD8,ACMSD,ACO1,ACOT7,ACP2,ACSM1,ACTR1A,ACTR3,AGFG1,AGT,AK1,ALCAM,ALDH7A1,ALPL,ANPEP,AP1M1,AP1S1,APOA1BP,APOC2,APOE,ARHGDIA,ASNA1,ASS1,ATAD2,ATG14,ATM,ATP6V0B,ATP6V0C,ATP6V1C1,ATP6V1E1,AUP1,B3GAT3,BLOC1S1,BMF,C10orf116,C12orf10,C2orf18,C8G,C9orf142,CAPNS1,CARHSP1,CCDC88A,CD53,CD63,CDC37,CHID1,CHP1,CISD1,CLEC3B,CLN3,CLRN3,CLTB,CMTM6,CNFN,COPE,COX4I1,COX5A,COX5B,COX7A2,CTNNB1,CTSD,C…
GO.0005774	vacuolar membrane	36	0.000227	ENSP00000220509,ENSP00000246041,ENSP00000247178,ENSP00000251119,ENSP00000253413,ENSP00000254950,ENSP00000256997,ENSP00000257857,ENSP00000263354,ENSP00000264079,ENSP00000264771,ENSP00000290949,ENSP00000300060,ENSP00000301336,ENSP00000309376,ENSP00000314508,ENSP00000317000,ENSP00000329757,ENSP00000331748,ENSP00000336666,ENSP00000345528,ENSP00000353073,ENSP00000354553,ENSP00000355747,ENSP00000357288…	ACP2,ANPEP,AP1M1,AP1S1,AP5S1,ATG14,ATP6V0B,ATP6V0C,ATP6V0D1,ATP6V1C1,ATP6V1E1,BLOC1S1,C1orf85,C2orf18,CD164,CD63,CLN3,GBA,GOPC,LAMTOR2,MAP1LC3A,MCOLN1,NAPA,NAPB,PQLC2,PSEN2,RAB12,RILP,SLC11A2,TLR7,TM6SF1,TMEM175,VPS16,VPS18,VPS4A,ZFYVE26
GO.0005749	mitochondrial respiratory chain complex II, succinate dehydrogenase complex (ubiquinone)	4	0.000312	ENSP00000264932,ENSP00000356953,ENSP00000364649,ENSP00000364699	SDHA,SDHB,SDHC,SDHD
GO.0045273	respiratory chain complex II	4	0.000312	ENSP00000264932,ENSP00000356953,ENSP00000364649,ENSP00000364699	SDHA,SDHB,SDHC,SDHD
GO.1990234	transferase complex	60	0.000331	ENSP00000203001,ENSP00000205402,ENSP00000216840,ENSP00000218894,ENSP00000219252,ENSP00000219548,ENSP00000229812,ENSP00000231948,ENSP00000244741,ENSP00000247178,ENSP00000251547,ENSP00000251871,ENSP00000256474,ENSP00000262039,ENSP00000264414,ENSP00000264552,ENSP00000265428,ENSP00000265963,ENSP00000274255,ENSP00000293777,ENSP00000293860,ENSP00000294168,ENSP00000295682,ENSP00000296490,ENSP00000303709…	ACTL6A,AEBP2,ANAPC1,ATG14,BRPF3,CCNK,CDKN1A,CPSF3L,CRBN,CUL3,CUL5,DCAF5,DLD,DMAP1,ENC1,FAM48A,FBXL3,FBXO44,FBXW5,GTF2A2,GTF2H1,GTF2H3,HDAC2,INTS1,JARID2,KRTCAP2,LMO7,MAP3K7,MED11,MED17,MSL3,PAGR1,PHKG2,PIK3C3,PIK3R5,POLR2C,POLR3A,POLR3K,PRKACB,RABGGTA,REV3L,RPAP2,SKP2,STK38,STUB1,TAF1L,TAF2,TAF6L,TAF8,TAF9B,TRMT6,UBE2D1,UBE2E1,UBE2J2,UBE2S,VHL,WDR82,WTAP,WWP1,ZZZ3
GO.0005750	mitochondrial respiratory chain complex III	5	0.000332	ENSP00000203407,ENSP00000268379,ENSP00000287022,ENSP00000306397,ENSP00000332887	UQCR10,UQCRB,UQCRC1,UQCRC2,UQCRFS1
GO.0044437	vacuolar part	41	0.000702	ENSP00000205402,ENSP00000220509,ENSP00000236671,ENSP00000246041,ENSP00000247178,ENSP00000251119,ENSP00000253413,ENSP00000254351,ENSP00000254950,ENSP00000256997,ENSP00000257857,ENSP00000263354,ENSP00000264079,ENSP00000264771,ENSP00000290949,ENSP00000300060,ENSP00000301336,ENSP00000309376,ENSP00000314508,ENSP00000317000,ENSP00000329757,ENSP00000331748,ENSP00000336666,ENSP00000340409,ENSP00000345528…	ACP2,ANPEP,AP1M1,AP1S1,AP5S1,ATG14,ATP6V0B,ATP6V0C,ATP6V0D1,ATP6V1C1,ATP6V1E1,BLOC1S1,C1orf85,C2orf18,CD164,CD63,CLN3,CTSD,DLD,GBA,GOPC,IFI30,LAMTOR2,MAP1LC3A,MCOLN1,NAPA,NAPB,PQLC2,PSEN2,RAB12,RILP,SDC1,SLC11A2,SMPD1,TLR7,TM6SF1,TMEM175,VPS16,VPS18,VPS4A,ZFYVE26
GO.0005764	lysosome	50	0.000903	ENSP00000220509,ENSP00000222219,ENSP00000236671,ENSP00000237289,ENSP00000242351,ENSP00000246041,ENSP00000251119,ENSP00000253004,ENSP00000253413,ENSP00000254351,ENSP00000254950,ENSP00000256644,ENSP00000256997,ENSP00000257857,ENSP00000264079,ENSP00000264771,ENSP00000286733,ENSP00000290310,ENSP00000290949,ENSP00000296137,ENSP00000300060,ENSP00000301336,ENSP00000307491,ENSP00000309376,ENSP00000314508…	ACP2,ANPEP,AP1M1,AP1S1,AP5S1,ASS1,ATP6V0C,ATP6V0D1,ATP6V1C1,ATP6V1E1,BLOC1S1,C1orf85,C2orf18,CD164,CD63,CHID1,CLN3,CTSD,DNASE2,DPP7,FYCO1,GBA,GOPC,GOT1,IFI30,KCNE2,LAMTOR2,LAMTOR5,LYN,MCOLN1,NAAA,PQLC2,PRDX6,PSEN2,RAB12,RILP,SDC1,SLC11A2,SMPD1,TLR7,TM6SF1,TMEM175,TNFAIP3,VPS16,VPS18,VPS36,VPS4A,WDR48,ZC3HAV1,ZFYVE26
GO.0005840	ribosome	27	0.00111	ENSP00000225969,ENSP00000247712,ENSP00000252602,ENSP00000256441,ENSP00000258105,ENSP00000272418,ENSP00000308845,ENSP00000312395,ENSP00000317376,ENSP00000318158,ENSP00000320567,ENSP00000333837,ENSP00000339844,ENSP00000354525,ENSP00000355692,ENSP00000359859,ENSP00000360498,ENSP00000362036,ENSP00000362208,ENSP00000366604,ENSP00000369682,ENSP00000372093,ENSP00000380531,ENSP00000420714,ENSP00000431040…	GTPBP5,MPV17L2,MRPL12,MRPL22,MRPL24,MRPL27,MRPL34,MRPL36,MRPL41,MRPL43,MRPL53,MRPL55,MRPS11,MRPS12,MRPS14,MRPS15,MRPS16,MRPS21,MRPS24,MRPS26,MRPS33,MRPS34,MRPS36,MRPS5,NDUFA7,RPS15,SF1
GO.0005765	lysosomal membrane	30	0.00129	ENSP00000220509,ENSP00000246041,ENSP00000251119,ENSP00000253413,ENSP00000256997,ENSP00000257857,ENSP00000264079,ENSP00000264771,ENSP00000290949,ENSP00000300060,ENSP00000301336,ENSP00000309376,ENSP00000314508,ENSP00000317000,ENSP00000329757,ENSP00000331748,ENSP00000336666,ENSP00000345528,ENSP00000353073,ENSP00000354553,ENSP00000355747,ENSP00000357288,ENSP00000357484,ENSP00000364295,ENSP00000369810…	ACP2,ANPEP,AP1M1,AP1S1,AP5S1,ATP6V0C,ATP6V0D1,ATP6V1C1,ATP6V1E1,BLOC1S1,C1orf85,C2orf18,CD164,CD63,CLN3,GBA,GOPC,LAMTOR2,MCOLN1,PQLC2,PSEN2,RAB12,RILP,SLC11A2,TLR7,TM6SF1,TMEM175,VPS16,VPS18,ZFYVE26
GO.0043232	intracellular non-membrane-bounded organelle	243	0.00255	ENSP00000000442,ENSP00000003302,ENSP00000200457,ENSP00000202816,ENSP00000207437,ENSP00000215742,ENSP00000215832,ENSP00000216185,ENSP00000216807,ENSP00000217381,ENSP00000217964,ENSP00000218224,ENSP00000218894,ENSP00000219252,ENSP00000219548,ENSP00000220509,ENSP00000220751,ENSP00000225969,ENSP00000229179,ENSP00000229794,ENSP00000231948,ENSP00000237289,ENSP00000237380,ENSP00000238497,ENSP00000239830…	ABCB8,ACTL6A,ACTR3,AGPS,ALKBH8,ARFGEF1,ARHGAP26,ARHGAP32,ARHGDIA,ASNA1,ATAD3A,ATM,BIN2,BMF,BRMS1L,C1orf86,CAMK2N2,CARHSP1,CCDC124,CCDC77,CCP110,CDK5,CENPB,CHD7,CHP1,CIAPIN1,CLEC3B,CLTCL1,CORO1C,CPS1,CRBN,CREB1,CTNNB1,CUL3,DAAM1,DAPK3,DDX18,DDX21,DDX56,DEK,DHX36,DIAPH2,DKC1,DMAP1,DPF2,DSP,E2F5,EDC4,EML4,EML6,ENC1,ERI3,ESF1,ESRRA,FAM125A,FAM32A,FAM48A,FGD2,FLG,FRMD6,G3BP1,GCFC2,GTPBP5,HADHB,HAX1,HD…
GO.0005912	adherens junction	44	0.00265	ENSP00000160827,ENSP00000200457,ENSP00000215832,ENSP00000217289,ENSP00000221459,ENSP00000254351,ENSP00000261401,ENSP00000262948,ENSP00000263238,ENSP00000263373,ENSP00000274498,ENSP00000280904,ENSP00000300026,ENSP00000305988,ENSP00000308461,ENSP00000313007,ENSP00000320866,ENSP00000327801,ENSP00000329757,ENSP00000335632,ENSP00000340742,ENSP00000341189,ENSP00000342830,ENSP00000343204,ENSP00000347169…	ACTR3,ALCAM,ARHGAP26,ATP6V0C,CALR,CD99L2,CHP1,CORO1C,DLG5,DOCK7,DSC2,DSP,FERMT1,G3BP1,HNRNPK,JAK1,KIF22,LIMA1,LIMS1,LIN7B,LMO7,LYN,MAP2K2,MAPK1,MARCKS,MSN,NUMB,P4HB,PABPC1,PARVG,PDCD6IP,PLEKHA7,PPIA,PPIB,PTK2,PTPRC,RDX,RND1,SDC1,SENP1,SPTBN4,SYNE1,TBCD,TRIP6
GO.0015935	small ribosomal subunit	12	0.00275	ENSP00000256441,ENSP00000272418,ENSP00000308845,ENSP00000312395,ENSP00000317376,ENSP00000318158,ENSP00000320567,ENSP00000362036,ENSP00000362208,ENSP00000369682,ENSP00000420714,ENSP00000467676	MRPS11,MRPS12,MRPS14,MRPS15,MRPS16,MRPS21,MRPS24,MRPS26,MRPS33,MRPS36,MRPS5,RPS15
GO.0005770	late endosome	25	0.00289	ENSP00000215832,ENSP00000220509,ENSP00000238497,ENSP00000242351,ENSP00000246041,ENSP00000254950,ENSP00000256644,ENSP00000257857,ENSP00000262039,ENSP00000262948,ENSP00000264079,ENSP00000296137,ENSP00000301336,ENSP00000320935,ENSP00000324810,ENSP00000338838,ENSP00000353073,ENSP00000353094,ENSP00000357288,ENSP00000359423,ENSP00000363970,ENSP00000367299,ENSP00000369810,ENSP00000378364,ENSP00000386881	AP5S1,CD63,CHID1,CLN3,DYSF,FAM125A,FYCO1,LAMTOR2,LAMTOR5,MAP1LC3A,MAP2K2,MAPK1,MCOLN1,MTM1,PIK3C3,RILP,SDF4,SLC11A2,SLC2A4,VPS16,VPS18,VPS36,VPS4A,VPS4B,ZC3HAV1
GO.0044391	ribosomal subunit	19	0.00422	ENSP00000225969,ENSP00000247712,ENSP00000256441,ENSP00000272418,ENSP00000308845,ENSP00000312395,ENSP00000317376,ENSP00000318158,ENSP00000320567,ENSP00000333837,ENSP00000355692,ENSP00000360498,ENSP00000362036,ENSP00000362208,ENSP00000369682,ENSP00000372093,ENSP00000420714,ENSP00000431040,ENSP00000467676	MPV17L2,MRPL12,MRPL22,MRPL27,MRPL36,MRPL41,MRPL55,MRPS11,MRPS12,MRPS14,MRPS15,MRPS16,MRPS21,MRPS24,MRPS26,MRPS33,MRPS36,MRPS5,RPS15
GO.0070161	anchoring junction	43	0.0106	ENSP00000160827,ENSP00000200457,ENSP00000215832,ENSP00000217289,ENSP00000221459,ENSP00000254351,ENSP00000261401,ENSP00000262948,ENSP00000263238,ENSP00000263373,ENSP00000274498,ENSP00000300026,ENSP00000305988,ENSP00000308461,ENSP00000313007,ENSP00000320866,ENSP00000327801,ENSP00000329757,ENSP00000335632,ENSP00000340742,ENSP00000341189,ENSP00000342830,ENSP00000343204,ENSP00000347169,ENSP00000347719…	ACTR3,ALCAM,ARHGAP26,ATP6V0C,CALR,CD99L2,CHP1,CORO1C,DLG5,DOCK7,DSP,FERMT1,G3BP1,HNRNPK,JAK1,KIF22,LIMA1,LIMS1,LIN7B,LMO7,LYN,MAP2K2,MAPK1,MARCKS,MSN,NUMB,P4HB,PABPC1,PARVG,PDCD6IP,PLEKHA7,PPIA,PPIB,PTK2,PTPRC,RDX,RND1,SDC1,SENP1,SPTBN4,SYNE1,TBCD,TRIP6
GO.0005635	nuclear envelope	38	0.0133	ENSP00000025008,ENSP00000184266,ENSP00000229179,ENSP00000231668,ENSP00000261667,ENSP00000262077,ENSP00000272163,ENSP00000295119,ENSP00000308179,ENSP00000311579,ENSP00000322832,ENSP00000328854,ENSP00000329002,ENSP00000333633,ENSP00000334373,ENSP00000338173,ENSP00000343890,ENSP00000346103,ENSP00000350409,ENSP00000350676,ENSP00000351141,ENSP00000355747,ENSP00000356224,ENSP00000356859,ENSP00000357283…	AGFG1,BNIP1,DNAJC1,DPY19L4,FAF1,GLTPD1,GPX4,HAX1,INTS1,KPNA3,KPNA4,LBR,LMNA,MGST3,MRPS14,MRPS15,MTA1,MTMR8,NDUFB4,NOC4L,NUP107,NUP153,NUP160,NUP35,PHF8,PSEN2,PUM2,RB1CC1,ROGDI,SEH1L,SENP1,SYNE1,TNKS,TREX1,UNC50,WDR3,WTAP,ZZZ3
GO.0005762	mitochondrial large ribosomal subunit	6	0.0157	ENSP00000225969,ENSP00000247712,ENSP00000333837,ENSP00000355692,ENSP00000360498,ENSP00000372093	MPV17L2,MRPL12,MRPL27,MRPL36,MRPL41,MRPL55
GO.0005838	proteasome regulatory particle	6	0.0157	ENSP00000215071,ENSP00000219313,ENSP00000264639,ENSP00000298852,ENSP00000310572,ENSP00000357879	PSMC3,PSMC5,PSMD3,PSMD4,PSMD7,PSMD8
GO.0030176	integral component of endoplasmic reticulum membrane	15	0.0157	ENSP00000215567,ENSP00000216799,ENSP00000222308,ENSP00000231668,ENSP00000245923,ENSP00000248378,ENSP00000256545,ENSP00000267113,ENSP00000267750,ENSP00000320866,ENSP00000342136,ENSP00000353073,ENSP00000354032,ENSP00000361667,ENSP00000362298	BNIP1,BSCL2,CALR,CLN3,CREB3,DOLK,EMC4,EMC6,EMC7,EMC9,ESYT1,FKBP8,RTN2,SGPL1,TECR
GO.0098588	bounding membrane of organelle	159	0.0157	ENSP00000025008,ENSP00000026218,ENSP00000029410,ENSP00000210187,ENSP00000215567,ENSP00000216799,ENSP00000219789,ENSP00000220509,ENSP00000222266,ENSP00000222284,ENSP00000231668,ENSP00000238497,ENSP00000240333,ENSP00000241014,ENSP00000241041,ENSP00000243776,ENSP00000245923,ENSP00000246041,ENSP00000246186,ENSP00000247178,ENSP00000247225,ENSP00000248378,ENSP00000251119,ENSP00000253004,ENSP00000253413…	ACP2,AGPS,ALG10B,ANPEP,AP1M1,AP1S1,AP5S1,ARFGEF1,ARHGAP32,ASNA1,ASS1,ATG14,ATP6V0B,ATP6V0C,ATP6V0D1,ATP6V1C1,ATP6V1E1,AUP1,B3GAT3,B4GALT7,BAD,BLOC1S1,BMF,BNIP1,BSCL2,C1orf85,C2orf18,C9orf89,CALR,CD164,CD63,CDIPT,CHP1,CHPF,CISD1,CLN3,CLTCL1,CNGA1,COG3,COG6,COPE,CREB3,CUL3,CYP17A1,DDRGK1,DHDDS,DHRS7B,DNAJC1,DOLK,EMC4,EMC6,EMC7,EMC9,ERAP1,ESYT1,FAF1,FAM125A,FGD2,FKBP2,GBA,GLTPD1,GOPC,HADHB,HAX1,HPN,…
GO.0016604	nuclear body	34	0.0165	ENSP00000215742,ENSP00000218224,ENSP00000240185,ENSP00000247970,ENSP00000252115,ENSP00000259119,ENSP00000260129,ENSP00000261973,ENSP00000263373,ENSP00000265433,ENSP00000267163,ENSP00000269305,ENSP00000276079,ENSP00000278612,ENSP00000285873,ENSP00000301264,ENSP00000306565,ENSP00000318115,ENSP00000319341,ENSP00000324463,ENSP00000342136,ENSP00000344215,ENSP00000351141,ENSP00000354518,ENSP00000357283…	ATPAF2,CREB3,DAPK3,DKC1,FAM206A,GEMIN5,ISG20,LMNA,LSM10,NBN,NOC3L,NONO,NPAT,PIN1,POLDIP3,PQBP1,RB1,RBM25,RGS14,SATB1,SKIL,SPTBN4,SRSF3,SRSF5,TARDBP,TGS1,THAP7,TIMM50,TP53,TP53INP1,TP53INP2,WTAP,YLPM1,ZNF830
GO.0005744	mitochondrial inner membrane presequence translocase complex	4	0.0226	ENSP00000257245,ENSP00000315693,ENSP00000318115,ENSP00000356256	PAM16,TIMM10,TIMM17A,TIMM50
GO.0005925	focal adhesion	36	0.024	ENSP00000160827,ENSP00000200457,ENSP00000215832,ENSP00000217289,ENSP00000254351,ENSP00000261401,ENSP00000262948,ENSP00000263238,ENSP00000274498,ENSP00000300026,ENSP00000305988,ENSP00000313007,ENSP00000320866,ENSP00000327801,ENSP00000329757,ENSP00000335632,ENSP00000340742,ENSP00000341189,ENSP00000342830,ENSP00000343204,ENSP00000344456,ENSP00000347169,ENSP00000348578,ENSP00000353408,ENSP00000356224…	ACTR3,ALCAM,ARHGAP26,ATP6V0C,CALR,CD99L2,CHP1,CORO1C,CTNNB1,DOCK7,FERMT1,G3BP1,HNRNPK,JAK1,KIF22,LIMA1,LIMS1,LMO7,MAP2K2,MAPK1,MARCKS,MSN,NUMB,P4HB,PABPC1,PARVG,PDCD6IP,PPIA,PPIB,PTK2,PTPRC,RDX,SDC1,SENP1,SYNE1,TRIP6
GO.0005730	nucleolus	69	0.0312	ENSP00000000442,ENSP00000003302,ENSP00000202816,ENSP00000216185,ENSP00000218894,ENSP00000231948,ENSP00000257724,ENSP00000258772,ENSP00000261637,ENSP00000262077,ENSP00000262215,ENSP00000263239,ENSP00000263384,ENSP00000263657,ENSP00000264167,ENSP00000265433,ENSP00000269305,ENSP00000274255,ENSP00000276079,ENSP00000285814,ENSP00000288199,ENSP00000293860,ENSP00000296130,ENSP00000300935,ENSP00000304353…	ABCB8,AGPS,ARFGEF1,ASNA1,CHD7,CIAPIN1,CLEC3B,CPS1,CRBN,DDX18,DDX21,DDX56,DIAPH2,DKC1,E2F5,ENC1,ERI3,ESF1,ESRRA,FAM32A,FAM48A,FXR1,GCFC2,IMP3,ISG20,KDM5A,MALT1,MDFIC,MDN1,MKI67IP,NARF,NBN,NFS1,NOC3L,NOC4L,NONO,NUP153,PHF8,PNO1,POLR3K,POP7,PPAN,PRKDC,PRMT7,RAB8A,REV3L,RNF111,RPAP2,S100A16,SIPA1,SIRT6,SKP2,SRSF5,STAU2,TOP2B,TP53,TREX1,TXN2,USP28,UTP14C,UTP20,UTP23,VPRBP,WDR3,WDR36,WDR43,XRN2,ZBTB33,…
GO.0005652	nuclear lamina	4	0.0323	ENSP00000262077,ENSP00000295119,ENSP00000309899,ENSP00000357283	LMNA,NARF,NUP153,NUP35
GO.0005751	mitochondrial respiratory chain complex IV	3	0.0323	ENSP00000229379,ENSP00000339720,ENSP00000365243	COX4I2,COX6A1,NDUFA4
GO.0031301	integral component of organelle membrane	25	0.0323	ENSP00000215567,ENSP00000216799,ENSP00000222308,ENSP00000231668,ENSP00000241041,ENSP00000245923,ENSP00000248378,ENSP00000256545,ENSP00000264198,ENSP00000267113,ENSP00000267750,ENSP00000272163,ENSP00000302088,ENSP00000319992,ENSP00000320866,ENSP00000342136,ENSP00000343943,ENSP00000350409,ENSP00000353073,ENSP00000354032,ENSP00000354762,ENSP00000356256,ENSP00000361667,ENSP00000362298,ENSP00000364295	BNIP1,BSCL2,CALR,CLN3,COA3,CREB3,DOLK,EMC4,EMC6,EMC7,EMC9,ESYT1,FKBP8,LBR,MUL1,PEX16,PPOX,PQLC2,RER1,RTN2,SGPL1,TECR,TIMM17A,TMEM11,UNC50
GO.0042405	nuclear inclusion body	4	0.0323	ENSP00000219548,ENSP00000244769,ENSP00000262077,ENSP00000265433	ATXN1,NBN,NUP153,STUB1
GO.0072546	ER membrane protein complex	4	0.0323	ENSP00000216799,ENSP00000248378,ENSP00000256545,ENSP00000267750	EMC4,EMC6,EMC7,EMC9
GO.0016020	membrane	516	0.0334	ENSP00000007516,ENSP00000013125,ENSP00000025008,ENSP00000026218,ENSP00000029410,ENSP00000043402,ENSP00000072869,ENSP00000160262,ENSP00000162044,ENSP00000184266,ENSP00000200457,ENSP00000205636,ENSP00000210187,ENSP00000215565,ENSP00000215567,ENSP00000215832,ENSP00000216085,ENSP00000216799,ENSP00000217289,ENSP00000217381,ENSP00000219255,ENSP00000219313,ENSP00000219479,ENSP00000219548,ENSP00000219789…	ABCA1,ABCB8,ABCC2,ABCE1,ABCF3,ACP2,ACTL6A,ACTR3,ADCK2,ADRM1,AGPS,AIFM1,AIMP2,AIP,AK1,ALG10B,ALPL,AP1S1,AP5S1,APOE,ARFGEF1,ARHGAP32,ARHGDIA,ARL6IP6,ASGR2,ASNA1,ASS1,ATAD3A,ATG14,AUP1,AURKAIP1,B3GAT3,B4GALT7,BAD,BAG5,BIN2,BLOC1S1,BMF,BNIP1,BSCL2,C16orf54,C17orf62,C19orf24,C1orf212,C1orf85,C2orf18,C3orf49,C8G,C9orf89,CACNA1E,CALR,CAP2,CAPNS1,CBFB,CCDC107,CCDC124,CCDC77,CCDC88A,CCR5,CD164,CD53,CD63,C…
GO.0005768	endosome	61	0.035	ENSP00000210187,ENSP00000215832,ENSP00000219473,ENSP00000233055,ENSP00000238497,ENSP00000242351,ENSP00000246041,ENSP00000252486,ENSP00000253413,ENSP00000254950,ENSP00000256458,ENSP00000256644,ENSP00000257857,ENSP00000259711,ENSP00000262039,ENSP00000262096,ENSP00000262948,ENSP00000263273,ENSP00000264079,ENSP00000274963,ENSP00000288422,ENSP00000292303,ENSP00000296137,ENSP00000300935,ENSP00000301336…	AP5S1,APOC2,APOE,ARHGAP32,ATP6V0B,ATP6V0C,ATP6V1E1,CCR5,CD164,CD63,CHID1,CLN3,DIAPH2,DYSF,FAM125A,FGD2,FYCO1,GLTPD1,IRAK2,KIF13A,LAMTOR2,LAMTOR5,MAP1LC3A,MAP2K2,MAP3K7,MAPK1,MCOLN1,MTM1,NUCB1,NUMB,PIK3C3,PRAF2,PRLR,RAB12,RAB13,RAB26,RAB4B,RAB8A,RAP2B,RFFL,RILP,SDF4,SLA,SLC11A2,SLC2A4,SMPD1,SNX20,SNX30,SNX5,STX4,TAB3,TLR7,TRAF3,USP10,VPS16,VPS36,VPS4A,VPS4B,WDFY1,ZC3HAV1,ZDHHC2
GO.0030686	90S preribosome	6	0.0374	ENSP00000261637,ENSP00000308179,ENSP00000326981,ENSP00000328854,ENSP00000341324,ENSP00000423067	IMP3,NOC4L,SRFBP1,UTP20,WDR3,WDR36
GO.0032040	small-subunit processome	7	0.0374	ENSP00000261637,ENSP00000308179,ENSP00000308332,ENSP00000326981,ENSP00000328854,ENSP00000423067,ENSP00000428619	IMP3,NOC4L,UTP14C,UTP20,UTP23,WDR3,WDR36
GO.0043209	myelin sheath	19	0.0376	ENSP00000203407,ENSP00000205402,ENSP00000216254,ENSP00000228318,ENSP00000249396,ENSP00000262269,ENSP00000263354,ENSP00000263774,ENSP00000264932,ENSP00000268379,ENSP00000281456,ENSP00000306397,ENSP00000317714,ENSP00000317780,ENSP00000342830,ENSP00000353408,ENSP00000387262,ENSP00000411825,ENSP00000438144	ACO2,COX5A,DLD,IMMT,MDH1,MSN,MYH14,NAPA,NDUFS3,PDCD6IP,RDX,SDHA,SIRT2,SLC25A3,SLC25A4,STX4,UQCRC1,UQCRC2,UQCRFS1
GO.0030140	trans-Golgi network transport vesicle	6	0.0455	ENSP00000300935,ENSP00000309415,ENSP00000320935,ENSP00000336666,ENSP00000357484,ENSP00000445677	AP1S1,CLTB,CLTCL1,GOPC,RAB8A,SLC2A4
GO:Biological process
Pathway ID	pathway description	observed gene count	false discovery rate	matching proteins in your network (IDs)	matching proteins in your network (labels)
GO.0044238	primary metabolic process	654	7.57e-32	ENSP00000003302,ENSP00000007516,ENSP00000013125,ENSP00000025008,ENSP00000026218,ENSP00000029410,ENSP00000072869,ENSP00000160827,ENSP00000184266,ENSP00000200457,ENSP00000202816,ENSP00000203001,ENSP00000210060,ENSP00000210444,ENSP00000215071,ENSP00000215565,ENSP00000215567,ENSP00000215574,ENSP00000215742,ENSP00000215832,ENSP00000216085,ENSP00000216185,ENSP00000216254,ENSP00000216277,ENSP00000216807…	AARSD1,ABCA1,ABCE1,ACMSD,ACO1,ACO2,ACOT7,ACP2,ACTL6A,ADCK2,ADRM1,AEBP2,AGPS,AGXT,AIFM1,AIMP2,AIP,AK1,ALDH7A1,ALG10B,ALG1L,ALKBH7,ALKBH8,ANAPC1,ANGPTL4,ANPEP,AP5S1,APOA1BP,APOC2,APOE,ARID1B,ARID5B,ASB1,ASGR2,ASNA1,ASPG,ASS1,ATAD2,ATM,ATP6V0D1,ATXN1,AUP1,AURKAIP1,B3GAT3,B4GALT7,BABAM1,BAD,BAG1,BAG5,BCL11B,BLOC1S1,BRMS1L,BRPF3,BSCL2,C10orf116,C1orf86,C20orf72,C2orf29,C3orf37,C8G,C9orf142,CALR,CAPNS1…
GO.0008152	metabolic process	705	1.03e-30	ENSP00000003302,ENSP00000007516,ENSP00000013125,ENSP00000026218,ENSP00000029410,ENSP00000072869,ENSP00000085068,ENSP00000160827,ENSP00000184266,ENSP00000200457,ENSP00000202816,ENSP00000203001,ENSP00000207437,ENSP00000210060,ENSP00000210187,ENSP00000210444,ENSP00000215071,ENSP00000215565,ENSP00000215574,ENSP00000215742,ENSP00000215832,ENSP00000216085,ENSP00000216277,ENSP00000216807,ENSP00000216840…	AARSD1,AASDHPPT,ABCA1,ABCB8,ABCC2,ABCF3,ABHD8,ACMSD,ACO1,ACOT7,ACTL6A,ADCK2,ADRM1,AEBP2,AGFG1,AIFM1,AIMP2,AK1,ALDH7A1,ALG1L,ALKBH6,ALKBH7,ALKBH8,ALPL,ANAPC1,ANGPTL4,ANPEP,AP5S1,APOA1BP,APOC2,APOE,ARID1B,ARID5B,AS3MT,ASB1,ASGR2,ASPG,ASS1,ATAD2,ATG14,ATM,ATP6V0C,ATP6V1E1,ATXN1,AUP1,AURKAIP1,B3GAT3,B4GALT7,BABAM1,BAD,BAG1,BAG5,BCL11B,BLOC1S1,BNIP1,BRMS1L,BRPF3,BSCL2,C10orf116,C1orf86,C20orf72,C2orf2…
GO.0044237	cellular metabolic process	642	1.03e-30	ENSP00000003302,ENSP00000007516,ENSP00000013125,ENSP00000026218,ENSP00000029410,ENSP00000072869,ENSP00000160827,ENSP00000184266,ENSP00000200457,ENSP00000202816,ENSP00000203001,ENSP00000210060,ENSP00000210444,ENSP00000215071,ENSP00000215565,ENSP00000215567,ENSP00000215574,ENSP00000215742,ENSP00000215832,ENSP00000216085,ENSP00000216185,ENSP00000216277,ENSP00000216807,ENSP00000216840,ENSP00000217964…	AARSD1,AASDHPPT,ABCE1,ACMSD,ACO1,ACOT7,ACTL6A,ADCK2,ADRM1,AEBP2,AGPS,AIFM1,AIMP2,AK1,ALDH7A1,ALG10B,ALG1L,ALKBH7,ALKBH8,ALPL,ANAPC1,ANGPTL4,ANPEP,AP5S1,APOA1BP,APOC2,APOE,ARID1B,ARID5B,AS3MT,ASB1,ASGR2,ASNA1,ASPG,ASS1,ATAD2,ATG14,ATM,ATP6V0D1,ATXN1,AURKAIP1,B3GAT3,B4GALT7,BABAM1,BAD,BAG1,BAG5,BCL11B,BLOC1S1,BNIP1,BRMS1L,BRPF3,C10orf116,C1orf86,C20orf72,C2orf29,C9orf142,CACNA1E,CALR,CARKD,CARS2,CB…
GO.0071704	organic substance metabolic process	659	1.89e-30	ENSP00000003302,ENSP00000007516,ENSP00000013125,ENSP00000025008,ENSP00000026218,ENSP00000029410,ENSP00000072869,ENSP00000160827,ENSP00000184266,ENSP00000200457,ENSP00000202816,ENSP00000203001,ENSP00000210060,ENSP00000210444,ENSP00000215071,ENSP00000215565,ENSP00000215567,ENSP00000215574,ENSP00000215742,ENSP00000215832,ENSP00000216085,ENSP00000216185,ENSP00000216277,ENSP00000216807,ENSP00000216840…	AARSD1,AASDHPPT,ABCA1,ABCE1,ACMSD,ACO1,ACOT7,ACP2,ACTL6A,ADCK2,ADRM1,AEBP2,AGFG1,AGPS,AIFM1,AIMP2,AIP,AK1,ALDH7A1,ALG10B,ALG1L,ALKBH7,ALKBH8,ANAPC1,ANGPTL4,ANPEP,AP5S1,APOA1BP,APOC2,APOE,ARID1B,ARID5B,AS3MT,ASB1,ASGR2,ASNA1,ASPG,ASS1,ATAD2,ATM,ATP6V0D1,ATXN1,AUP1,AURKAIP1,B3GAT3,B4GALT7,BABAM1,BAD,BAG1,BAG5,BCL11B,BLOC1S1,BRMS1L,BRPF3,BSCL2,C10orf116,C1orf86,C20orf72,C2orf29,C3orf37,C8G,C9orf142,…
GO.0045333	cellular respiration	62	1.76e-29	ENSP00000007516,ENSP00000184266,ENSP00000215565,ENSP00000216254,ENSP00000229379,ENSP00000233627,ENSP00000237889,ENSP00000246554,ENSP00000247655,ENSP00000247866,ENSP00000252102,ENSP00000253452,ENSP00000258424,ENSP00000258770,ENSP00000259037,ENSP00000260361,ENSP00000262507,ENSP00000263774,ENSP00000264663,ENSP00000264932,ENSP00000265500,ENSP00000266544,ENSP00000268379,ENSP00000268668,ENSP00000274137…	ACO1,ACO2,BLOC1S1,COQ9,COX4I1,COX4I2,COX5A,COX5B,COX6A1,COX6B1,COX6C,COX7B,COX7C,COX8A,FAM54B,FH,IDH2,IDH3B,IMMP2L,MDH1,NDUFA1,NDUFA12,NDUFA13,NDUFA2,NDUFA4,NDUFA6,NDUFA7,NDUFA8,NDUFA9,NDUFAB1,NDUFAF1,NDUFB1,NDUFB10,NDUFB2,NDUFB3,NDUFB4,NDUFB5,NDUFB6,NDUFB7,NDUFB8,NDUFC1,NDUFS2,NDUFS3,NDUFS4,NDUFS5,NDUFS6,NDUFS7,NDUFS8,NDUFV1,NDUFV3,NNT,SDHA,SDHB,SDHC,SDHD,SUCLG1,TBRG4,UQCR10,UQCR11,UQCRC2,UQCRFS…
GO.0022904	respiratory electron transport chain	51	5.98e-27	ENSP00000007516,ENSP00000184266,ENSP00000205402,ENSP00000215565,ENSP00000229379,ENSP00000233627,ENSP00000237889,ENSP00000246554,ENSP00000247655,ENSP00000247866,ENSP00000252102,ENSP00000253452,ENSP00000258424,ENSP00000259037,ENSP00000260361,ENSP00000262507,ENSP00000263774,ENSP00000264932,ENSP00000265500,ENSP00000266544,ENSP00000268379,ENSP00000268668,ENSP00000274137,ENSP00000296684,ENSP00000297564…	COQ9,COX4I1,COX5A,COX5B,COX6A1,COX6B1,COX6C,COX7B,COX7C,COX8A,DLD,IMMP2L,NDUFA1,NDUFA12,NDUFA13,NDUFA2,NDUFA4,NDUFA6,NDUFA7,NDUFA8,NDUFA9,NDUFAB1,NDUFAF1,NDUFB1,NDUFB10,NDUFB2,NDUFB3,NDUFB4,NDUFB5,NDUFB6,NDUFB7,NDUFB8,NDUFC1,NDUFS2,NDUFS3,NDUFS4,NDUFS5,NDUFS6,NDUFS7,NDUFS8,NDUFV1,NDUFV3,SDHA,SDHB,SDHC,SDHD,UQCR10,UQCR11,UQCRC2,UQCRFS1,UQCRQ
GO.0043170	macromolecule metabolic process	568	3.01e-26	ENSP00000003302,ENSP00000007516,ENSP00000013125,ENSP00000025008,ENSP00000026218,ENSP00000029410,ENSP00000072869,ENSP00000160827,ENSP00000200457,ENSP00000202816,ENSP00000203001,ENSP00000205402,ENSP00000210060,ENSP00000210444,ENSP00000215071,ENSP00000215574,ENSP00000215742,ENSP00000215832,ENSP00000216085,ENSP00000216185,ENSP00000216277,ENSP00000216807,ENSP00000216840,ENSP00000217964,ENSP00000218224…	AARSD1,ABCE1,ACP2,ACTL6A,ADCK2,ADRM1,AEBP2,AGFG1,AIFM1,AIMP2,AIP,ALG10B,ALG1L,ALKBH8,ANAPC1,ANPEP,AP5S1,APOC2,ARID1B,ARID5B,ASB1,ASGR2,ASNA1,ATAD2,ATM,ATP6V0D1,ATXN1,AUP1,AURKAIP1,B3GAT3,B4GALT7,BABAM1,BAD,BAG1,BAG5,BCL11B,BLOC1S1,BRMS1L,BRPF3,C10orf116,C1orf86,C20orf72,C2orf29,C3orf37,C8G,C9orf142,CALR,CAPNS1,CARS2,CBFB,CCDC88A,CCM2,CCNK,CCR5,CD28,CD40LG,CDC34,CDC37,CDKN1A,CELF1,CHCHD4,CHD6,CHD7…
GO.0044260	cellular macromolecule metabolic process	533	6.87e-26	ENSP00000003302,ENSP00000007516,ENSP00000013125,ENSP00000025008,ENSP00000026218,ENSP00000029410,ENSP00000072869,ENSP00000160827,ENSP00000200457,ENSP00000202816,ENSP00000203001,ENSP00000210060,ENSP00000210444,ENSP00000215071,ENSP00000215574,ENSP00000215742,ENSP00000215832,ENSP00000216085,ENSP00000216185,ENSP00000216277,ENSP00000216807,ENSP00000216840,ENSP00000217964,ENSP00000218224,ENSP00000218340…	AARSD1,ABCA1,ABCE1,ACP2,ACTL6A,ADCK2,ADRM1,AEBP2,AIFM1,AIMP2,AIP,ALG10B,ALG1L,ALKBH8,ANAPC1,ANPEP,AP5S1,APOE,ARID1B,ARID5B,ASB1,ASGR2,ASNA1,ATAD2,ATM,ATP6V0D1,ATXN1,AURKAIP1,B3GAT3,B4GALT7,BABAM1,BAG1,BAG5,BCL11B,BLOC1S1,BRMS1L,BRPF3,C10orf116,C1orf86,C20orf72,C2orf29,C9orf142,CALR,CARS2,CBFB,CCDC88A,CCM2,CCNK,CCR5,CD40LG,CDC34,CDC37,CDKN1A,CELF1,CHCHD4,CHD6,CHD7,CHORDC1,CHPF,COG3,COX4I1,COX5A,CO…
GO.0042775	mitochondrial ATP synthesis coupled electron transport	35	2.95e-24	ENSP00000007516,ENSP00000184266,ENSP00000203407,ENSP00000205402,ENSP00000215565,ENSP00000233627,ENSP00000237889,ENSP00000247866,ENSP00000252102,ENSP00000259037,ENSP00000260361,ENSP00000262507,ENSP00000263774,ENSP00000265500,ENSP00000266544,ENSP00000268668,ENSP00000274137,ENSP00000287022,ENSP00000296684,ENSP00000299166,ENSP00000309565,ENSP00000315774,ENSP00000322450,ENSP00000330787,ENSP00000332887…	COQ9,DLD,NDUFA1,NDUFA2,NDUFA4,NDUFA6,NDUFA7,NDUFA8,NDUFA9,NDUFAB1,NDUFAF1,NDUFB1,NDUFB10,NDUFB2,NDUFB3,NDUFB4,NDUFB5,NDUFB6,NDUFB7,NDUFB8,NDUFC1,NDUFS2,NDUFS3,NDUFS4,NDUFS5,NDUFS6,NDUFS7,NDUFS8,NDUFV1,NDUFV3,SDHC,UQCR10,UQCRB,UQCRC1,UQCRH
GO.0034641	cellular nitrogen compound metabolic process	435	4.24e-23	ENSP00000003302,ENSP00000007516,ENSP00000025008,ENSP00000160827,ENSP00000184266,ENSP00000200457,ENSP00000202816,ENSP00000203001,ENSP00000210060,ENSP00000215071,ENSP00000215565,ENSP00000215574,ENSP00000215742,ENSP00000215832,ENSP00000216277,ENSP00000216807,ENSP00000217964,ENSP00000218224,ENSP00000218340,ENSP00000219091,ENSP00000219252,ENSP00000219302,ENSP00000219313,ENSP00000219473,ENSP00000219479…	AARSD1,AASDHPPT,ABCE1,ACMSD,ACOT7,ACTL6A,ADRM1,AEBP2,AGT,AGXT,AIFM1,AIMP2,AK1,ALDH7A1,ALKBH8,ANPEP,AP5S1,APOA1BP,ARID1B,ARID5B,ASS1,ATAD2,ATXN1,AURKAIP1,BABAM1,BAD,BCAT2,BCL11B,BRMS1L,C10orf116,C1orf86,C20orf72,C2orf29,C9orf142,CARKD,CARS2,CBFB,CCBL1,CCDC88A,CCNK,CD40LG,CDC34,CELF1,CHCHD10,CHD6,CHD7,CLN3,COQ9,COX4I1,COX5A,COX5B,COX6A1,COX6B1,COX6C,COX7B,COX7C,COX8A,CPS1,CPSF3L,CREB1,CREB3,CSTF2T,…
GO.0006120	mitochondrial electron transport, NADH to ubiquinone	30	5.46e-23	ENSP00000007516,ENSP00000184266,ENSP00000205402,ENSP00000215565,ENSP00000233627,ENSP00000237889,ENSP00000247866,ENSP00000252102,ENSP00000259037,ENSP00000260361,ENSP00000262507,ENSP00000263774,ENSP00000265500,ENSP00000266544,ENSP00000268668,ENSP00000274137,ENSP00000296684,ENSP00000299166,ENSP00000315774,ENSP00000322450,ENSP00000330787,ENSP00000339720,ENSP00000346196,ENSP00000356972,ENSP00000360492…	COQ9,DLD,NDUFA1,NDUFA2,NDUFA4,NDUFA6,NDUFA7,NDUFA8,NDUFA9,NDUFAB1,NDUFAF1,NDUFB1,NDUFB10,NDUFB2,NDUFB3,NDUFB4,NDUFB5,NDUFB6,NDUFB7,NDUFB8,NDUFC1,NDUFS2,NDUFS3,NDUFS4,NDUFS5,NDUFS6,NDUFS7,NDUFS8,NDUFV1,NDUFV3
GO.0006807	nitrogen compound metabolic process	448	4.87e-21	ENSP00000003302,ENSP00000007516,ENSP00000025008,ENSP00000029410,ENSP00000160827,ENSP00000184266,ENSP00000200457,ENSP00000202816,ENSP00000203001,ENSP00000210060,ENSP00000215071,ENSP00000215565,ENSP00000215574,ENSP00000215742,ENSP00000215832,ENSP00000216277,ENSP00000216807,ENSP00000217964,ENSP00000218224,ENSP00000218340,ENSP00000219091,ENSP00000219252,ENSP00000219302,ENSP00000219313,ENSP00000219473…	AARSD1,AASDHPPT,ABCE1,ABHD12,ACMSD,ACOT7,ACTL6A,ADRM1,AEBP2,AGT,AGXT,AIFM1,AIMP2,AK1,ALDH7A1,ALKBH8,ANPEP,AP5S1,APOA1BP,ARID1B,ARID5B,ASPG,ASS1,ATAD2,ATXN1,AURKAIP1,B3GAT3,B4GALT7,BABAM1,BAD,BCL11B,BRMS1L,C10orf116,C1orf86,C20orf72,C2orf29,C9orf142,CARKD,CARS2,CBFB,CCBL1,CCDC88A,CCNK,CD40LG,CDC34,CELF1,CHCHD10,CHD6,CHD7,CHID1,CHP1,CHPF,CLN3,COQ9,COX4I1,COX5A,COX5B,COX6A1,COX6B1,COX6C,COX7B,COX7C,…
GO.0006119	oxidative phosphorylation	34	5.47e-21	ENSP00000007516,ENSP00000184266,ENSP00000205402,ENSP00000215565,ENSP00000233627,ENSP00000237889,ENSP00000247866,ENSP00000252102,ENSP00000259037,ENSP00000260361,ENSP00000262507,ENSP00000263774,ENSP00000265500,ENSP00000266544,ENSP00000268379,ENSP00000268668,ENSP00000274137,ENSP00000296684,ENSP00000299166,ENSP00000315774,ENSP00000322450,ENSP00000330787,ENSP00000332887,ENSP00000339720,ENSP00000346196…	CHCHD10,COQ9,DLD,NDUFA1,NDUFA2,NDUFA4,NDUFA6,NDUFA7,NDUFA8,NDUFA9,NDUFAB1,NDUFAF1,NDUFB1,NDUFB10,NDUFB2,NDUFB3,NDUFB4,NDUFB5,NDUFB6,NDUFB7,NDUFB8,NDUFC1,NDUFS2,NDUFS3,NDUFS4,NDUFS5,NDUFS6,NDUFS7,NDUFS8,NDUFV1,NDUFV3,SDHC,UQCR10,UQCRC2
GO.0015980	energy derivation by oxidation of organic compounds	71	6.27e-20	ENSP00000007516,ENSP00000184266,ENSP00000215565,ENSP00000216254,ENSP00000229379,ENSP00000233627,ENSP00000237889,ENSP00000246554,ENSP00000246912,ENSP00000247655,ENSP00000247866,ENSP00000252102,ENSP00000253452,ENSP00000258424,ENSP00000258770,ENSP00000259037,ENSP00000260361,ENSP00000262507,ENSP00000263774,ENSP00000264663,ENSP00000264932,ENSP00000265500,ENSP00000266544,ENSP00000268379,ENSP00000268668…	ACO1,ACO2,ACSM1,BLOC1S1,CACNA1E,COQ9,COX4I1,COX4I2,COX5A,COX5B,COX6A1,COX6B1,COX6C,COX7B,COX7C,COX8A,CPS1,FAM54B,FH,IDH2,IDH3B,IMMP2L,MARCKS,MDH1,MLX,NDUFA1,NDUFA12,NDUFA13,NDUFA2,NDUFA4,NDUFA6,NDUFA7,NDUFA8,NDUFA9,NDUFAB1,NDUFAF1,NDUFB1,NDUFB10,NDUFB2,NDUFB3,NDUFB4,NDUFB5,NDUFB6,NDUFB7,NDUFB8,NDUFC1,NDUFS2,NDUFS3,NDUFS4,NDUFS5,NDUFS6,NDUFS7,NDUFS8,NDUFV1,NDUFV3,NNT,PPP1R2,PRKACB,SDHA,SDHB,SDHC,S…
GO.0006091	generation of precursor metabolites and energy	77	1.11e-18	ENSP00000007516,ENSP00000184266,ENSP00000215565,ENSP00000216254,ENSP00000228318,ENSP00000229379,ENSP00000233627,ENSP00000237889,ENSP00000246554,ENSP00000246912,ENSP00000247655,ENSP00000247866,ENSP00000252102,ENSP00000253452,ENSP00000258424,ENSP00000258770,ENSP00000259037,ENSP00000260361,ENSP00000261070,ENSP00000262507,ENSP00000263774,ENSP00000264663,ENSP00000264932,ENSP00000265500,ENSP00000266544…	ACO1,ACO2,ACSM1,BLOC1S1,CACNA1E,CHCHD10,COQ9,COX17,COX4I1,COX4I2,COX5A,COX5B,COX6A1,COX6B1,COX6C,COX7B,COX7C,COX8A,CPS1,FAM54B,FDXR,FH,GPI,IDH2,IDH3B,IMMP2L,MARCKS,MDH1,MLX,NDUFA1,NDUFA12,NDUFA13,NDUFA2,NDUFA4,NDUFA6,NDUFA7,NDUFA8,NDUFA9,NDUFAB1,NDUFAF1,NDUFB1,NDUFB10,NDUFB2,NDUFB3,NDUFB4,NDUFB5,NDUFB6,NDUFB7,NDUFB8,NDUFC1,NDUFS2,NDUFS3,NDUFS4,NDUFS5,NDUFS6,NDUFS7,NDUFS8,NDUFV1,NDUFV3,NNT,PGAM1,P…
GO.0044267	cellular protein metabolic process	303	3.26e-18	ENSP00000003302,ENSP00000007516,ENSP00000013125,ENSP00000025008,ENSP00000026218,ENSP00000029410,ENSP00000072869,ENSP00000210060,ENSP00000210444,ENSP00000215071,ENSP00000215574,ENSP00000215832,ENSP00000216085,ENSP00000216185,ENSP00000216807,ENSP00000216840,ENSP00000217964,ENSP00000218340,ENSP00000219313,ENSP00000219473,ENSP00000219548,ENSP00000220751,ENSP00000222005,ENSP00000222266,ENSP00000222308…	AARSD1,ABCA1,ACP2,ACTL6A,ADCK2,AIMP2,AIP,ALG10B,ALG1L,ANAPC1,ANPEP,ARID4A,ASB1,ASNA1,ATM,ATP6V0D1,AURKAIP1,B3GAT3,B4GALT7,BABAM1,BAG1,BAG5,BLOC1S1,BRMS1L,BRPF3,CALR,CARS2,CBFB,CCM2,CCNK,CCR5,CDC34,CDC37,CDKN1A,CHCHD4,CHORDC1,COG3,CRBN,CREB1,CTDSP2,CUL3,CUL5,DAPK3,DAPP1,DARS,DCAF5,DDRGK1,DHDDS,DHPS,DMAP1,DNAJC1,DOHH,DOK4,DOLK,DPY19L4,DSP,DUSP23,EIF3I,EIF3K,EIF4B,ENC1,EXOC5,F10,FAF1,FAM125A,FARSA,F…
GO.0010467	gene expression	344	4.4e-18	ENSP00000025008,ENSP00000200457,ENSP00000202816,ENSP00000203001,ENSP00000210060,ENSP00000215071,ENSP00000215742,ENSP00000215832,ENSP00000216277,ENSP00000216807,ENSP00000217964,ENSP00000218224,ENSP00000219091,ENSP00000219252,ENSP00000219313,ENSP00000219548,ENSP00000219746,ENSP00000220429,ENSP00000221573,ENSP00000222122,ENSP00000222266,ENSP00000222305,ENSP00000222574,ENSP00000223029,ENSP00000225969…	AARSD1,ACTL6A,ADRM1,AEBP2,AGFG1,AGT,AIFM1,AIMP2,AIP,ALKBH8,ANPEP,ARID1B,ARID4A,ARID5B,ATAD2,ATXN1,AURKAIP1,BAD,BCL11B,BRMS1L,C10orf116,C2orf29,CALR,CARS2,CBFB,CCNK,CELF1,CHCHD4,CHD6,CHD7,CLN3,COX4I1,COX5A,COX5B,COX6A1,COX6B1,COX6C,COX7B,COX7C,COX8A,CPSF3L,CREB1,CREB3,CSTF2T,CTNNB1,DAPK3,DARS,DBP,DDX21,DDX41,DDX56,DEK,DENND4A,DHPS,DHX36,DHX57,DICER1,DKC1,DMAP1,DPF2,DUS3L,E2F5,EDC4,EIF3I,EIF3K,EIF4…
GO.0006139	nucleobase-containing compound metabolic process	372	1.26e-17	ENSP00000003302,ENSP00000007516,ENSP00000025008,ENSP00000160827,ENSP00000184266,ENSP00000200457,ENSP00000202816,ENSP00000203001,ENSP00000205402,ENSP00000215565,ENSP00000215574,ENSP00000215742,ENSP00000215832,ENSP00000216277,ENSP00000216807,ENSP00000217964,ENSP00000218224,ENSP00000218340,ENSP00000219091,ENSP00000219252,ENSP00000219302,ENSP00000219473,ENSP00000219479,ENSP00000219548,ENSP00000219746…	AARSD1,ABCE1,ACOT7,ACTL6A,ADRM1,AEBP2,AIFM1,AIMP2,AK1,ALKBH8,AP5S1,APOA1BP,ARID1B,ARID5B,ATAD2,ATXN1,BABAM1,BAD,BCL11B,BRMS1L,C10orf116,C1orf86,C20orf72,C2orf29,C9orf142,CARKD,CARS2,CBFB,CCDC88A,CCNK,CD40LG,CDC34,CELF1,CHCHD10,CHD6,CHD7,COQ9,COX4I1,COX5A,COX5B,COX6A1,COX6B1,COX6C,COX7B,COX7C,COX8A,CPS1,CPSF3L,CREB1,CREB3,CSTF2T,CTNNB1,DAPK3,DARS,DBP,DDX18,DDX21,DDX41,DDX49,DDX56,DEK,DENND4A,DHX36…
GO.0019538	protein metabolic process	338	1.6e-17	ENSP00000003302,ENSP00000007516,ENSP00000013125,ENSP00000025008,ENSP00000026218,ENSP00000029410,ENSP00000072869,ENSP00000205402,ENSP00000210060,ENSP00000210444,ENSP00000215071,ENSP00000215574,ENSP00000215832,ENSP00000216085,ENSP00000216185,ENSP00000216807,ENSP00000216840,ENSP00000217964,ENSP00000218340,ENSP00000219313,ENSP00000219473,ENSP00000219548,ENSP00000220751,ENSP00000222005,ENSP00000222266…	AARSD1,ACP2,ACTL6A,ADCK2,AIFM1,AIMP2,AIP,ALG10B,ALG1L,ANAPC1,ANPEP,APOC2,ARID4A,ASB1,ASGR2,ASNA1,ATM,ATP6V0D1,AUP1,AURKAIP1,B3GAT3,B4GALT7,BABAM1,BAD,BAG1,BAG5,BLOC1S1,BRMS1L,BRPF3,C3orf37,C8G,CALR,CAPNS1,CARS2,CBFB,CCM2,CCNK,CCR5,CD28,CDC34,CDC37,CDKN1A,CHCHD4,CHORDC1,CHPF,CLN3,COG3,CPS1,CREB1,CTDSP2,CTSD,CUL3,CUL5,DAPK3,DAPP1,DARS,DCAF5,DDRGK1,DESI1,DHDDS,DHPS,DLD,DMAP1,DNAJC1,DOHH,DOK4,DOLK,DP…
GO.0006725	cellular aromatic compound metabolic process	381	5.41e-17	ENSP00000003302,ENSP00000007516,ENSP00000025008,ENSP00000160827,ENSP00000184266,ENSP00000200457,ENSP00000202816,ENSP00000203001,ENSP00000205402,ENSP00000215565,ENSP00000215574,ENSP00000215742,ENSP00000215832,ENSP00000216277,ENSP00000216807,ENSP00000217964,ENSP00000218224,ENSP00000218340,ENSP00000219091,ENSP00000219252,ENSP00000219302,ENSP00000219473,ENSP00000219479,ENSP00000219548,ENSP00000219746…	AARSD1,ABCE1,ACMSD,ACOT7,ACSM1,ACTL6A,ADRM1,AEBP2,AIFM1,AIMP2,AK1,ALKBH8,AP5S1,APOA1BP,ARID1B,ARID5B,ATAD2,ATXN1,BABAM1,BAD,BCL11B,BRMS1L,C10orf116,C1orf86,C20orf72,C2orf29,C9orf142,CARKD,CARS2,CBFB,CCBL1,CCDC88A,CCNK,CD40LG,CDC34,CELF1,CHCHD10,CHD6,CHD7,COQ9,COX4I1,COX5A,COX5B,COX6A1,COX6B1,COX6C,COX7B,COX7C,COX8A,CPS1,CPSF3L,CREB1,CREB3,CSTF2T,CTNNB1,DAPK3,DARS,DBP,DDX18,DDX21,DDX41,DDX49,DDX56…
GO.0046483	heterocycle metabolic process	381	5.41e-17	ENSP00000003302,ENSP00000007516,ENSP00000025008,ENSP00000160827,ENSP00000184266,ENSP00000200457,ENSP00000202816,ENSP00000203001,ENSP00000205402,ENSP00000215565,ENSP00000215574,ENSP00000215742,ENSP00000215832,ENSP00000216277,ENSP00000216807,ENSP00000217964,ENSP00000218224,ENSP00000218340,ENSP00000219091,ENSP00000219252,ENSP00000219302,ENSP00000219473,ENSP00000219479,ENSP00000219548,ENSP00000219746…	AARSD1,ABCE1,ACMSD,ACOT7,ACTL6A,ADRM1,AEBP2,AIFM1,AIMP2,AK1,ALKBH8,AP5S1,APOA1BP,ARID1B,ARID5B,ATAD2,ATXN1,BABAM1,BAD,BCL11B,BRMS1L,C10orf116,C1orf86,C20orf72,C2orf29,C9orf142,CARKD,CARS2,CBFB,CCBL1,CCDC88A,CCNK,CD40LG,CDC34,CELF1,CHCHD10,CHD6,CHD7,COQ9,COX4I1,COX5A,COX5B,COX6A1,COX6B1,COX6C,COX7B,COX7C,COX8A,CPS1,CPSF3L,CREB1,CREB3,CSTF2T,CTNNB1,DAPK3,DARS,DBP,DDX18,DDX21,DDX41,DDX49,DDX56,DEK,D…
GO.1901360	organic cyclic compound metabolic process	395	5.51e-17	ENSP00000003302,ENSP00000007516,ENSP00000025008,ENSP00000160827,ENSP00000184266,ENSP00000200457,ENSP00000202816,ENSP00000203001,ENSP00000205402,ENSP00000215565,ENSP00000215574,ENSP00000215742,ENSP00000215832,ENSP00000216277,ENSP00000216807,ENSP00000217964,ENSP00000218224,ENSP00000218340,ENSP00000219091,ENSP00000219252,ENSP00000219302,ENSP00000219473,ENSP00000219479,ENSP00000219548,ENSP00000219746…	AARSD1,ABCA1,ABCE1,ACMSD,ACOT7,ACSM1,ACTL6A,ADRM1,AEBP2,AIFM1,AIMP2,AK1,ALKBH8,AP5S1,APOA1BP,APOE,ARID1B,ARID5B,ATAD2,ATXN1,BABAM1,BAD,BCL11B,BRMS1L,C10orf116,C1orf86,C20orf72,C2orf29,C9orf142,CARKD,CARS2,CBFB,CCBL1,CCDC88A,CCNK,CD40LG,CDC34,CELF1,CHCHD10,CHD6,CHD7,COQ9,COX4I1,COX5A,COX5B,COX6A1,COX6B1,COX6C,COX7B,COX7C,COX8A,CPS1,CPSF3L,CREB1,CREB3,CSTF2T,CTNNB1,CYB5R1,CYP17A1,DAPK3,DARS,DBP,DDX…
GO.0044710	single-organism metabolic process	343	2.25e-15	ENSP00000003302,ENSP00000007516,ENSP00000013125,ENSP00000026218,ENSP00000029410,ENSP00000160827,ENSP00000184266,ENSP00000210060,ENSP00000210444,ENSP00000215071,ENSP00000215565,ENSP00000216085,ENSP00000216807,ENSP00000217964,ENSP00000218340,ENSP00000219252,ENSP00000219302,ENSP00000219313,ENSP00000219473,ENSP00000219479,ENSP00000219548,ENSP00000220751,ENSP00000223029,ENSP00000224181,ENSP00000225665…	AARSD1,AASDHPPT,ABCA1,ACMSD,ACO1,ACOT7,ACTL6A,AIFM1,AIMP2,AK1,ALDH7A1,ALG10B,ALG1L,ALKBH6,ALKBH7,ALKBH8,ANGPTL4,AP5S1,APOA1BP,APOC2,APOE,ARID4A,AS3MT,ASPG,ASS1,ATG14,ATM,AUP1,AURKAIP1,B3GAT3,B4GALT7,BABAM1,BLOC1S1,BRMS1L,BRPF3,BSCL2,C1orf86,C20orf72,C8G,C9orf142,CACNA1E,CALR,CARKD,CARS2,CCBL1,CCM2,CCR5,CD40LG,CHCHD10,CHCHD4,CHP1,CHPF,CIAPIN1,CLN3,COG3,COG6,COQ2,COX4I1,COX4I2,COX5A,COX5B,COX6B1,CO…
GO.0009205	purine ribonucleoside triphosphate metabolic process	44	8.38e-14	ENSP00000007516,ENSP00000184266,ENSP00000205402,ENSP00000215565,ENSP00000218340,ENSP00000219302,ENSP00000219479,ENSP00000233627,ENSP00000237889,ENSP00000247866,ENSP00000252102,ENSP00000255381,ENSP00000259037,ENSP00000260361,ENSP00000262507,ENSP00000263774,ENSP00000265500,ENSP00000266544,ENSP00000268379,ENSP00000268668,ENSP00000274137,ENSP00000296684,ENSP00000299166,ENSP00000309103,ENSP00000315774…	AK1,BAD,CHCHD10,COQ9,DLD,GPI,GUK1,MYH4,MYH8,NDUFA1,NDUFA2,NDUFA4,NDUFA6,NDUFA7,NDUFA8,NDUFA9,NDUFAB1,NDUFAF1,NDUFB1,NDUFB10,NDUFB2,NDUFB3,NDUFB4,NDUFB5,NDUFB6,NDUFB7,NDUFB8,NDUFC1,NDUFS2,NDUFS3,NDUFS4,NDUFS5,NDUFS6,NDUFS7,NDUFS8,NDUFV1,NDUFV3,NME3,NME4,PGAM1,RP2,SDHC,UQCR10,UQCRC2
GO.0055114	oxidation-reduction process	119	2.44e-13	ENSP00000007516,ENSP00000184266,ENSP00000215565,ENSP00000215567,ENSP00000216254,ENSP00000229794,ENSP00000233627,ENSP00000234454,ENSP00000237858,ENSP00000237889,ENSP00000245812,ENSP00000246554,ENSP00000246912,ENSP00000247866,ENSP00000250101,ENSP00000250937,ENSP00000251312,ENSP00000252102,ENSP00000253452,ENSP00000258424,ENSP00000258770,ENSP00000259037,ENSP00000260361,ENSP00000262507,ENSP00000263038…	ACO1,ACO2,ACSM1,AGPS,AIFM1,ALDH7A1,ALKBH6,ALKBH7,ALKBH8,BLOC1S1,CACNA1E,CHCHD4,COQ9,COX4I1,COX4I2,COX5A,COX5B,COX6B1,COX7A2,COX7B,COX8A,CPS1,CYB5R1,CYP17A1,DHRS11,DHRS13,DHRS7B,DHRSX,DOHH,DUS3L,ECI1,ECSIT,FAM54B,FDX1L,FDXR,FH,GLRX,GPI,GPX4,GSTK1,HGD,HIGD2A,HSD11B1L,HSD17B14,IDH2,IDH3B,IFI30,IMMP2L,KDM1B,KDM5A,KMO,LBR,MAPK14,MARCKS,MDH1,MECR,MGST3,MLX,MTRR,NDUFA1,NDUFA12,NDUFA13,NDUFA2,NDUFA4,NDUF…
GO.1901576	organic substance biosynthetic process	368	2.5e-13	ENSP00000007516,ENSP00000025008,ENSP00000026218,ENSP00000029410,ENSP00000200457,ENSP00000202816,ENSP00000205402,ENSP00000210060,ENSP00000210444,ENSP00000215567,ENSP00000215574,ENSP00000215742,ENSP00000215832,ENSP00000216277,ENSP00000216807,ENSP00000217964,ENSP00000218224,ENSP00000218340,ENSP00000219091,ENSP00000219252,ENSP00000219302,ENSP00000219473,ENSP00000219479,ENSP00000219746,ENSP00000219789…	AARSD1,ABCA1,ACOT7,ACSM1,ACTL6A,ADRM1,AEBP2,AGPS,AIMP2,AK1,ALDH7A1,ALG10B,ALG1L,ARID1B,ARID4A,ARID5B,ASS1,ATAD2,ATM,ATXN1,AURKAIP1,B3GAT3,B4GALT7,BCAT2,BCL11B,BRMS1L,C10orf116,C1orf86,C20orf72,C2orf29,CALR,CARS2,CBFB,CCBL1,CCDC88A,CCNK,CDC34,CDIPT,CHCHD10,CHD6,CHD7,CHPF,COG3,COQ2,COQ9,COX4I1,COX5A,COX5B,COX6A1,COX6B1,COX6C,COX7B,COX7C,COX8A,CPS1,CREB1,CREB3,CTNNB1,CYB5R1,CYP17A1,DAPK3,DARS,DBP,DD…
GO.0046034	ATP metabolic process	41	3.83e-13	ENSP00000007516,ENSP00000184266,ENSP00000205402,ENSP00000215565,ENSP00000233627,ENSP00000237889,ENSP00000247866,ENSP00000252102,ENSP00000255381,ENSP00000259037,ENSP00000260361,ENSP00000262507,ENSP00000263774,ENSP00000265500,ENSP00000266544,ENSP00000268379,ENSP00000268668,ENSP00000274137,ENSP00000296684,ENSP00000299166,ENSP00000309103,ENSP00000315774,ENSP00000322450,ENSP00000330787,ENSP00000332887…	AK1,BAD,CHCHD10,COQ9,DLD,GPI,GUK1,MYH4,MYH8,NDUFA1,NDUFA2,NDUFA4,NDUFA6,NDUFA7,NDUFA8,NDUFA9,NDUFAB1,NDUFAF1,NDUFB1,NDUFB10,NDUFB2,NDUFB3,NDUFB4,NDUFB5,NDUFB6,NDUFB7,NDUFB8,NDUFC1,NDUFS2,NDUFS3,NDUFS4,NDUFS5,NDUFS6,NDUFS7,NDUFS8,NDUFV1,NDUFV3,PGAM1,SDHC,UQCR10,UQCRC2
GO.0009058	biosynthetic process	372	4.48e-13	ENSP00000007516,ENSP00000025008,ENSP00000026218,ENSP00000029410,ENSP00000200457,ENSP00000202816,ENSP00000205402,ENSP00000210060,ENSP00000210444,ENSP00000215567,ENSP00000215574,ENSP00000215742,ENSP00000215832,ENSP00000216277,ENSP00000216807,ENSP00000217964,ENSP00000218224,ENSP00000218340,ENSP00000219091,ENSP00000219252,ENSP00000219302,ENSP00000219473,ENSP00000219479,ENSP00000219746,ENSP00000219789…	AARSD1,ABCA1,ACOT7,ACSM1,ACTL6A,ADRM1,AEBP2,AGPS,AIMP2,AK1,ALDH7A1,ALG10B,ALG1L,ARID1B,ARID4A,ARID5B,ASS1,ATAD2,ATM,ATXN1,AURKAIP1,B3GAT3,B4GALT7,BCAT2,BCL11B,BRMS1L,C10orf116,C1orf86,C20orf72,C2orf29,CALR,CARS2,CBFB,CCBL1,CCDC88A,CCNK,CDC34,CDIPT,CHCHD10,CHD6,CHD7,CHPF,CIAPIN1,COG3,COQ2,COQ9,COX4I1,COX5A,COX5B,COX6A1,COX6B1,COX6C,COX7B,COX7C,COX8A,CPS1,CREB1,CREB3,CTNNB1,CYB5R1,CYP17A1,DAPK3,DAR…
GO.0007005	mitochondrion organization	66	2.3e-12	ENSP00000000442,ENSP00000220429,ENSP00000225174,ENSP00000225969,ENSP00000229794,ENSP00000233627,ENSP00000245812,ENSP00000252602,ENSP00000256441,ENSP00000257245,ENSP00000258105,ENSP00000262269,ENSP00000264198,ENSP00000264954,ENSP00000266263,ENSP00000270538,ENSP00000271843,ENSP00000272418,ENSP00000274137,ENSP00000278070,ENSP00000279146,ENSP00000287295,ENSP00000290913,ENSP00000295767,ENSP00000296684…	AIFM1,AIP,ALKBH7,AURKAIP1,C20orf72,CHCHD10,CHCHD4,CHCHD6,COA3,COX14,ESRRA,FAM54B,GABPB1,GADD45GIP1,GRPEL1,JTB,KIAA0664,LONP1,MAP1LC3A,MAPK14,MRPL12,MRPL22,MRPL24,MRPL27,MRPL34,MRPL36,MRPL41,MRPL43,MRPL53,MRPL55,MRPS11,MRPS12,MRPS14,MRPS15,MRPS16,MRPS21,MRPS24,MRPS26,MRPS33,MRPS34,MRPS36,MRPS5,MTFP1,MTIF3,MTM1,MTX1,MUL1,MYH14,NDUFA13,NDUFA7,NDUFAF4,NDUFAF5,NDUFS4,NDUFS5,NDUFS6,NDUFS7,NDUFS8,PAM16,…
GO.0090304	nucleic acid metabolic process	320	5.1e-12	ENSP00000003302,ENSP00000025008,ENSP00000160827,ENSP00000200457,ENSP00000202816,ENSP00000203001,ENSP00000215574,ENSP00000215742,ENSP00000215832,ENSP00000216277,ENSP00000216807,ENSP00000217964,ENSP00000218224,ENSP00000219091,ENSP00000219252,ENSP00000219473,ENSP00000219548,ENSP00000219746,ENSP00000220429,ENSP00000221573,ENSP00000222122,ENSP00000222219,ENSP00000222305,ENSP00000222574,ENSP00000223029…	AARSD1,ABCE1,ACTL6A,ADRM1,AEBP2,AIFM1,AIMP2,ALKBH8,AP5S1,ARID1B,ARID4A,ARID5B,ATAD2,ATXN1,BABAM1,BCL11B,BRMS1L,C10orf116,C1orf86,C20orf72,C2orf29,C9orf142,CARS2,CBFB,CCDC88A,CCNK,CD40LG,CDC34,CELF1,CHD6,CHD7,COX4I1,COX5A,COX5B,COX6A1,COX6B1,COX6C,COX7B,COX7C,COX8A,CPSF3L,CREB1,CREB3,CSTF2T,CTNNB1,DAPK3,DARS,DBP,DDX18,DDX21,DDX41,DDX49,DDX56,DEK,DENND4A,DHX36,DHX57,DICER1,DKC1,DNASE2,DPF2,DUS3L,E2…
GO.0009167	purine ribonucleoside monophosphate metabolic process	42	5.15e-12	ENSP00000007516,ENSP00000184266,ENSP00000205402,ENSP00000215565,ENSP00000233627,ENSP00000237889,ENSP00000247866,ENSP00000252102,ENSP00000255381,ENSP00000259037,ENSP00000260361,ENSP00000262507,ENSP00000263774,ENSP00000264220,ENSP00000265500,ENSP00000266544,ENSP00000268379,ENSP00000268668,ENSP00000274137,ENSP00000296684,ENSP00000299166,ENSP00000309103,ENSP00000315774,ENSP00000322450,ENSP00000330787…	AK1,BAD,CHCHD10,COQ9,DLD,GPI,GUK1,MYH4,MYH8,NDUFA1,NDUFA2,NDUFA4,NDUFA6,NDUFA7,NDUFA8,NDUFA9,NDUFAB1,NDUFAF1,NDUFB1,NDUFB10,NDUFB2,NDUFB3,NDUFB4,NDUFB5,NDUFB6,NDUFB7,NDUFB8,NDUFC1,NDUFS2,NDUFS3,NDUFS4,NDUFS5,NDUFS6,NDUFS7,NDUFS8,NDUFV1,NDUFV3,PGAM1,PPAT,SDHC,UQCR10,UQCRC2
GO.0044249	cellular biosynthetic process	357	6.1e-12	ENSP00000007516,ENSP00000025008,ENSP00000026218,ENSP00000029410,ENSP00000200457,ENSP00000202816,ENSP00000205402,ENSP00000210060,ENSP00000210444,ENSP00000215567,ENSP00000215574,ENSP00000215742,ENSP00000215832,ENSP00000216277,ENSP00000216807,ENSP00000217964,ENSP00000218224,ENSP00000218340,ENSP00000219091,ENSP00000219252,ENSP00000219302,ENSP00000219473,ENSP00000219479,ENSP00000219746,ENSP00000219789…	AARSD1,ABCA1,ACOT7,ACSM1,ACTL6A,ADRM1,AEBP2,AGPS,AIMP2,AK1,ALDH7A1,ALG10B,ALG1L,APOE,ARID1B,ARID4A,ARID5B,ASS1,ATAD2,ATM,ATXN1,AURKAIP1,B3GAT3,B4GALT7,BCAT2,BCL11B,BRMS1L,C10orf116,C1orf86,C20orf72,C2orf29,CALR,CARS2,CBFB,CCBL1,CCDC88A,CCNK,CDC34,CDIPT,CHCHD10,CHD6,CHD7,CHPF,COG3,COQ2,COQ9,COX4I1,COX5A,COX5B,COX6A1,COX6B1,COX6C,COX7B,COX7C,COX8A,CPS1,CREB1,CREB3,CTNNB1,CYP17A1,DAPK3,DARS,DBP,DDX2…
GO.0044271	cellular nitrogen compound biosynthetic process	288	1.11e-11	ENSP00000025008,ENSP00000200457,ENSP00000202816,ENSP00000210060,ENSP00000215742,ENSP00000215832,ENSP00000216277,ENSP00000216807,ENSP00000217964,ENSP00000218224,ENSP00000218340,ENSP00000219091,ENSP00000219252,ENSP00000219302,ENSP00000219473,ENSP00000219479,ENSP00000219746,ENSP00000220429,ENSP00000221573,ENSP00000222122,ENSP00000222305,ENSP00000222574,ENSP00000223029,ENSP00000225969,ENSP00000226574…	AARSD1,ACOT7,ACTL6A,ADRM1,AEBP2,AIMP2,AK1,ALDH7A1,ARID1B,ARID4A,ARID5B,ASS1,ATAD2,ATXN1,AURKAIP1,BCL11B,BRMS1L,C10orf116,C1orf86,C2orf29,CARS2,CBFB,CCNK,CHCHD10,CHD6,CHD7,COX4I1,COX5A,COX5B,COX6A1,COX6B1,COX6C,COX7B,COX7C,COX8A,CPS1,CREB1,CREB3,CTNNB1,DAPK3,DARS,DBP,DDX21,DEK,DENND4A,DHPS,DHX36,DKC1,DMAP1,DPF2,E2F5,EIF3I,EIF3K,EIF4B,ELF1,ELMSAN1,ELOF1,ELP5,ESF1,ETV2,FARSA,FLI1,FOXN3,FOXO3,FUBP3,G…
GO.0009059	macromolecule biosynthetic process	305	1.21e-11	ENSP00000025008,ENSP00000026218,ENSP00000029410,ENSP00000200457,ENSP00000202816,ENSP00000210060,ENSP00000210444,ENSP00000215574,ENSP00000215742,ENSP00000215832,ENSP00000216277,ENSP00000216807,ENSP00000217964,ENSP00000218224,ENSP00000219091,ENSP00000219252,ENSP00000219473,ENSP00000219746,ENSP00000220429,ENSP00000221573,ENSP00000222122,ENSP00000222305,ENSP00000222574,ENSP00000223029,ENSP00000225969…	AARSD1,ABCA1,ACTL6A,ADRM1,AEBP2,AIMP2,ALG10B,ALG1L,APOE,ARID1B,ARID4A,ARID5B,ATAD2,ATXN1,AURKAIP1,B3GAT3,B4GALT7,BCL11B,BRMS1L,C10orf116,C1orf86,C20orf72,C2orf29,CALR,CARS2,CBFB,CCDC88A,CCNK,CDC34,CHD6,CHD7,CHPF,COG3,COX4I1,COX5A,COX5B,COX6A1,COX6B1,COX6C,COX7B,COX7C,COX8A,CREB1,CREB3,CTNNB1,DAPK3,DARS,DBP,DDX21,DEK,DENND4A,DHDDS,DHPS,DHX36,DKC1,DMAP1,DOLK,DPF2,DPY19L4,E2F5,EIF3I,EIF3K,EIF4B,ELF1…
GO.0009161	ribonucleoside monophosphate metabolic process	43	1.21e-11	ENSP00000007516,ENSP00000184266,ENSP00000205402,ENSP00000215565,ENSP00000233627,ENSP00000237889,ENSP00000247866,ENSP00000252102,ENSP00000255381,ENSP00000259037,ENSP00000260361,ENSP00000262507,ENSP00000263774,ENSP00000264220,ENSP00000265500,ENSP00000266544,ENSP00000268379,ENSP00000268668,ENSP00000274137,ENSP00000296684,ENSP00000299166,ENSP00000309103,ENSP00000315774,ENSP00000322450,ENSP00000330032…	AK1,BAD,CHCHD10,COQ9,DLD,GPI,GUK1,MYH4,MYH8,NDUFA1,NDUFA2,NDUFA4,NDUFA6,NDUFA7,NDUFA8,NDUFA9,NDUFAB1,NDUFAF1,NDUFB1,NDUFB10,NDUFB2,NDUFB3,NDUFB4,NDUFB5,NDUFB6,NDUFB7,NDUFB8,NDUFC1,NDUFS2,NDUFS3,NDUFS4,NDUFS5,NDUFS6,NDUFS7,NDUFS8,NDUFV1,NDUFV3,PGAM1,PPAT,SDHC,UPP1,UQCR10,UQCRC2
GO.0009123	nucleoside monophosphate metabolic process	44	1.41e-11	ENSP00000007516,ENSP00000184266,ENSP00000205402,ENSP00000215565,ENSP00000233627,ENSP00000237889,ENSP00000247866,ENSP00000252102,ENSP00000255381,ENSP00000259037,ENSP00000260361,ENSP00000262507,ENSP00000263774,ENSP00000264220,ENSP00000265500,ENSP00000266544,ENSP00000268379,ENSP00000268668,ENSP00000274137,ENSP00000296684,ENSP00000299166,ENSP00000309103,ENSP00000315774,ENSP00000322450,ENSP00000330032…	AK1,BAD,CHCHD10,COQ9,DLD,GPI,GUK1,MYH4,MYH8,NDUFA1,NDUFA2,NDUFA4,NDUFA6,NDUFA7,NDUFA8,NDUFA9,NDUFAB1,NDUFAF1,NDUFB1,NDUFB10,NDUFB2,NDUFB3,NDUFB4,NDUFB5,NDUFB6,NDUFB7,NDUFB8,NDUFC1,NDUFS2,NDUFS3,NDUFS4,NDUFS5,NDUFS6,NDUFS7,NDUFS8,NDUFV1,NDUFV3,NT5M,PGAM1,PPAT,SDHC,UPP1,UQCR10,UQCRC2
GO.0016070	RNA metabolic process	288	1.62e-11	ENSP00000025008,ENSP00000200457,ENSP00000202816,ENSP00000203001,ENSP00000215742,ENSP00000215832,ENSP00000216277,ENSP00000216807,ENSP00000217964,ENSP00000218224,ENSP00000219091,ENSP00000219252,ENSP00000219746,ENSP00000220429,ENSP00000221573,ENSP00000222122,ENSP00000222305,ENSP00000222574,ENSP00000223029,ENSP00000226574,ENSP00000229179,ENSP00000229379,ENSP00000229794,ENSP00000230122,ENSP00000233630…	AARSD1,ABCE1,ACTL6A,ADRM1,AEBP2,AIMP2,ALKBH8,ARID1B,ARID4A,ARID5B,ATAD2,ATM,ATXN1,BCL11B,BRMS1L,C10orf116,C2orf29,CARS2,CBFB,CCNK,CELF1,CHD6,CHD7,COX4I1,COX5A,COX5B,COX6A1,COX6B1,COX6C,COX7B,COX7C,COX8A,CPSF3L,CREB1,CREB3,CSTF2T,CTNNB1,DAPK3,DARS,DBP,DDX18,DDX21,DDX41,DDX49,DDX56,DEK,DENND4A,DHX36,DHX57,DICER1,DKC1,DMAP1,DPF2,DUS3L,E2F5,EDC4,EIF4B,ELF1,ELMSAN1,ELOF1,ELP5,ERI3,ESF1,ETV2,FARSA,FLI1…
GO.0034645	cellular macromolecule biosynthetic process	297	6.21e-11	ENSP00000025008,ENSP00000026218,ENSP00000029410,ENSP00000200457,ENSP00000202816,ENSP00000210060,ENSP00000210444,ENSP00000215574,ENSP00000215742,ENSP00000215832,ENSP00000216277,ENSP00000216807,ENSP00000217964,ENSP00000218224,ENSP00000219091,ENSP00000219252,ENSP00000219473,ENSP00000219746,ENSP00000220429,ENSP00000221573,ENSP00000222122,ENSP00000222305,ENSP00000222574,ENSP00000223029,ENSP00000225969…	AARSD1,ABCA1,ACTL6A,ADRM1,AEBP2,AIMP2,ALG10B,ALG1L,APOE,ARID1B,ARID4A,ARID5B,ATAD2,ATXN1,AURKAIP1,B3GAT3,B4GALT7,BCL11B,BRMS1L,C10orf116,C1orf86,C20orf72,C2orf29,CALR,CARS2,CBFB,CCDC88A,CCNK,CDC34,CHD6,CHD7,CHPF,COG3,COX4I1,COX5A,COX5B,COX6A1,COX6B1,COX6C,COX7B,COX7C,COX8A,CREB1,CREB3,CTNNB1,DAPK3,DARS,DBP,DDX21,DEK,DENND4A,DHDDS,DHPS,DHX36,DKC1,DMAP1,DOLK,DPF2,DPY19L4,E2F5,EIF3I,EIF3K,EIF4B,ELF1…
GO.0033554	cellular response to stress	157	2.27e-10	ENSP00000003302,ENSP00000013125,ENSP00000160827,ENSP00000162044,ENSP00000215071,ENSP00000216185,ENSP00000219252,ENSP00000219313,ENSP00000219473,ENSP00000219548,ENSP00000220751,ENSP00000222005,ENSP00000225174,ENSP00000229179,ENSP00000229794,ENSP00000237289,ENSP00000239878,ENSP00000240185,ENSP00000241014,ENSP00000244741,ENSP00000245812,ENSP00000246041,ENSP00000247178,ENSP00000247271,ENSP00000248378…	ACTL6A,AGT,AIFM1,AKT1S1,ALKBH7,ALKBH8,AP5S1,APOE,ASNA1,ASS1,ATG14,ATM,ATP6V0D1,AUP1,BABAM1,BAG1,BAG5,BLOC1S1,C1orf86,C20orf72,C9orf142,CALR,CCM2,CCNK,CDC37,CDIP1,CDKN1A,CHCHD6,CHD6,CLN3,CLPB,COX8A,CREB1,CREB3,CTDSP2,DDRGK1,DMAP1,DSC2,EMC6,ENDOG,FAM162A,FOXN3,GAS6,GPS1,GPS2,GTF2H1,GTF2H3,HDAC2,IMMP2L,IRAK2,KIF22,KRCC1,LONP1,LSM4,MAP1LC3A,MAP2K2,MAP2K4,MAP3K7,MAP4K5,MAPK14,MAPK8IP1,MDFIC,MDH1,MEX3C…
GO.0043412	macromolecule modification	235	3.01e-10	ENSP00000003302,ENSP00000007516,ENSP00000013125,ENSP00000025008,ENSP00000026218,ENSP00000029410,ENSP00000072869,ENSP00000203001,ENSP00000210060,ENSP00000210444,ENSP00000215071,ENSP00000215574,ENSP00000215832,ENSP00000216085,ENSP00000216807,ENSP00000216840,ENSP00000217964,ENSP00000219313,ENSP00000219473,ENSP00000219548,ENSP00000220751,ENSP00000222308,ENSP00000225174,ENSP00000229179,ENSP00000229794…	ABCA1,ACP2,ACTL6A,ADCK2,AGT,ALG10B,ALG1L,ALKBH8,ANAPC1,ARID4A,ASB1,ATM,B3GAT3,B4GALT7,BABAM1,BLOC1S1,BRMS1L,BRPF3,CALR,CBFB,CCM2,CCNK,CCR5,CDC34,CDKN1A,COG3,CRBN,CREB1,CTDSP2,CUL3,CUL5,DAPK3,DAPP1,DCAF5,DDRGK1,DHDDS,DHPS,DKC1,DMAP1,DOHH,DOK4,DOLK,DPY19L4,DSP,DUS3L,DUSP23,ENC1,F10,FASTK,FBXL3,FBXW5,FKBP2,FKBP8,GAS6,GLRX,GMFB,GPS1,GPS2,GTF2H1,GTF2H3,HDAC2,IRAK2,ITK,JAK1,LCMT1,LEF1,LMF1,LMO7,LYN,MAL…
GO.0006464	cellular protein modification process	225	3.24e-10	ENSP00000003302,ENSP00000007516,ENSP00000013125,ENSP00000025008,ENSP00000026218,ENSP00000029410,ENSP00000072869,ENSP00000210060,ENSP00000210444,ENSP00000215071,ENSP00000215574,ENSP00000215832,ENSP00000216085,ENSP00000216807,ENSP00000216840,ENSP00000217964,ENSP00000219313,ENSP00000219473,ENSP00000219548,ENSP00000220751,ENSP00000222308,ENSP00000225174,ENSP00000229179,ENSP00000229794,ENSP00000229812…	ABCA1,ACP2,ACTL6A,ADCK2,AGT,ALG10B,ALG1L,ANAPC1,ARID4A,ASB1,ATM,B3GAT3,B4GALT7,BABAM1,BLOC1S1,BRMS1L,BRPF3,CALR,CBFB,CCM2,CCNK,CCR5,CDC34,CDKN1A,COG3,CRBN,CREB1,CTDSP2,CUL3,CUL5,DAPK3,DAPP1,DCAF5,DDRGK1,DHDDS,DHPS,DMAP1,DOHH,DOK4,DOLK,DPY19L4,DSP,DUSP23,ENC1,F10,FASTK,FBXL3,FBXW5,FKBP2,FKBP8,GAS6,GLRX,GMFB,GPS1,GPS2,GTF2H1,GTF2H3,HDAC2,IRAK2,ITK,JAK1,KDM1B,LCMT1,LEF1,LMF1,LMO7,LYN,MALT1,MANEA,MAP…
GO.0006996	organelle organization	237	7.3e-10	ENSP00000000442,ENSP00000025008,ENSP00000160827,ENSP00000216807,ENSP00000217964,ENSP00000218894,ENSP00000219746,ENSP00000220429,ENSP00000220509,ENSP00000225174,ENSP00000225969,ENSP00000229179,ENSP00000229794,ENSP00000229922,ENSP00000231668,ENSP00000233627,ENSP00000233630,ENSP00000238616,ENSP00000240185,ENSP00000241041,ENSP00000245812,ENSP00000247170,ENSP00000247178,ENSP00000247712,ENSP00000248378…	ABCA1,ACP2,ACTL6A,ACTR1A,AEBP2,AGFG1,AIFM1,AIP,ALKBH7,ANAPC1,AP1M1,APOE,ARFGEF1,ARHGAP26,ARID1B,ARID5B,ASNA1,ATG14,ATP6V0B,ATP6V0C,ATP6V0D1,ATP6V1C1,ATP6V1E1,AURKAIP1,BABAM1,BBS10,BIN2,BLOC1S1,BNIP1,BRMS1L,BRPF3,BSCL2,C20orf72,CALR,CAP2,CCNK,CCP110,CDK5,CHCHD10,CHCHD4,CHCHD6,CHD6,CHD7,CHP1,CLN3,CLTCL1,COA3,COG3,COPE,CORO1C,COX14,CREB1,CUL3,DAAM1,DAPK3,DEK,DIAPH2,DICER1,DKC1,DOCK7,DSP,DYSF,ELP5,EM…
GO.0016310	phosphorylation	114	2.07e-09	ENSP00000007516,ENSP00000013125,ENSP00000025008,ENSP00000072869,ENSP00000184266,ENSP00000205402,ENSP00000215565,ENSP00000215832,ENSP00000216085,ENSP00000218340,ENSP00000219302,ENSP00000219479,ENSP00000220751,ENSP00000225614,ENSP00000229794,ENSP00000229812,ENSP00000233627,ENSP00000234179,ENSP00000237889,ENSP00000238616,ENSP00000241014,ENSP00000244741,ENSP00000245479,ENSP00000247866,ENSP00000252102…	ADCK2,AGT,AK1,ATM,CCM2,CCNK,CCR5,CDK5,CDKN1A,CHCHD10,COQ9,CREB1,DAPK3,DLD,DOK4,DOLK,FASTK,FN3K,FUK,GALK1,GAS6,GMFB,GPI,GPS1,GPS2,GTF2H1,GTF2H3,GUK1,IRAK2,ITK,JAK1,LYN,MAP2K2,MAP2K4,MAP3K4,MAP4K5,MAPK1,MAPK14,MAPK8IP1,MDFIC,MUL1,NDUFA1,NDUFA2,NDUFA4,NDUFA6,NDUFA7,NDUFA8,NDUFA9,NDUFAB1,NDUFAF1,NDUFB1,NDUFB10,NDUFB2,NDUFB3,NDUFB4,NDUFB5,NDUFB6,NDUFB7,NDUFB8,NDUFC1,NDUFS2,NDUFS3,NDUFS4,NDUFS5,NDUFS6,…
GO.0046128	purine ribonucleoside metabolic process	46	3.22e-09	ENSP00000007516,ENSP00000184266,ENSP00000205402,ENSP00000215565,ENSP00000218340,ENSP00000219302,ENSP00000219479,ENSP00000233627,ENSP00000237889,ENSP00000247866,ENSP00000252102,ENSP00000255381,ENSP00000259037,ENSP00000260361,ENSP00000262507,ENSP00000263774,ENSP00000264668,ENSP00000265500,ENSP00000266544,ENSP00000268379,ENSP00000268668,ENSP00000274137,ENSP00000296684,ENSP00000299166,ENSP00000309103…	ACOT7,AK1,BAD,CHCHD10,COQ9,DLD,GPI,GUK1,MTRR,MYH4,MYH8,NDUFA1,NDUFA2,NDUFA4,NDUFA6,NDUFA7,NDUFA8,NDUFA9,NDUFAB1,NDUFAF1,NDUFB1,NDUFB10,NDUFB2,NDUFB3,NDUFB4,NDUFB5,NDUFB6,NDUFB7,NDUFB8,NDUFC1,NDUFS2,NDUFS3,NDUFS4,NDUFS5,NDUFS6,NDUFS7,NDUFS8,NDUFV1,NDUFV3,NME3,NME4,PGAM1,RP2,SDHC,UQCR10,UQCRC2
GO.0070124	mitochondrial translational initiation	25	3.49e-09	ENSP00000225969,ENSP00000252602,ENSP00000256441,ENSP00000258105,ENSP00000272418,ENSP00000308845,ENSP00000312395,ENSP00000317376,ENSP00000318158,ENSP00000319778,ENSP00000320567,ENSP00000323065,ENSP00000333837,ENSP00000339844,ENSP00000354525,ENSP00000355692,ENSP00000360498,ENSP00000362036,ENSP00000362208,ENSP00000369682,ENSP00000370508,ENSP00000372093,ENSP00000380531,ENSP00000420714,ENSP00000431040	AURKAIP1,GADD45GIP1,MRPL12,MRPL22,MRPL24,MRPL27,MRPL34,MRPL36,MRPL41,MRPL43,MRPL53,MRPL55,MRPS11,MRPS12,MRPS14,MRPS15,MRPS16,MRPS21,MRPS24,MRPS26,MRPS33,MRPS34,MRPS36,MRPS5,MTIF3
GO.0009060	aerobic respiration	19	9.4e-09	ENSP00000203407,ENSP00000205402,ENSP00000216254,ENSP00000264663,ENSP00000264932,ENSP00000268379,ENSP00000287022,ENSP00000309477,ENSP00000309565,ENSP00000331897,ENSP00000355518,ENSP00000356953,ENSP00000363418,ENSP00000364649,ENSP00000364699,ENSP00000370223,ENSP00000377446,ENSP00000438144,ENSP00000447537	ACO1,ACO2,BLOC1S1,DLD,FAM54B,FH,IDH2,IDH3B,MDH1,NNT,SDHA,SDHB,SDHC,SDHD,SUCLG1,UQCRB,UQCRC1,UQCRC2,UQCRH
GO.0070125	mitochondrial translational elongation	24	2.15e-08	ENSP00000225969,ENSP00000252602,ENSP00000256441,ENSP00000258105,ENSP00000272418,ENSP00000308845,ENSP00000312395,ENSP00000317376,ENSP00000318158,ENSP00000319778,ENSP00000320567,ENSP00000323065,ENSP00000333837,ENSP00000339844,ENSP00000354525,ENSP00000355692,ENSP00000360498,ENSP00000362036,ENSP00000362208,ENSP00000369682,ENSP00000372093,ENSP00000380531,ENSP00000420714,ENSP00000431040	AURKAIP1,GADD45GIP1,MRPL12,MRPL22,MRPL24,MRPL27,MRPL34,MRPL36,MRPL41,MRPL43,MRPL53,MRPL55,MRPS11,MRPS12,MRPS14,MRPS15,MRPS16,MRPS21,MRPS24,MRPS26,MRPS33,MRPS34,MRPS36,MRPS5
GO.0070126	mitochondrial translational termination	24	2.15e-08	ENSP00000225969,ENSP00000252602,ENSP00000256441,ENSP00000258105,ENSP00000272418,ENSP00000308845,ENSP00000312395,ENSP00000317376,ENSP00000318158,ENSP00000319778,ENSP00000320567,ENSP00000323065,ENSP00000333837,ENSP00000339844,ENSP00000354525,ENSP00000355692,ENSP00000360498,ENSP00000362036,ENSP00000362208,ENSP00000369682,ENSP00000372093,ENSP00000380531,ENSP00000420714,ENSP00000431040	AURKAIP1,GADD45GIP1,MRPL12,MRPL22,MRPL24,MRPL27,MRPL34,MRPL36,MRPL41,MRPL43,MRPL53,MRPL55,MRPS11,MRPS12,MRPS14,MRPS15,MRPS16,MRPS21,MRPS24,MRPS26,MRPS33,MRPS34,MRPS36,MRPS5
GO.0009119	ribonucleoside metabolic process	47	2.32e-08	ENSP00000007516,ENSP00000184266,ENSP00000205402,ENSP00000215565,ENSP00000218340,ENSP00000219302,ENSP00000219479,ENSP00000233627,ENSP00000237889,ENSP00000247866,ENSP00000252102,ENSP00000255381,ENSP00000259037,ENSP00000260361,ENSP00000262507,ENSP00000263774,ENSP00000264668,ENSP00000265500,ENSP00000266544,ENSP00000268379,ENSP00000268668,ENSP00000274137,ENSP00000296684,ENSP00000299166,ENSP00000309103…	ACOT7,AK1,BAD,CHCHD10,COQ9,DLD,GPI,GUK1,MTRR,MYH4,MYH8,NDUFA1,NDUFA2,NDUFA4,NDUFA6,NDUFA7,NDUFA8,NDUFA9,NDUFAB1,NDUFAF1,NDUFB1,NDUFB10,NDUFB2,NDUFB3,NDUFB4,NDUFB5,NDUFB6,NDUFB7,NDUFB8,NDUFC1,NDUFS2,NDUFS3,NDUFS4,NDUFS5,NDUFS6,NDUFS7,NDUFS8,NDUFV1,NDUFV3,NME3,NME4,PGAM1,RP2,SDHC,UPP1,UQCR10,UQCRC2
GO.0009116	nucleoside metabolic process	47	1.11e-07	ENSP00000007516,ENSP00000184266,ENSP00000205402,ENSP00000215565,ENSP00000218340,ENSP00000219302,ENSP00000233627,ENSP00000237889,ENSP00000247866,ENSP00000252102,ENSP00000255381,ENSP00000259037,ENSP00000260361,ENSP00000262507,ENSP00000263774,ENSP00000264220,ENSP00000264668,ENSP00000265500,ENSP00000266544,ENSP00000268379,ENSP00000268668,ENSP00000274137,ENSP00000296684,ENSP00000299166,ENSP00000309103…	ACOT7,AK1,BAD,CHCHD10,COQ9,DLD,GPI,GUK1,MTRR,MYH4,MYH8,NDUFA1,NDUFA2,NDUFA4,NDUFA6,NDUFA7,NDUFA8,NDUFA9,NDUFAB1,NDUFAF1,NDUFB1,NDUFB10,NDUFB2,NDUFB3,NDUFB4,NDUFB5,NDUFB6,NDUFB7,NDUFB8,NDUFC1,NDUFS2,NDUFS3,NDUFS4,NDUFS5,NDUFS6,NDUFS7,NDUFS8,NDUFV1,NDUFV3,NME3,NT5M,PGAM1,PPAT,RP2,SDHC,UQCR10,UQCRC2
GO.0032543	mitochondrial translation	26	1.28e-07	ENSP00000225969,ENSP00000252602,ENSP00000256441,ENSP00000258105,ENSP00000272418,ENSP00000308845,ENSP00000312395,ENSP00000317376,ENSP00000318158,ENSP00000319778,ENSP00000320567,ENSP00000323065,ENSP00000333837,ENSP00000339844,ENSP00000354525,ENSP00000355692,ENSP00000360498,ENSP00000362036,ENSP00000362208,ENSP00000369682,ENSP00000370508,ENSP00000372093,ENSP00000380531,ENSP00000420714,ENSP00000431040…	AURKAIP1,GADD45GIP1,MRPL12,MRPL22,MRPL24,MRPL27,MRPL34,MRPL36,MRPL41,MRPL43,MRPL53,MRPL55,MRPS11,MRPS12,MRPS14,MRPS15,MRPS16,MRPS21,MRPS24,MRPS26,MRPS33,MRPS34,MRPS36,MRPS5,MTIF3,NDUFA7
GO.0009150	purine ribonucleotide metabolic process	46	1.49e-07	ENSP00000007516,ENSP00000184266,ENSP00000205402,ENSP00000215565,ENSP00000218340,ENSP00000219302,ENSP00000219479,ENSP00000233627,ENSP00000237889,ENSP00000247866,ENSP00000252102,ENSP00000255381,ENSP00000259037,ENSP00000260361,ENSP00000262507,ENSP00000263774,ENSP00000264220,ENSP00000265500,ENSP00000266544,ENSP00000268379,ENSP00000268668,ENSP00000274137,ENSP00000296684,ENSP00000299166,ENSP00000309103…	ACOT7,AK1,BAD,CHCHD10,COQ9,DLD,GPI,GUK1,MYH4,MYH8,NDUFA1,NDUFA2,NDUFA4,NDUFA6,NDUFA7,NDUFA8,NDUFA9,NDUFAB1,NDUFAF1,NDUFB1,NDUFB10,NDUFB2,NDUFB3,NDUFB4,NDUFB5,NDUFB6,NDUFB7,NDUFB8,NDUFC1,NDUFS2,NDUFS3,NDUFS4,NDUFS5,NDUFS6,NDUFS7,NDUFS8,NDUFV1,NDUFV3,NME3,NME4,PGAM1,PPAT,RP2,SDHC,UQCR10,UQCRC2
GO.1902600	hydrogen ion transmembrane transport	23	2.05e-07	ENSP00000203407,ENSP00000229379,ENSP00000246554,ENSP00000247655,ENSP00000253413,ENSP00000253452,ENSP00000258424,ENSP00000264663,ENSP00000290949,ENSP00000297564,ENSP00000306397,ENSP00000309565,ENSP00000317780,ENSP00000321260,ENSP00000332887,ENSP00000339720,ENSP00000359098,ENSP00000365243,ENSP00000367934,ENSP00000378364,ENSP00000417656,ENSP00000431605,ENSP00000466420	ATP6V0B,ATP6V0D1,ATP6V1E1,COX4I1,COX4I2,COX5A,COX5B,COX6A1,COX6B1,COX6C,COX7A2,COX7B,COX7C,COX8A,NDUFA4,NNT,SLC11A2,UQCR10,UQCR11,UQCRC1,UQCRFS1,UQCRH,UQCRQ
GO.0019693	ribose phosphate metabolic process	48	2.3e-07	ENSP00000007516,ENSP00000184266,ENSP00000205402,ENSP00000215565,ENSP00000218340,ENSP00000219302,ENSP00000219479,ENSP00000233627,ENSP00000237889,ENSP00000247866,ENSP00000252102,ENSP00000255381,ENSP00000259037,ENSP00000260361,ENSP00000262507,ENSP00000263774,ENSP00000264220,ENSP00000265500,ENSP00000266544,ENSP00000268379,ENSP00000268668,ENSP00000274137,ENSP00000296684,ENSP00000299166,ENSP00000309103…	ACOT7,AK1,BAD,CHCHD10,COQ9,DLD,GPI,GUK1,MYH4,MYH8,NDUFA1,NDUFA2,NDUFA4,NDUFA6,NDUFA7,NDUFA8,NDUFA9,NDUFAB1,NDUFAF1,NDUFB1,NDUFB10,NDUFB2,NDUFB3,NDUFB4,NDUFB5,NDUFB6,NDUFB7,NDUFB8,NDUFC1,NDUFS2,NDUFS3,NDUFS4,NDUFS5,NDUFS6,NDUFS7,NDUFS8,NDUFV1,NDUFV3,NME3,NME4,PGAM1,PPAT,RP2,RPE,SDHC,UPP1,UQCR10,UQCRC2
GO.0006101	citrate metabolic process	14	2.46e-07	ENSP00000205402,ENSP00000216254,ENSP00000264663,ENSP00000264932,ENSP00000293328,ENSP00000309477,ENSP00000331897,ENSP00000355518,ENSP00000356953,ENSP00000364649,ENSP00000364699,ENSP00000370223,ENSP00000377446,ENSP00000438144	ACO1,ACO2,DLD,FH,IDH2,IDH3B,MDH1,NNT,SDHA,SDHB,SDHC,SDHD,STAT5B,SUCLG1
GO.1901362	organic cyclic compound biosynthetic process	255	2.46e-07	ENSP00000025008,ENSP00000200457,ENSP00000202816,ENSP00000215742,ENSP00000215832,ENSP00000216277,ENSP00000216807,ENSP00000217964,ENSP00000218224,ENSP00000218340,ENSP00000219091,ENSP00000219252,ENSP00000219302,ENSP00000219473,ENSP00000219479,ENSP00000219746,ENSP00000220429,ENSP00000221573,ENSP00000222122,ENSP00000222305,ENSP00000222574,ENSP00000226574,ENSP00000229179,ENSP00000229379,ENSP00000229794…	ACOT7,ACTL6A,ADRM1,AEBP2,AK1,APOE,ARID1B,ARID4A,ARID5B,ATAD2,ATXN1,BCL11B,BRMS1L,C10orf116,C1orf86,C2orf29,CBFB,CCNK,CHCHD10,CHD6,CHD7,COX4I1,COX5A,COX5B,COX6A1,COX6B1,COX6C,COX7B,COX7C,COX8A,CPS1,CREB1,CREB3,CTNNB1,CYB5R1,CYP17A1,DAPK3,DBP,DDX21,DEK,DENND4A,DHX36,DKC1,DMAP1,DPF2,E2F5,ELF1,ELMSAN1,ELOF1,ELP5,ESF1,ETV2,FDX1L,FDXR,FLI1,FOXN3,FOXO3,FUBP3,GABPB1,GCFC2,GPBP1L1,GPI,GTF2A2,GTF2H1,GTF2H3…
GO.0009259	ribonucleotide metabolic process	47	2.47e-07	ENSP00000007516,ENSP00000184266,ENSP00000205402,ENSP00000215565,ENSP00000218340,ENSP00000219302,ENSP00000219479,ENSP00000233627,ENSP00000237889,ENSP00000247866,ENSP00000252102,ENSP00000255381,ENSP00000259037,ENSP00000260361,ENSP00000262507,ENSP00000263774,ENSP00000264220,ENSP00000265500,ENSP00000266544,ENSP00000268379,ENSP00000268668,ENSP00000274137,ENSP00000296684,ENSP00000299166,ENSP00000309103…	ACOT7,AK1,BAD,CHCHD10,COQ9,DLD,GPI,GUK1,MYH4,MYH8,NDUFA1,NDUFA2,NDUFA4,NDUFA6,NDUFA7,NDUFA8,NDUFA9,NDUFAB1,NDUFAF1,NDUFB1,NDUFB10,NDUFB2,NDUFB3,NDUFB4,NDUFB5,NDUFB6,NDUFB7,NDUFB8,NDUFC1,NDUFS2,NDUFS3,NDUFS4,NDUFS5,NDUFS6,NDUFS7,NDUFS8,NDUFV1,NDUFV3,NME3,NME4,PGAM1,PPAT,RP2,SDHC,UPP1,UQCR10,UQCRC2
GO.0006099	tricarboxylic acid cycle	13	3.82e-07	ENSP00000205402,ENSP00000216254,ENSP00000264663,ENSP00000264932,ENSP00000309477,ENSP00000331897,ENSP00000355518,ENSP00000356953,ENSP00000364649,ENSP00000364699,ENSP00000370223,ENSP00000377446,ENSP00000438144	ACO1,ACO2,DLD,FH,IDH2,IDH3B,MDH1,NNT,SDHA,SDHB,SDHC,SDHD,SUCLG1
GO.0018130	heterocycle biosynthetic process	246	4.05e-07	ENSP00000025008,ENSP00000200457,ENSP00000202816,ENSP00000215742,ENSP00000215832,ENSP00000216277,ENSP00000216807,ENSP00000217964,ENSP00000218224,ENSP00000218340,ENSP00000219091,ENSP00000219252,ENSP00000219302,ENSP00000219473,ENSP00000219479,ENSP00000219746,ENSP00000220429,ENSP00000221573,ENSP00000222122,ENSP00000222305,ENSP00000222574,ENSP00000226574,ENSP00000229179,ENSP00000229379,ENSP00000229794…	ACOT7,ACTL6A,ADRM1,AEBP2,AK1,ARID1B,ARID4A,ARID5B,ATAD2,ATXN1,BCL11B,BRMS1L,C10orf116,C1orf86,C2orf29,CBFB,CCNK,CHCHD10,CHD6,CHD7,COX4I1,COX5A,COX5B,COX6A1,COX6B1,COX6C,COX7B,COX7C,COX8A,CPS1,CREB1,CREB3,CTNNB1,DAPK3,DBP,DDX21,DEK,DENND4A,DHX36,DKC1,DMAP1,DPF2,E2F5,ELF1,ELMSAN1,ELOF1,ELP5,ESF1,ETV2,FLI1,FOXN3,FOXO3,FUBP3,GABPB1,GCFC2,GPBP1L1,GPI,GTF2A2,GTF2H1,GTF2H3,GUK1,HBP1,HDAC2,HEXIM2,HIVEP1,…
GO.0006351	transcription, DNA-templated	214	6.28e-07	ENSP00000025008,ENSP00000200457,ENSP00000202816,ENSP00000215742,ENSP00000215832,ENSP00000216277,ENSP00000216807,ENSP00000217964,ENSP00000218224,ENSP00000219091,ENSP00000219252,ENSP00000219746,ENSP00000220429,ENSP00000221573,ENSP00000222122,ENSP00000222305,ENSP00000222574,ENSP00000226574,ENSP00000229379,ENSP00000229794,ENSP00000230122,ENSP00000233630,ENSP00000234827,ENSP00000237380,ENSP00000239882…	ACTL6A,ADRM1,AEBP2,ARID1B,ARID4A,ARID5B,ATAD2,ATXN1,BCL11B,BRMS1L,C10orf116,C2orf29,CBFB,CCNK,CHD6,CHD7,COX4I1,COX5A,COX5B,COX6A1,COX6B1,COX6C,COX7B,COX7C,COX8A,CREB1,CREB3,CTNNB1,DAPK3,DBP,DDX21,DEK,DENND4A,DHX36,DMAP1,DPF2,E2F5,ELF1,ELMSAN1,ELOF1,ELP5,ESF1,ETV2,FLI1,FOXN3,FOXO3,FUBP3,GABPB1,GCFC2,GPBP1L1,GPI,GTF2A2,GTF2H1,GTF2H3,HBP1,HDAC2,HEXIM2,HIVEP1,HMG20B,HNF4G,HNRNPK,IKZF1,JARID2,KDM1B,KD…
GO.0044281	small molecule metabolic process	178	6.28e-07	ENSP00000007516,ENSP00000029410,ENSP00000184266,ENSP00000210060,ENSP00000215071,ENSP00000215565,ENSP00000215567,ENSP00000215832,ENSP00000216185,ENSP00000217964,ENSP00000218340,ENSP00000219302,ENSP00000219313,ENSP00000219479,ENSP00000219789,ENSP00000223029,ENSP00000225665,ENSP00000229179,ENSP00000229379,ENSP00000229794,ENSP00000233627,ENSP00000237858,ENSP00000237889,ENSP00000238018,ENSP00000243776…	AARSD1,AASDHPPT,ABCA1,ABHD12,ACMSD,ACO1,ACOT7,AGPS,AGT,AIMP2,AK1,ALDH7A1,ALKBH7,ANGPTL4,APOA1BP,APOC2,APOE,AS3MT,ASPG,ASS1,B3GAT3,B4GALT7,BAD,CACNA1E,CARKD,CARS2,CBR3,CCBL1,CDIPT,CHCHD10,CHP1,CHPF,CIAPIN1,CLN3,COQ2,COX4I1,COX5A,COX5B,COX6A1,COX6B1,COX6C,COX7B,COX7C,COX8A,CPS1,CYB5R1,CYP17A1,DARS,DHPS,ECI1,FARSA,FDX1L,FDXR,FN3K,GBA,GDA,GLRX,GLTPD1,GPT,GPT2,GPX4,GSTA2,HADHB,HGD,IDH2,INPP5D,LBR,MAPK…
GO.0006796	phosphate-containing compound metabolic process	155	6.34e-07	ENSP00000007516,ENSP00000013125,ENSP00000025008,ENSP00000026218,ENSP00000072869,ENSP00000184266,ENSP00000205402,ENSP00000215565,ENSP00000215832,ENSP00000216085,ENSP00000218340,ENSP00000219302,ENSP00000219479,ENSP00000220751,ENSP00000225614,ENSP00000229794,ENSP00000229812,ENSP00000233627,ENSP00000234179,ENSP00000237889,ENSP00000238018,ENSP00000238616,ENSP00000241014,ENSP00000244741,ENSP00000245479…	ABHD12,ACOT7,ADCK2,AGT,AK1,ALPL,APOA1BP,ATM,BAD,CARKD,CCM2,CCNK,CCR5,CDK5,CDKN1A,CHCHD10,CLN3,COQ9,CPS1,CREB1,CTDSP2,DAPK3,DAPP1,DHDDS,DLD,DOK4,DOLK,DUSP23,FASTK,FN3K,FUK,GALK1,GAS6,GDA,GMFB,GPS1,GPS2,GPX4,GTF2H1,GTF2H3,HADHB,IDH3B,IRAK2,ITK,JAK1,KMO,LYN,MAP2K2,MAP2K4,MAP3K4,MAP4K5,MAPK1,MAPK14,MAPK8IP1,MDFIC,MDH1,MGAT1,MTMR8,MUL1,MYH4,MYH8,NDUFA1,NDUFA2,NDUFA4,NDUFA6,NDUFA7,NDUFA8,NDUFA9,NDUFAB1…
GO.0010498	proteasomal protein catabolic process	46	6.65e-07	ENSP00000003302,ENSP00000215071,ENSP00000215574,ENSP00000217964,ENSP00000219313,ENSP00000219473,ENSP00000219548,ENSP00000231948,ENSP00000249396,ENSP00000258123,ENSP00000260187,ENSP00000263202,ENSP00000264414,ENSP00000264552,ENSP00000264639,ENSP00000265260,ENSP00000265428,ENSP00000274255,ENSP00000290541,ENSP00000292363,ENSP00000298772,ENSP00000298852,ENSP00000303709,ENSP00000306356,ENSP00000306396…	ANAPC1,CDC34,CRBN,CUL3,ENC1,FAF1,FBXL3,FBXW5,MTA1,NFE2L2,PCNP,PSMB4,PSMB5,PSMC3,PSMC5,PSMD3,PSMD4,PSMD7,PSMD8,RAD23A,RFFL,RNF126,RNF187,SIRT2,SKP2,STUB1,TBL1X,TBL1XR1,TMEM129,TMEM67,TRIM13,UBE2D1,UBE2E1,UBE2J2,UBE2S,UBE2W,UBQLN2,UBXN2A,UFD1L,USP10,USP15,USP2,USP28,USP40,USP45,WWP1
GO.0071840	cellular component organization or biogenesis	341	7.63e-07	ENSP00000000442,ENSP00000029410,ENSP00000043402,ENSP00000160262,ENSP00000160827,ENSP00000200457,ENSP00000210060,ENSP00000210187,ENSP00000215832,ENSP00000216807,ENSP00000217381,ENSP00000217964,ENSP00000218894,ENSP00000219255,ENSP00000219746,ENSP00000220429,ENSP00000220509,ENSP00000221459,ENSP00000222219,ENSP00000222266,ENSP00000225174,ENSP00000225969,ENSP00000229179,ENSP00000231668,ENSP00000233627…	ABCA1,ACP2,ACTL6A,ACTR1A,ADRM1,AEBP2,AGFG1,AGT,AIFM1,AIP,AKT1S1,ALKBH7,ANAPC1,ANGPTL4,AP1M1,AP1S1,APOA1BP,APOC2,APOE,ARID1B,ARID5B,ASNA1,ATG14,ATP6V0B,ATP6V0C,ATP6V0D1,ATP6V1C1,ATP6V1E1,ATPAF2,AURKAIP1,B4GALT7,BABAM1,BBS10,BCL11B,BIN2,BLOC1S1,BNIP1,BRMS1L,BRPF3,BSCL2,C20orf72,C2orf44,CALR,CAPNS1,CCDC88A,CCM2,CCNK,CCP110,CD3E,CD3G,CELF1,CHCHD10,CHCHD4,CHCHD6,CHD6,CHD7,CIAPIN1,CLN3,CLTCL1,COA3,COG3…
GO.0043161	proteasome-mediated ubiquitin-dependent protein catabolic process	45	8.15e-07	ENSP00000003302,ENSP00000215071,ENSP00000215574,ENSP00000217964,ENSP00000219313,ENSP00000219473,ENSP00000219548,ENSP00000231948,ENSP00000249396,ENSP00000258123,ENSP00000260187,ENSP00000263202,ENSP00000264414,ENSP00000264552,ENSP00000264639,ENSP00000265260,ENSP00000265428,ENSP00000274255,ENSP00000290541,ENSP00000292363,ENSP00000298772,ENSP00000298852,ENSP00000303709,ENSP00000306396,ENSP00000310572…	ANAPC1,CDC34,CRBN,CUL3,FAF1,FBXL3,FBXW5,MTA1,NFE2L2,PCNP,PSMB4,PSMB5,PSMC3,PSMC5,PSMD3,PSMD4,PSMD7,PSMD8,RAD23A,RFFL,RNF126,RNF187,SIRT2,SKP2,STUB1,TBL1X,TBL1XR1,TMEM129,TMEM67,TRIM13,UBE2D1,UBE2E1,UBE2J2,UBE2S,UBE2W,UBQLN2,UBXN2A,UFD1L,USP10,USP15,USP2,USP28,USP40,USP45,WWP1
GO.0072350	tricarboxylic acid metabolic process	14	8.62e-07	ENSP00000205402,ENSP00000253004,ENSP00000264663,ENSP00000264932,ENSP00000293328,ENSP00000309477,ENSP00000331897,ENSP00000355518,ENSP00000356953,ENSP00000364649,ENSP00000364699,ENSP00000370223,ENSP00000377446,ENSP00000438144	ACO1,ASS1,DLD,FH,IDH2,IDH3B,MDH1,NNT,SDHA,SDHB,SDHC,SDHD,STAT5B,SUCLG1
GO.0006163	purine nucleotide metabolic process	46	8.7e-07	ENSP00000007516,ENSP00000184266,ENSP00000205402,ENSP00000215565,ENSP00000218340,ENSP00000219302,ENSP00000219479,ENSP00000233627,ENSP00000237889,ENSP00000238018,ENSP00000247866,ENSP00000252102,ENSP00000255381,ENSP00000259037,ENSP00000260361,ENSP00000262507,ENSP00000263774,ENSP00000264220,ENSP00000265500,ENSP00000266544,ENSP00000268379,ENSP00000268668,ENSP00000274137,ENSP00000296684,ENSP00000299166…	ACOT7,AK1,BAD,CHCHD10,COQ9,DLD,GDA,GPI,MYH4,MYH8,NDUFA1,NDUFA2,NDUFA4,NDUFA6,NDUFA7,NDUFA8,NDUFA9,NDUFAB1,NDUFAF1,NDUFB1,NDUFB10,NDUFB2,NDUFB3,NDUFB4,NDUFB5,NDUFB6,NDUFB7,NDUFB8,NDUFC1,NDUFS2,NDUFS3,NDUFS4,NDUFS5,NDUFS6,NDUFS7,NDUFS8,NDUFV1,NDUFV3,NME3,NME4,PGAM1,PPAT,RP2,SDHC,UQCR10,UQCRC2
GO.0019438	aromatic compound biosynthetic process	244	1.09e-06	ENSP00000025008,ENSP00000200457,ENSP00000202816,ENSP00000215742,ENSP00000215832,ENSP00000216277,ENSP00000216807,ENSP00000217964,ENSP00000218224,ENSP00000218340,ENSP00000219091,ENSP00000219252,ENSP00000219302,ENSP00000219473,ENSP00000219479,ENSP00000219746,ENSP00000220429,ENSP00000221573,ENSP00000222122,ENSP00000222305,ENSP00000222574,ENSP00000226574,ENSP00000229179,ENSP00000229379,ENSP00000229794…	ACOT7,ACTL6A,ADRM1,AEBP2,AK1,ARID1B,ARID4A,ARID5B,ATAD2,ATXN1,BCL11B,BRMS1L,C10orf116,C1orf86,C2orf29,CBFB,CCNK,CHCHD10,CHD6,CHD7,COX4I1,COX5A,COX5B,COX6A1,COX6B1,COX6C,COX7B,COX7C,COX8A,CREB1,CREB3,CTNNB1,DAPK3,DBP,DDX21,DEK,DENND4A,DHX36,DKC1,DMAP1,DPF2,E2F5,ELF1,ELMSAN1,ELOF1,ELP5,ESF1,ETV2,FLI1,FOXN3,FOXO3,FUBP3,GABPB1,GCFC2,GPBP1L1,GPI,GTF2A2,GTF2H1,GTF2H3,GUK1,HBP1,HDAC2,HEXIM2,HIVEP1,HMG20…
GO.0032774	RNA biosynthetic process	221	1.1e-06	ENSP00000025008,ENSP00000200457,ENSP00000202816,ENSP00000215742,ENSP00000215832,ENSP00000216277,ENSP00000216807,ENSP00000217964,ENSP00000218224,ENSP00000219091,ENSP00000219252,ENSP00000219746,ENSP00000220429,ENSP00000221573,ENSP00000222122,ENSP00000222305,ENSP00000222574,ENSP00000226574,ENSP00000229179,ENSP00000229379,ENSP00000229794,ENSP00000230122,ENSP00000233630,ENSP00000234827,ENSP00000237380…	ACTL6A,ADRM1,AEBP2,ARID1B,ARID4A,ARID5B,ATAD2,ATXN1,BCL11B,BRMS1L,C10orf116,C2orf29,CBFB,CCNK,CHD6,CHD7,COX4I1,COX5A,COX5B,COX6A1,COX6B1,COX6C,COX7B,COX7C,COX8A,CREB1,CREB3,CTNNB1,DAPK3,DBP,DDX21,DEK,DENND4A,DHX36,DMAP1,DPF2,E2F5,ELF1,ELMSAN1,ELOF1,ELP5,ESF1,ETV2,FLI1,FOXN3,FOXO3,FUBP3,GABPB1,GCFC2,GPBP1L1,GPI,GTF2A2,GTF2H1,GTF2H3,HBP1,HDAC2,HEXIM2,HIVEP1,HMG20B,HNF4G,HNRNPK,IKZF1,JARID2,KDM1B,KD…
GO.0008150	biological_process	754	1.16e-06	ENSP00000000442,ENSP00000003302,ENSP00000007516,ENSP00000013125,ENSP00000016946,ENSP00000026218,ENSP00000029410,ENSP00000043402,ENSP00000046794,ENSP00000072869,ENSP00000085068,ENSP00000160262,ENSP00000160827,ENSP00000162044,ENSP00000184266,ENSP00000200457,ENSP00000202816,ENSP00000203001,ENSP00000205636,ENSP00000207437,ENSP00000210187,ENSP00000210444,ENSP00000215071,ENSP00000215565,ENSP00000215742…	AARSD1,AASDHPPT,ABCA1,ABCB8,ABCE1,ABCF3,ABHD8,ACMSD,ACN9,ACOT7,ACSM1,ACTL6A,ACTR1A,ADCK2,ADRM1,AGT,AKT1S1,ALDH7A1,ALG1L,ALKBH6,ALKBH7,ALKBH8,ALPL,ANAPC1,ANGPTL4,ANPEP,AP5S1,APOC2,APOE,ARHGAP26,ARHGAP32,ARID1B,ARL5A,ARMC1,ARMC6,AS3MT,ASNA1,ASPG,ASS1,ATAD2,ATAD3A,ATM,ATPAF2,AUP1,AURKAIP1,AVPI1,AZI2,B3GAT3,B4GALT7,BABAM1,BAD,BAG1,BAG5,BBS10,BIN2,BLOC1S1,BMF,BNIP1,BORCS8,BRMS1L,BRPF3,BSCL2,C10orf116,…
GO.0006793	phosphorus metabolic process	156	1.68e-06	ENSP00000007516,ENSP00000013125,ENSP00000025008,ENSP00000026218,ENSP00000072869,ENSP00000184266,ENSP00000205402,ENSP00000215565,ENSP00000215567,ENSP00000215832,ENSP00000216085,ENSP00000218340,ENSP00000219302,ENSP00000219479,ENSP00000220751,ENSP00000225614,ENSP00000229794,ENSP00000229812,ENSP00000233627,ENSP00000234179,ENSP00000237889,ENSP00000238018,ENSP00000238616,ENSP00000241014,ENSP00000244741…	ABHD12,ACOT7,ADCK2,AGT,AK1,ALPL,APOA1BP,ATM,BAD,CARKD,CCM2,CCNK,CCR5,CDK5,CDKN1A,CHCHD10,CLN3,COQ9,CPS1,CREB1,CTDSP2,DAPK3,DAPP1,DHDDS,DLD,DOK4,DOLK,DUSP23,FASTK,FN3K,FUK,GALK1,GAS6,GDA,GMFB,GPS1,GPS2,GPX4,GTF2H1,GTF2H3,HADHB,IDH3B,IRAK2,ITK,JAK1,KMO,LYN,MAP2K2,MAP2K4,MAP3K4,MAP4K5,MAPK1,MAPK14,MAPK8IP1,MDFIC,MDH1,MGAT1,MTMR8,MUL1,MYH4,MYH8,NDUFA1,NDUFA2,NDUFA4,NDUFA6,NDUFA7,NDUFA8,NDUFA9,NDUFAB1…
GO.0034654	nucleobase-containing compound biosynthetic process	238	2.14e-06	ENSP00000025008,ENSP00000200457,ENSP00000202816,ENSP00000215742,ENSP00000215832,ENSP00000216277,ENSP00000216807,ENSP00000217964,ENSP00000218224,ENSP00000218340,ENSP00000219091,ENSP00000219252,ENSP00000219302,ENSP00000219473,ENSP00000219479,ENSP00000219746,ENSP00000220429,ENSP00000221573,ENSP00000222122,ENSP00000222305,ENSP00000222574,ENSP00000226574,ENSP00000229179,ENSP00000229379,ENSP00000229794…	ACOT7,ACTL6A,ADRM1,AEBP2,AK1,ARID1B,ARID4A,ARID5B,ATAD2,ATXN1,BCL11B,BRMS1L,C10orf116,C1orf86,C2orf29,CBFB,CCNK,CHCHD10,CHD6,CHD7,COX4I1,COX5A,COX5B,COX6A1,COX6B1,COX6C,COX7B,COX7C,COX8A,CREB1,CREB3,CTNNB1,DAPK3,DBP,DDX21,DEK,DENND4A,DHX36,DKC1,DMAP1,DPF2,E2F5,ELF1,ELMSAN1,ELOF1,ELP5,ESF1,ETV2,FLI1,FOXN3,FOXO3,FUBP3,GABPB1,GCFC2,GPBP1L1,GPI,GTF2A2,GTF2H1,GTF2H3,GUK1,HBP1,HDAC2,HEXIM2,HIVEP1,HMG20…
GO.0080090	regulation of primary metabolic process	367	2.88e-06	ENSP00000000442,ENSP00000003302,ENSP00000013125,ENSP00000025008,ENSP00000046794,ENSP00000162044,ENSP00000200457,ENSP00000202816,ENSP00000205402,ENSP00000215071,ENSP00000215742,ENSP00000216085,ENSP00000216277,ENSP00000216807,ENSP00000217381,ENSP00000217964,ENSP00000218224,ENSP00000218894,ENSP00000219091,ENSP00000219252,ENSP00000219255,ENSP00000219313,ENSP00000219473,ENSP00000219746,ENSP00000220429…	ABCA1,ACN9,ACO1,ACTL6A,ADRM1,AEBP2,AGT,AIMP2,AIP,AKT1S1,ANAPC1,ANPEP,APOC2,APOE,ARFGEF1,ARID1B,ARID5B,ASB1,ATAD2,ATM,AURKAIP1,AVPI1,BABAM1,BAD,BAG5,BRMS1L,BSCL2,C10orf116,C1orf85,C2orf29,C8G,CALR,CAMK2N2,CAP2,CARHSP1,CCDC88A,CCL20,CCNK,CD3E,CDK5,CDKN1A,CDON,CELF1,CENPB,CHD6,CHD7,CHORDC1,CHP1,CLEC3B,CLN3,COA3,CORO1C,CREB1,CREB3,CTDSP2,CTNNB1,DAPK3,DBP,DDRGK1,DDX41,DENND4A,DHX36,DICER1,DKC1,DLD,DOC…
GO.0009987	cellular process	734	3e-06	ENSP00000003302,ENSP00000007516,ENSP00000013125,ENSP00000026218,ENSP00000029410,ENSP00000043402,ENSP00000072869,ENSP00000160262,ENSP00000160827,ENSP00000162044,ENSP00000184266,ENSP00000200457,ENSP00000202816,ENSP00000203001,ENSP00000207437,ENSP00000210187,ENSP00000210444,ENSP00000215071,ENSP00000215565,ENSP00000215567,ENSP00000215574,ENSP00000215742,ENSP00000215832,ENSP00000216085,ENSP00000216277…	AARSD1,AASDHPPT,ABCA1,ABCB8,ABCE1,ACMSD,ACOT7,ACTL6A,ACTR1A,ADCK2,ADRM1,AEBP2,AGFG1,AGPS,AGT,AKT1S1,ALDH7A1,ALG10B,ALG1L,ALKBH7,ALKBH8,ANAPC1,ANPEP,AP1M1,AP1S1,AP5S1,APOC2,APOE,ARHGAP32,ARID1B,ARL5A,ARMC6,AS3MT,ASB1,ASNA1,ASPG,ASS1,ATAD2,ATAD3A,ATG14,ATM,ATPAF2,AUP1,AURKAIP1,AVPI1,AZI2,B3GAT3,B4GALT7,BABAM1,BAG1,BAG5,BBS10,BCL11B,BIN2,BLOC1S1,BMF,BNIP1,BRMS1L,BRPF3,BSCL2,C10orf116,C1orf85,C1orf86…
GO.0031323	regulation of cellular metabolic process	378	3.2e-06	ENSP00000000442,ENSP00000003302,ENSP00000013125,ENSP00000025008,ENSP00000046794,ENSP00000162044,ENSP00000200457,ENSP00000202816,ENSP00000205402,ENSP00000215071,ENSP00000215742,ENSP00000216277,ENSP00000216807,ENSP00000217381,ENSP00000217964,ENSP00000218224,ENSP00000218894,ENSP00000219091,ENSP00000219252,ENSP00000219255,ENSP00000219313,ENSP00000219473,ENSP00000219746,ENSP00000220429,ENSP00000220751…	ABCA1,ACN9,ACO1,ACTL6A,ADRM1,AEBP2,AGT,AIMP2,AIP,AKT1S1,ANAPC1,APOC2,APOE,ARFGEF1,ARID1B,ARID5B,ASB1,ASS1,ATAD2,ATM,AURKAIP1,AVPI1,BABAM1,BAD,BAG5,BLOC1S1,BRMS1L,C10orf116,C1orf85,C2orf29,CALR,CAMK2N2,CAP2,CARHSP1,CCDC88A,CCL20,CCNK,CD3E,CD63,CDK5,CDKN1A,CDON,CELF1,CENPB,CHD6,CHD7,CHORDC1,CHP1,CISD1,CLEC3B,CLN3,COA3,CORO1C,COX8A,CREB1,CREB3,CTDSP2,CTNNB1,DAPK3,DBP,DDRGK1,DDX41,DENND4A,DHX36,DICER…
GO.0006508	proteolysis	104	3.21e-06	ENSP00000003302,ENSP00000205402,ENSP00000215071,ENSP00000215574,ENSP00000216085,ENSP00000217964,ENSP00000219313,ENSP00000219473,ENSP00000219548,ENSP00000222266,ENSP00000223061,ENSP00000226574,ENSP00000233893,ENSP00000236671,ENSP00000237289,ENSP00000238497,ENSP00000246186,ENSP00000246533,ENSP00000249396,ENSP00000250495,ENSP00000254950,ENSP00000256474,ENSP00000258123,ENSP00000260187,ENSP00000262039…	AGT,AIFM1,ANAPC1,ANPEP,BABAM1,BAD,C3orf37,CAPNS1,CDC34,CLN3,CPS1,CTSD,CUL3,CUL5,DESI1,DLD,ENC1,ERAP1,F10,F11,FAF1,FAM125A,FAM162A,FBXL3,FBXW5,GAS6,GPS1,HSPE1,HTRA1,ING1,LONP1,LONRF1,MALT1,MMP24,MTA1,MUL1,NEDD8,NFE2L2,NFKB1,NLRP1,OTUD4,OTUD6B,P4HB,PCNP,PCOLCE,PCSK4,PDCD6IP,PGPEP1,PIK3C3,PSEN2,PSENEN,PSMB4,PSMB5,PSMC3,PSMC5,PSMD3,PSMD4,PSMD7,PSMD8,RAD23A,RFFL,RHBDD3,RNF111,RNF126,RNF146,RNF187,RNF2…
GO.0009117	nucleotide metabolic process	57	3.21e-06	ENSP00000007516,ENSP00000184266,ENSP00000205402,ENSP00000215565,ENSP00000218340,ENSP00000219302,ENSP00000219479,ENSP00000233627,ENSP00000237889,ENSP00000238018,ENSP00000247866,ENSP00000252102,ENSP00000255381,ENSP00000259037,ENSP00000260361,ENSP00000262507,ENSP00000263774,ENSP00000264220,ENSP00000265462,ENSP00000265500,ENSP00000266544,ENSP00000268379,ENSP00000268668,ENSP00000274137,ENSP00000296684…	ACOT7,AK1,APOA1BP,BAD,CARKD,CHCHD10,COQ9,DLD,GDA,GPI,IDH3B,KMO,MDH1,MGAT1,MYH4,MYH8,NDUFA1,NDUFA2,NDUFA4,NDUFA6,NDUFA7,NDUFA8,NDUFA9,NDUFAB1,NDUFAF1,NDUFB1,NDUFB10,NDUFB2,NDUFB3,NDUFB4,NDUFB5,NDUFB6,NDUFB7,NDUFB8,NDUFC1,NDUFS2,NDUFS3,NDUFS4,NDUFS5,NDUFS6,NDUFS7,NDUFS8,NDUFV1,NDUFV3,NME3,NME4,NMNAT1,PGAM1,PGM3,PPAT,PRDX5,RP2,RPE,SDHC,UPP1,UQCR10,UQCRC2
GO.0016043	cellular component organization	330	3.4e-06	ENSP00000000442,ENSP00000029410,ENSP00000043402,ENSP00000160262,ENSP00000160827,ENSP00000200457,ENSP00000210060,ENSP00000210187,ENSP00000215832,ENSP00000216807,ENSP00000217381,ENSP00000217964,ENSP00000218894,ENSP00000219255,ENSP00000219746,ENSP00000220429,ENSP00000220509,ENSP00000221459,ENSP00000222219,ENSP00000222266,ENSP00000225174,ENSP00000225969,ENSP00000229179,ENSP00000231668,ENSP00000233627…	ABCA1,ACP2,ACTL6A,ACTR1A,ADRM1,AEBP2,AGFG1,AGT,AIFM1,AIP,AKT1S1,ALKBH7,ANAPC1,ANGPTL4,AP1M1,AP1S1,APOA1BP,APOC2,APOE,ARID1B,ARID5B,ASNA1,ATG14,ATP6V0B,ATP6V0C,ATP6V0D1,ATP6V1C1,ATP6V1E1,ATPAF2,AURKAIP1,B4GALT7,BABAM1,BBS10,BCL11B,BIN2,BLOC1S1,BNIP1,BRMS1L,BRPF3,BSCL2,C20orf72,C2orf44,CALR,CAPNS1,CCDC88A,CCM2,CCNK,CCP110,CD3E,CD3G,CELF1,CHCHD10,CHCHD4,CHCHD6,CHD6,CHD7,CIAPIN1,CLN3,CLTCL1,COA3,COG3…
GO.1901564	organonitrogen compound metabolic process	139	3.5e-06	ENSP00000007516,ENSP00000029410,ENSP00000184266,ENSP00000210060,ENSP00000215565,ENSP00000215832,ENSP00000218340,ENSP00000219302,ENSP00000219479,ENSP00000223029,ENSP00000225969,ENSP00000233627,ENSP00000237889,ENSP00000238018,ENSP00000243776,ENSP00000247866,ENSP00000248342,ENSP00000252102,ENSP00000252602,ENSP00000253004,ENSP00000254351,ENSP00000255381,ENSP00000256441,ENSP00000257347,ENSP00000257549…	AARSD1,AASDHPPT,ABHD12,ACMSD,ACOT7,AGT,AGXT,AIMP2,AK1,ALDH7A1,ANPEP,APOA1BP,ASPG,ASS1,AURKAIP1,B3GAT3,B4GALT7,BAD,CARKD,CARS2,CCBL1,CHCHD10,CHID1,CHP1,CHPF,CLN3,COQ9,CPS1,DARS,DHPS,EIF3I,EIF3K,EIF4B,FARSA,FN3K,GADD45GIP1,GBA,GDA,GLRX2,GLTPD1,GPI,GPT,GPT2,GSTA2,GSTK1,GTF2H3,HGD,IDH3B,MAPK1,MDH1,MGST3,MMACHC,MRPL12,MRPL22,MRPL24,MRPL27,MRPL34,MRPL36,MRPL41,MRPL43,MRPL53,MRPL55,MRPS11,MRPS12,MRPS14,…
GO.0044403	symbiosis, encompassing mutualism through parasitism	82	5.42e-06	ENSP00000215071,ENSP00000215832,ENSP00000219252,ENSP00000219255,ENSP00000219313,ENSP00000220509,ENSP00000221566,ENSP00000222305,ENSP00000222308,ENSP00000229179,ENSP00000238497,ENSP00000240185,ENSP00000242351,ENSP00000252486,ENSP00000253413,ENSP00000254950,ENSP00000256644,ENSP00000257724,ENSP00000261667,ENSP00000262077,ENSP00000262626,ENSP00000264639,ENSP00000265165,ENSP00000265428,ENSP00000265963…	ABCE1,ANPEP,AP1M1,AP1S1,APOE,ATP6V0B,ATP6V0C,ATP6V0D1,ATP6V1C1,ATP6V1E1,BAD,CCNK,CCR5,CD28,CREB1,CREB3,CUL5,DEK,FAM125A,FKBP8,GADD45GIP1,GAS6,GTF2A2,GTF2H1,GTF2H3,HNRNPK,HPN,IL2RG,KPNA3,KPNA4,LAMTOR5,LEF1,LYN,MAPK1,MDFIC,MRE11A,NUP107,NUP153,NUP160,NUP35,PARD6A,PDCD6IP,POLR2C,PPIA,PPIB,PRMT6,PSMB4,PSMB5,PSMC3,PSMC5,PSMD3,PSMD4,PSMD7,PSMD8,RAD23A,RB1,RPS15,SATB1,SEH1L,SGTA,SLAMF1,SLC25A4,SRPK1,SYN…
GO.0007049	cell cycle	119	9.01e-06	ENSP00000003302,ENSP00000025008,ENSP00000160827,ENSP00000215071,ENSP00000215574,ENSP00000215832,ENSP00000219255,ENSP00000219313,ENSP00000222574,ENSP00000229179,ENSP00000229794,ENSP00000238497,ENSP00000238616,ENSP00000244741,ENSP00000247970,ENSP00000249396,ENSP00000251119,ENSP00000254950,ENSP00000258770,ENSP00000259119,ENSP00000259711,ENSP00000260187,ENSP00000261302,ENSP00000262039,ENSP00000262077…	ACTR1A,ACTR3,AK1,ANAPC1,ATM,AVPI1,AZI2,BABAM1,CALR,CCDC124,CCNK,CCP110,CDC34,CDK5,CDKN1A,CLTCL1,CTNNB1,CUL3,CUL5,DAPK3,DIAPH2,DICER1,E2F5,EML4,ENSA,FAM32A,FOXN3,GADD45GIP1,GAS6,GPS1,GPS2,HBP1,HMG20B,IKZF1,ING1,JTB,KIF13A,KIF22,LIN37,LIN54,LMNA,MAD1L1,MAPK1,MAPK14,MIS18BP1,MLST8,MRE11A,MRPL41,NBN,NEK3,NEK9,NPAT,NUDC,NUP107,NUP153,NUP160,NUP35,PARD3B,PARD6A,PBRM1,PCNP,PDCD6IP,PDS5B,PHF8,PIK3C3,PIN1…
GO.0043933	macromolecular complex subunit organization	170	9.14e-06	ENSP00000210060,ENSP00000216807,ENSP00000217964,ENSP00000218894,ENSP00000219746,ENSP00000225969,ENSP00000229179,ENSP00000233627,ENSP00000233630,ENSP00000237289,ENSP00000238497,ENSP00000245479,ENSP00000247712,ENSP00000248342,ENSP00000252486,ENSP00000252602,ENSP00000253003,ENSP00000254480,ENSP00000254950,ENSP00000256441,ENSP00000258105,ENSP00000258123,ENSP00000258349,ENSP00000259119,ENSP00000259365…	ABCA1,ACTL6A,ACTR3,ADRM1,AEBP2,AGFG1,AGT,AIFM1,ANGPTL4,APOA1BP,APOC2,APOE,ARID1B,ARID5B,ATM,ATPAF2,AURKAIP1,BABAM1,BAD,BBS10,BIN2,BRMS1L,BRPF3,C2orf44,CALR,CD3E,CD3G,CELF1,CHD6,CHD7,COA3,COX14,CTNNB1,CUL3,DAPK3,DARS,DEK,DHPS,DIAPH2,DICER1,DLG5,DSP,EIF3I,EIF3K,ELP5,FAM48A,FCHO2,GADD45GIP1,GCFC2,GEMIN5,GOPC,GPS2,GPX4,GTF2A2,HDAC2,HMG20B,IKZF1,IL1RAP,IMMP2L,ING1,JARID2,KDM1B,KDM5A,KIF13A,KPNA3,KPNA4…
GO.0032268	regulation of cellular protein metabolic process	180	9.54e-06	ENSP00000003302,ENSP00000013125,ENSP00000025008,ENSP00000046794,ENSP00000215071,ENSP00000217381,ENSP00000219255,ENSP00000219313,ENSP00000219473,ENSP00000221566,ENSP00000223029,ENSP00000223061,ENSP00000223864,ENSP00000226574,ENSP00000229794,ENSP00000229812,ENSP00000233893,ENSP00000237289,ENSP00000240185,ENSP00000241014,ENSP00000244221,ENSP00000244741,ENSP00000245479,ENSP00000247178,ENSP00000247712…	ACO1,ADRM1,AGT,AIFM1,AIMP2,AKT1S1,ANAPC1,APOE,ARFGEF1,ATG14,ATM,AURKAIP1,AVPI1,BAD,BAG5,C2orf29,CALR,CAMK2N2,CCDC88A,CCNK,CD28,CD3E,CDKN1A,CDON,CELF1,CHORDC1,CHP1,CLEC3B,CLN3,COA3,CORO1C,CTDSP2,CTNNB1,CUL3,DAPK3,DDRGK1,DOCK7,EIF3I,EIF3K,EIF4B,ENC1,ENSA,FAF1,FAM162A,FOXO3,FXR1,GAS6,GBA,GIPC1,GMFB,GPI,GPS1,GPS2,GTF2H1,GTPBP5,HAX1,HDAC2,HEXIM2,HMG20B,HSPBP1,HSPE1,IMPACT,IRAK2,JARID2,JTB,KCNE2,KDM5A,…
GO.0055086	nucleobase-containing small molecule metabolic process	59	1.04e-05	ENSP00000007516,ENSP00000184266,ENSP00000205402,ENSP00000215565,ENSP00000215832,ENSP00000218340,ENSP00000219302,ENSP00000219479,ENSP00000233627,ENSP00000237858,ENSP00000237889,ENSP00000238018,ENSP00000247866,ENSP00000252102,ENSP00000255381,ENSP00000259037,ENSP00000260361,ENSP00000262507,ENSP00000263774,ENSP00000264668,ENSP00000265462,ENSP00000265500,ENSP00000266544,ENSP00000268379,ENSP00000268668…	ACOT7,AK1,APOA1BP,BAD,CARKD,CHCHD10,COQ9,CPS1,DLD,GDA,GLRX,GPI,IDH3B,KMO,MAPK1,MDH1,MGAT1,MTRR,MYH4,MYH8,NDUFA1,NDUFA2,NDUFA4,NDUFA6,NDUFA7,NDUFA8,NDUFA9,NDUFAB1,NDUFAF1,NDUFB1,NDUFB10,NDUFB2,NDUFB3,NDUFB4,NDUFB5,NDUFB6,NDUFB7,NDUFB8,NDUFC1,NDUFS2,NDUFS3,NDUFS4,NDUFS5,NDUFS6,NDUFS7,NDUFS8,NDUFV1,NDUFV3,NME3,NME4,NMNAT1,PGAM1,PGM3,PRDX5,RP2,RPE,SDHC,UQCR10,UQCRC2
GO.0019222	regulation of metabolic process	415	1.37e-05	ENSP00000000442,ENSP00000003302,ENSP00000013125,ENSP00000025008,ENSP00000046794,ENSP00000162044,ENSP00000200457,ENSP00000202816,ENSP00000205402,ENSP00000215071,ENSP00000215742,ENSP00000216085,ENSP00000216277,ENSP00000216807,ENSP00000217381,ENSP00000217964,ENSP00000218224,ENSP00000218340,ENSP00000218894,ENSP00000219091,ENSP00000219252,ENSP00000219255,ENSP00000219313,ENSP00000219473,ENSP00000219746…	ABCA1,ABCE1,ACN9,ACO1,ACTL6A,ADRM1,AGFG1,AGT,AIMP2,AKT1S1,ANAPC1,ANGPTL4,ANPEP,APOC2,APOE,ARFGEF1,ARHGAP26,ARHGAP32,ARHGDIA,ARID1B,ARID5B,ASB1,ASS1,ATAD2,ATM,AURKAIP1,AVPI1,B3GAT3,BABAM1,BAD,BAG5,BLOC1S1,BRMS1L,BSCL2,C10orf116,C1orf85,C2orf29,C8G,CALR,CAMK2N2,CAP2,CCDC88A,CCL20,CCNK,CD3E,CD63,CDK5,CDKN1A,CDON,CELF1,CENPB,CHCHD10,CHD6,CHD7,CHORDC1,CHP1,CISD1,CLEC3B,CLN3,COA3,CORO1C,COX8A,CREB1,CRE…
GO.0030163	protein catabolic process	62	1.49e-05	ENSP00000003302,ENSP00000215071,ENSP00000215574,ENSP00000217964,ENSP00000219313,ENSP00000219473,ENSP00000219548,ENSP00000231948,ENSP00000236671,ENSP00000238497,ENSP00000249396,ENSP00000250495,ENSP00000252486,ENSP00000254950,ENSP00000258123,ENSP00000260187,ENSP00000263202,ENSP00000263897,ENSP00000264414,ENSP00000264552,ENSP00000264639,ENSP00000265260,ENSP00000274255,ENSP00000278616,ENSP00000288199…	ANAPC1,APOE,ATM,AUP1,CDC34,CLN3,CRBN,CTSD,CUL3,CUL5,ENC1,FAF1,FAM125A,FBXL3,FBXW5,LONP1,MTA1,NEDD8,NFE2L2,PCNP,PDCD6IP,PSMB4,PSMB5,PSMC3,PSMC5,PSMD3,PSMD4,PSMD7,PSMD8,RAB12,RAD23A,RFFL,RNF111,RNF126,RNF146,RNF187,RNF217,SIRT2,SKP2,STUB1,TBL1X,TBL1XR1,TMEM129,TMEM67,TRIM13,UBE2D1,UBE2E1,UBE2J2,UBE2S,UBE2W,UBQLN2,UBXN2A,UFD1L,USE1,USP10,USP15,USP2,USP28,USP40,USP45,VPS4A,VPS4B
GO.0031325	positive regulation of cellular metabolic process	213	1.68e-05	ENSP00000000442,ENSP00000013125,ENSP00000025008,ENSP00000046794,ENSP00000162044,ENSP00000215071,ENSP00000217964,ENSP00000218894,ENSP00000219091,ENSP00000219252,ENSP00000219313,ENSP00000219746,ENSP00000220429,ENSP00000220751,ENSP00000221566,ENSP00000222005,ENSP00000222122,ENSP00000222305,ENSP00000223029,ENSP00000223061,ENSP00000223795,ENSP00000223864,ENSP00000226574,ENSP00000229794,ENSP00000229922…	ABCA1,ADRM1,AGT,AIFM1,AIMP2,ANAPC1,APOC2,APOE,ARFGEF1,ARID1B,ARID4A,ARID5B,ASS1,ATAD2,ATG14,ATXN1,AURKAIP1,AVPI1,BABAM1,BAD,BLOC1S1,C10orf116,C1orf85,CALR,CAP2,CBFB,CCDC88A,CCL20,CCNK,CD3E,CD63,CDC37,CDK5,CDKN1A,CDON,CHD6,CHP1,CLEC3B,COA3,COX8A,CREB1,CREB3,CTNNB1,CUL3,DBP,DDRGK1,DDX41,DHX36,DICER1,DKC1,DOCK7,E2F5,ELF1,ENDOG,ESRRA,ETV2,FAM162A,FAM48A,FLI1,FOXO3,FUBP1,FUBP3,GABPB1,GAS6,GBA,GPBP1L1,…
GO.0006396	RNA processing	74	2.21e-05	ENSP00000203001,ENSP00000216277,ENSP00000218224,ENSP00000219252,ENSP00000240185,ENSP00000242796,ENSP00000244769,ENSP00000258772,ENSP00000260129,ENSP00000260956,ENSP00000261308,ENSP00000261637,ENSP00000261973,ENSP00000265963,ENSP00000274054,ENSP00000276079,ENSP00000285873,ENSP00000295373,ENSP00000304353,ENSP00000306565,ENSP00000308179,ENSP00000308332,ENSP00000311977,ENSP00000313007,ENSP00000318690…	ALKBH8,ATXN1,CELF1,CHD7,CPSF3L,CSTF2T,DDX21,DDX41,DDX56,DHX36,DHX57,DICER1,DKC1,DUS3L,ERI3,GCFC2,GEMIN5,GTF2H1,GTF2H3,HNRNPA3,HNRNPF,HNRNPK,HNRPLL,IMP3,INTS1,ISG20,LAGE3,LSM10,LSM4,MBNL3,NAF1,NOC4L,NONO,PABPC1,PAPOLA,POLR2C,POP7,PPP4R2,PPWD1,PQBP1,PRMT7,PUS7,PUSL1,QKI,RBM25,RBM5,SF1,SNRNP25,SNRNP35,SRFBP1,SRPK1,SRSF3,SRSF5,SRSF7,SSB,SYNCRIP,TARDBP,TGS1,TRA2B,TRMT11,TRMT6,TRPT1,UBL5,UTP14C,UTP20,U…
GO.0060255	regulation of macromolecule metabolic process	358	2.33e-05	ENSP00000000442,ENSP00000003302,ENSP00000013125,ENSP00000025008,ENSP00000046794,ENSP00000162044,ENSP00000200457,ENSP00000202816,ENSP00000215071,ENSP00000215742,ENSP00000216085,ENSP00000216277,ENSP00000216807,ENSP00000217381,ENSP00000217964,ENSP00000218224,ENSP00000218894,ENSP00000219091,ENSP00000219252,ENSP00000219255,ENSP00000219313,ENSP00000219473,ENSP00000219746,ENSP00000220429,ENSP00000220751…	ACO1,ACTL6A,ADRM1,AGT,AIMP2,AIP,AKT1S1,ANAPC1,ANPEP,APOE,ARFGEF1,ARID1B,ARID5B,ASB1,ATAD2,ATG14,ATM,AURKAIP1,AVPI1,BABAM1,BAD,BAG5,BRMS1L,C10orf116,C1orf85,C2orf29,C8G,CALR,CAMK2N2,CCDC88A,CCL20,CCNK,CD3E,CD63,CDK5,CDKN1A,CDON,CELF1,CENPB,CHD6,CHD7,CHORDC1,CHP1,CLEC3B,CLN3,COA3,CORO1C,CREB1,CREB3,CTDSP2,CTNNB1,DAPK3,DBP,DDRGK1,DDX41,DENND4A,DHX36,DICER1,DKC1,DOCK7,DPF2,E2F5,EIF3I,EIF3K,EIF4B,ELF1…
GO.0016032	viral process	74	2.44e-05	ENSP00000215071,ENSP00000215832,ENSP00000219252,ENSP00000219255,ENSP00000219313,ENSP00000220509,ENSP00000221566,ENSP00000222305,ENSP00000222308,ENSP00000229179,ENSP00000238497,ENSP00000242351,ENSP00000252486,ENSP00000254950,ENSP00000256644,ENSP00000257724,ENSP00000261667,ENSP00000262077,ENSP00000264639,ENSP00000265428,ENSP00000265963,ENSP00000267163,ENSP00000269305,ENSP00000277575,ENSP00000281456…	ABCE1,ANPEP,AP1M1,AP1S1,APOE,ATP6V0C,BAD,CCNK,CCR5,CD28,CREB1,CREB3,CUL5,DEK,FAM125A,FKBP8,GADD45GIP1,GAS6,GTF2A2,GTF2H1,GTF2H3,HNRNPK,IL2RG,KPNA3,KPNA4,LAMTOR5,LYN,MAPK1,MDFIC,MRE11A,NUP107,NUP153,NUP160,NUP35,PARD6A,PDCD6IP,POLR2C,PPIA,PRMT6,PSMB4,PSMB5,PSMC3,PSMC5,PSMD3,PSMD4,PSMD7,PSMD8,RAD23A,RB1,RPS15,SATB1,SEH1L,SGTA,SLAMF1,SLC25A4,SRPK1,SYNCRIP,TAF1L,TAF2,TAF9B,TP53,UBP1,USF1,USF2,USP6NL,…
GO.0019941	modification-dependent protein catabolic process	53	2.48e-05	ENSP00000003302,ENSP00000215071,ENSP00000215574,ENSP00000217964,ENSP00000219313,ENSP00000219473,ENSP00000219548,ENSP00000231948,ENSP00000238497,ENSP00000249396,ENSP00000250495,ENSP00000254950,ENSP00000258123,ENSP00000260187,ENSP00000263202,ENSP00000264414,ENSP00000264552,ENSP00000264639,ENSP00000265260,ENSP00000274255,ENSP00000288199,ENSP00000290541,ENSP00000292363,ENSP00000298772,ENSP00000298852…	ANAPC1,CDC34,CRBN,CUL3,CUL5,FAF1,FAM125A,FBXL3,FBXW5,LONP1,MTA1,NEDD8,NFE2L2,PCNP,PSMB4,PSMB5,PSMC3,PSMC5,PSMD3,PSMD4,PSMD7,PSMD8,RAD23A,RFFL,RNF111,RNF126,RNF146,RNF187,RNF217,SIRT2,SKP2,STUB1,TBL1X,TBL1XR1,TMEM129,TMEM67,TRIM13,UBE2D1,UBE2E1,UBE2J2,UBE2S,UBE2W,UBQLN2,UBXN2A,UFD1L,USP10,USP15,USP2,USP28,USP40,USP45,VPS4A,VPS4B
GO.0072521	purine-containing compound metabolic process	46	2.48e-05	ENSP00000007516,ENSP00000184266,ENSP00000205402,ENSP00000215565,ENSP00000218340,ENSP00000219302,ENSP00000219479,ENSP00000233627,ENSP00000237889,ENSP00000238018,ENSP00000247866,ENSP00000252102,ENSP00000255381,ENSP00000259037,ENSP00000260361,ENSP00000262507,ENSP00000263774,ENSP00000264668,ENSP00000265500,ENSP00000266544,ENSP00000268379,ENSP00000268668,ENSP00000274137,ENSP00000296684,ENSP00000299166…	ACOT7,AK1,BAD,CHCHD10,COQ9,DLD,GDA,GPI,MTRR,MYH4,MYH8,NDUFA1,NDUFA2,NDUFA4,NDUFA6,NDUFA7,NDUFA8,NDUFA9,NDUFAB1,NDUFAF1,NDUFB1,NDUFB10,NDUFB2,NDUFB3,NDUFB4,NDUFB5,NDUFB6,NDUFB7,NDUFB8,NDUFC1,NDUFS2,NDUFS3,NDUFS4,NDUFS5,NDUFS6,NDUFS7,NDUFS8,NDUFV1,NDUFV3,NME3,NME4,PGAM1,RP2,SDHC,UQCR10,UQCRC2
GO.0051246	regulation of protein metabolic process	187	3.24e-05	ENSP00000003302,ENSP00000013125,ENSP00000025008,ENSP00000046794,ENSP00000215071,ENSP00000216085,ENSP00000217381,ENSP00000219255,ENSP00000219313,ENSP00000219473,ENSP00000221566,ENSP00000223029,ENSP00000223061,ENSP00000223864,ENSP00000224181,ENSP00000226574,ENSP00000229794,ENSP00000229812,ENSP00000233893,ENSP00000237289,ENSP00000240185,ENSP00000241014,ENSP00000244221,ENSP00000244741,ENSP00000247178…	ACO1,ADRM1,AGT,AIFM1,AIMP2,AKT1S1,ANAPC1,ANPEP,APOE,ARFGEF1,ASB1,ATG14,ATM,AURKAIP1,AVPI1,BAD,BAG5,C2orf29,C8G,CALR,CAMK2N2,CCDC88A,CCL20,CCNK,CD28,CD3E,CDKN1A,CDON,CELF1,CHORDC1,CHP1,CLEC3B,CLN3,COA3,CORO1C,CTDSP2,CTNNB1,CUL3,DAPK3,DDRGK1,DOCK7,EIF3I,EIF3K,EIF4B,ENC1,ENSA,FAF1,FAM162A,FOXO3,FXR1,GAS6,GBA,GIPC1,GMFB,GPI,GPS1,GPS2,GTF2H1,GTPBP5,HAX1,HDAC2,HEXIM2,HMG20B,HNRNPK,HSPBP1,HSPE1,IMPACT,I…
GO.0006511	ubiquitin-dependent protein catabolic process	52	3.36e-05	ENSP00000003302,ENSP00000215071,ENSP00000215574,ENSP00000217964,ENSP00000219313,ENSP00000219473,ENSP00000219548,ENSP00000231948,ENSP00000238497,ENSP00000249396,ENSP00000250495,ENSP00000254950,ENSP00000258123,ENSP00000260187,ENSP00000263202,ENSP00000264414,ENSP00000264552,ENSP00000264639,ENSP00000265260,ENSP00000274255,ENSP00000288199,ENSP00000290541,ENSP00000292363,ENSP00000298772,ENSP00000298852…	ANAPC1,CDC34,CRBN,CUL3,CUL5,FAF1,FAM125A,FBXL3,FBXW5,MTA1,NEDD8,NFE2L2,PCNP,PSMB4,PSMB5,PSMC3,PSMC5,PSMD3,PSMD4,PSMD7,PSMD8,RAD23A,RFFL,RNF111,RNF126,RNF146,RNF187,RNF217,SIRT2,SKP2,STUB1,TBL1X,TBL1XR1,TMEM129,TMEM67,TRIM13,UBE2D1,UBE2E1,UBE2J2,UBE2S,UBE2W,UBQLN2,UBXN2A,UFD1L,USP10,USP15,USP2,USP28,USP40,USP45,VPS4A,VPS4B
GO.0044248	cellular catabolic process	123	4.65e-05	ENSP00000003302,ENSP00000025008,ENSP00000205402,ENSP00000215071,ENSP00000215574,ENSP00000217964,ENSP00000218894,ENSP00000219313,ENSP00000219473,ENSP00000219548,ENSP00000222219,ENSP00000231668,ENSP00000231948,ENSP00000236671,ENSP00000238018,ENSP00000238497,ENSP00000247178,ENSP00000248378,ENSP00000249396,ENSP00000250495,ENSP00000252486,ENSP00000254950,ENSP00000257549,ENSP00000258123,ENSP00000258349…	ABCE1,ACMSD,ACOT7,AGXT,AIFM1,ALDH7A1,ANAPC1,APOE,ATG14,ATM,BNIP1,C2orf29,CBR3,CCBL1,CDC34,CDK5,CLN3,CPS1,CRBN,CTSD,CUL3,CUL5,DICER1,DLD,DNASE2,ECI1,EDC4,EIF4B,EMC6,ENC1,ENDOG,ERI3,FAF1,FAM125A,FAM48A,FBXL3,FBXW5,GBA,GDA,GPI,GPT,GPT2,HADHB,HGD,ISG20,LONP1,LSM4,MAP1LC3A,MGAT1,MTA1,MTRR,NEDD8,NFE2L2,PABPC1,PCNP,PDCD6IP,PHKG2,PHYH,PIK3C3,PPAT,PRDX2,PRDX5,PRKACB,PSMB4,PSMB5,PSMC3,PSMC5,PSMD3,PSMD4,PSM…
GO.0009057	macromolecule catabolic process	87	4.93e-05	ENSP00000003302,ENSP00000215071,ENSP00000215574,ENSP00000217964,ENSP00000219313,ENSP00000219473,ENSP00000219548,ENSP00000222219,ENSP00000231948,ENSP00000236671,ENSP00000238497,ENSP00000249396,ENSP00000250495,ENSP00000252486,ENSP00000254351,ENSP00000254950,ENSP00000258123,ENSP00000258349,ENSP00000260187,ENSP00000262056,ENSP00000263202,ENSP00000263897,ENSP00000264414,ENSP00000264552,ENSP00000264639…	ABCE1,AIFM1,ANAPC1,APOE,AUP1,C2orf29,CDC34,CDK5,CHID1,CHP1,CLN3,CPS1,CRBN,CTSD,CUL3,CUL5,DICER1,DNASE2,EDC4,EIF4B,ENC1,ENDOG,ERI3,FAF1,FAM125A,FBXL3,FBXW5,ISG20,LONP1,LSM4,MTA1,NEDD8,NFE2L2,PABPC1,PCNP,PDCD6IP,PHKG2,PSMB4,PSMB5,PSMC3,PSMC5,PSMD3,PSMD4,PSMD7,PSMD8,RAB12,RAD23A,RC3H1,RFFL,RNF111,RNF126,RNF146,RNF187,RNF217,RPS15,RQCD1,SDC1,SIRT2,SKP2,SMG1,STUB1,TBL1X,TBL1XR1,TMEM129,TMEM67,TREX1,TR…
GO.0033108	mitochondrial respiratory chain complex assembly	11	5.14e-05	ENSP00000233627,ENSP00000287295,ENSP00000296684,ENSP00000315774,ENSP00000326052,ENSP00000329553,ENSP00000354762,ENSP00000358272,ENSP00000362058,ENSP00000367346,ENSP00000420588	AIFM1,COA3,COX14,IMMP2L,NDUFAF4,NDUFAF5,NDUFS4,NDUFS5,NDUFS7,NDUFS8,TFAM
GO.0010604	positive regulation of macromolecule metabolic process	199	5.49e-05	ENSP00000000442,ENSP00000013125,ENSP00000025008,ENSP00000046794,ENSP00000162044,ENSP00000215071,ENSP00000216085,ENSP00000217964,ENSP00000218894,ENSP00000219252,ENSP00000219313,ENSP00000219746,ENSP00000220429,ENSP00000220751,ENSP00000221566,ENSP00000222122,ENSP00000222305,ENSP00000223029,ENSP00000223061,ENSP00000223795,ENSP00000223864,ENSP00000226574,ENSP00000233893,ENSP00000237289,ENSP00000239882…	ADRM1,AGT,AIFM1,AIMP2,ANAPC1,APOE,ARFGEF1,ARID1B,ARID4A,ARID5B,ATAD2,ATG14,ATXN1,AURKAIP1,AVPI1,BABAM1,BAD,C10orf116,C1orf85,CALR,CBFB,CCDC88A,CCL20,CCNK,CD3E,CD63,CDK5,CDKN1A,CDON,CHD6,CHP1,CLEC3B,COA3,CREB1,CREB3,CTNNB1,CUL3,DBP,DDRGK1,DDX41,DHX36,DICER1,DKC1,DOCK7,E2F5,ELF1,ENDOG,ESRRA,ETV2,FAM162A,FAM48A,FLI1,FOXO3,FUBP3,GABPB1,GAS6,GBA,GPBP1L1,GTF2A2,GTF2H1,GTF2H3,HAX1,HDAC2,HNF4G,HNRNPK,HNR…
GO.0031329	regulation of cellular catabolic process	72	5.49e-05	ENSP00000003302,ENSP00000025008,ENSP00000215071,ENSP00000219313,ENSP00000219473,ENSP00000219548,ENSP00000221566,ENSP00000222005,ENSP00000237289,ENSP00000242351,ENSP00000247178,ENSP00000249396,ENSP00000252486,ENSP00000254480,ENSP00000255631,ENSP00000258123,ENSP00000260187,ENSP00000264414,ENSP00000264639,ENSP00000265854,ENSP00000267163,ENSP00000269305,ENSP00000278616,ENSP00000287295,ENSP00000290310…	ACTL6A,AIFM1,ANAPC1,APOC2,APOE,ATG14,ATM,BAD,BAG5,BLOC1S1,CDC37,CLN3,COX8A,CUL3,DAPK3,DDRGK1,ENDOG,GBA,GIPC1,HAX1,HSPBP1,KCNE2,KRCC1,LSM4,MAD1L1,MDH1,MEX3C,MSN,MTMR8,PABPC1,PGAM1,PHKG2,POLR3A,PRKCD,PSMB4,PSMB5,PSMC3,PSMC5,PSMD3,PSMD4,PSMD7,PSMD8,PTK2,RAB12,RAB33B,RAD23A,RB1,RB1CC1,RDX,SENP1,SGTA,SIRT2,SIRT6,SMARCC1,STUB1,TNFAIP3,TP53,TP53INP1,TP53INP2,TRIM13,UBE2D1,UBE2E1,UBQLN2,USP10,USP15,USP2,…
GO.0044265	cellular macromolecule catabolic process	77	5.71e-05	ENSP00000003302,ENSP00000215071,ENSP00000215574,ENSP00000217964,ENSP00000219313,ENSP00000219473,ENSP00000219548,ENSP00000222219,ENSP00000231948,ENSP00000238497,ENSP00000249396,ENSP00000250495,ENSP00000254950,ENSP00000258123,ENSP00000258349,ENSP00000260187,ENSP00000262056,ENSP00000263202,ENSP00000264414,ENSP00000264552,ENSP00000264639,ENSP00000265260,ENSP00000273064,ENSP00000274255,ENSP00000278616…	ABCE1,AIFM1,ANAPC1,ATM,C2orf29,CDC34,CRBN,CUL3,CUL5,DICER1,DNASE2,EDC4,EIF4B,ENC1,ENDOG,ERI3,FAF1,FAM125A,FBXL3,FBXW5,ISG20,LONP1,LSM4,MTA1,NEDD8,NFE2L2,PABPC1,PCNP,PDCD6IP,PSMB4,PSMB5,PSMC3,PSMC5,PSMD3,PSMD4,PSMD7,PSMD8,RAB12,RAD23A,RC3H1,RFFL,RNF111,RNF126,RNF146,RNF187,RNF217,RPS15,RQCD1,SIRT2,SKP2,SMG1,STUB1,TBL1X,TBL1XR1,TMEM129,TMEM67,TREX1,TRIM13,UBE2D1,UBE2E1,UBE2J2,UBE2S,UBE2W,UBQLN2,UBX…
GO.0051603	proteolysis involved in cellular protein catabolic process	55	6.72e-05	ENSP00000003302,ENSP00000215071,ENSP00000215574,ENSP00000217964,ENSP00000219313,ENSP00000219473,ENSP00000219548,ENSP00000231948,ENSP00000238497,ENSP00000249396,ENSP00000250495,ENSP00000254950,ENSP00000258123,ENSP00000260187,ENSP00000263202,ENSP00000264414,ENSP00000264552,ENSP00000264639,ENSP00000265260,ENSP00000274255,ENSP00000288199,ENSP00000290541,ENSP00000292363,ENSP00000298772,ENSP00000298852…	ANAPC1,CDC34,CRBN,CUL3,CUL5,ENC1,FAF1,FAM125A,FBXL3,FBXW5,LONP1,MTA1,NEDD8,NFE2L2,PCNP,PDCD6IP,PSMB4,PSMB5,PSMC3,PSMC5,PSMD3,PSMD4,PSMD7,PSMD8,RAD23A,RFFL,RNF111,RNF126,RNF146,RNF187,RNF217,SIRT2,SKP2,STUB1,TBL1X,TBL1XR1,TMEM129,TMEM67,TRIM13,UBE2D1,UBE2E1,UBE2J2,UBE2S,UBE2W,UBQLN2,UBXN2A,UFD1L,USP10,USP15,USP2,USP28,USP40,USP45,VPS4A,VPS4B
GO.0070647	protein modification by small protein conjugation or removal	77	6.98e-05	ENSP00000003302,ENSP00000215071,ENSP00000215574,ENSP00000219313,ENSP00000219473,ENSP00000219548,ENSP00000229179,ENSP00000231948,ENSP00000233630,ENSP00000237289,ENSP00000239878,ENSP00000250495,ENSP00000251871,ENSP00000253023,ENSP00000256474,ENSP00000258123,ENSP00000258349,ENSP00000259605,ENSP00000260187,ENSP00000261593,ENSP00000262077,ENSP00000264198,ENSP00000264414,ENSP00000264552,ENSP00000264607…	ANAPC1,ASB1,BABAM1,CBFB,CDC34,CRBN,CUL3,CUL5,DCAF5,DDRGK1,ENC1,FBXL3,FBXW5,GPS1,LMO7,MALT1,MED11,MED17,MUL1,NEDD8,NFE2L2,NUP107,NUP153,NUP160,NUP35,OTUD4,PCGF1,PCNP,PSMB4,PSMB5,PSMC3,PSMC5,PSMD3,PSMD4,PSMD7,PSMD8,RAD21,RC3H1,RFFL,RNF111,RNF126,RNF130,RNF138,RNF146,RNF187,RNF217,RNF38,SEH1L,SENP1,SENP6,SKP2,STUB1,TMEM129,TNFAIP3,TNKS,TRAF3,TRIM13,UBA3,UBAC1,UBE2D1,UBE2E1,UBE2J2,UBE2M,UBE2Q2,UBE2S,…
GO.0009893	positive regulation of metabolic process	249	7.43e-05	ENSP00000000442,ENSP00000013125,ENSP00000025008,ENSP00000046794,ENSP00000162044,ENSP00000215071,ENSP00000216085,ENSP00000217964,ENSP00000218340,ENSP00000218894,ENSP00000219091,ENSP00000219252,ENSP00000219313,ENSP00000219746,ENSP00000220429,ENSP00000220751,ENSP00000221566,ENSP00000222005,ENSP00000222122,ENSP00000222266,ENSP00000222305,ENSP00000223029,ENSP00000223061,ENSP00000223795,ENSP00000223864…	ABCA1,ADRM1,AGFG1,AGT,AIFM1,AIMP2,ANAPC1,APOC2,APOE,ARFGEF1,ARHGAP26,ARHGAP32,ARHGDIA,ARID1B,ARID4A,ARID5B,ASS1,ATAD2,ATG14,ATXN1,AURKAIP1,AVPI1,B3GAT3,BABAM1,BAD,BLOC1S1,C10orf116,C1orf85,CALR,CAP2,CBFB,CCDC88A,CCL20,CCNK,CD3E,CD63,CDC37,CDK5,CDKN1A,CDON,CHD6,CHP1,CLEC3B,COA3,CORO1C,COX8A,CREB1,CREB3,CTNNB1,CUL3,DBP,DDRGK1,DDX41,DENND4A,DENND5A,DENND5B,DHX36,DICER1,DKC1,DNAJC1,DOCK11,DOCK7,E2F5,…
GO.0009894	regulation of catabolic process	79	9.32e-05	ENSP00000003302,ENSP00000025008,ENSP00000215071,ENSP00000216085,ENSP00000219313,ENSP00000219473,ENSP00000219548,ENSP00000221566,ENSP00000222005,ENSP00000237289,ENSP00000242351,ENSP00000245479,ENSP00000247178,ENSP00000249396,ENSP00000252486,ENSP00000254480,ENSP00000255631,ENSP00000258123,ENSP00000260187,ENSP00000264414,ENSP00000264639,ENSP00000265854,ENSP00000267163,ENSP00000269305,ENSP00000278616…	ACTL6A,AIFM1,ANAPC1,APOC2,APOE,ATG14,ATM,BAD,BAG5,BLOC1S1,BSCL2,CDC37,CLN3,COX8A,CUL3,DAPK3,DDRGK1,ENDOG,FAF1,GBA,GIPC1,HAX1,HSPBP1,KCNE2,KRCC1,LSM4,MAD1L1,MDH1,MEX3C,MSN,MTMR8,NDUFA13,PABPC1,PGAM1,PHKG2,POLR3A,PRKCD,PSMB4,PSMB5,PSMC3,PSMC5,PSMD3,PSMD4,PSMD7,PSMD8,PTK2,RAB12,RAB33B,RAD23A,RB1,RB1CC1,RDX,RHBDD3,RILP,SENP1,SGTA,SIRT2,SIRT6,SMARCC1,SOX9,STUB1,TNFAIP3,TP53,TP53INP1,TP53INP2,TRIM13,UB…
GO.0044257	cellular protein catabolic process	56	9.32e-05	ENSP00000003302,ENSP00000215071,ENSP00000215574,ENSP00000217964,ENSP00000219313,ENSP00000219473,ENSP00000219548,ENSP00000231948,ENSP00000238497,ENSP00000249396,ENSP00000250495,ENSP00000254950,ENSP00000258123,ENSP00000260187,ENSP00000263202,ENSP00000264414,ENSP00000264552,ENSP00000264639,ENSP00000265260,ENSP00000274255,ENSP00000288199,ENSP00000290541,ENSP00000292363,ENSP00000298772,ENSP00000298852…	ANAPC1,CDC34,CRBN,CUL3,CUL5,ENC1,FAF1,FAM125A,FBXL3,FBXW5,LONP1,MTA1,NEDD8,NFE2L2,PCNP,PDCD6IP,PSMB4,PSMB5,PSMC3,PSMC5,PSMD3,PSMD4,PSMD7,PSMD8,RAB12,RAD23A,RFFL,RNF111,RNF126,RNF146,RNF187,RNF217,SIRT2,SKP2,STUB1,TBL1X,TBL1XR1,TMEM129,TMEM67,TRIM13,UBE2D1,UBE2E1,UBE2J2,UBE2S,UBE2W,UBQLN2,UBXN2A,UFD1L,USP10,USP15,USP2,USP28,USP40,USP45,VPS4A,VPS4B
GO.0006974	cellular response to DNA damage stimulus	69	0.00017	ENSP00000003302,ENSP00000160827,ENSP00000215071,ENSP00000215832,ENSP00000219252,ENSP00000219313,ENSP00000219473,ENSP00000219548,ENSP00000229794,ENSP00000244741,ENSP00000245812,ENSP00000246041,ENSP00000251119,ENSP00000258428,ENSP00000261302,ENSP00000262238,ENSP00000263202,ENSP00000264639,ENSP00000265433,ENSP00000265963,ENSP00000269305,ENSP00000276079,ENSP00000278616,ENSP00000282441,ENSP00000290541…	ACTL6A,ALKBH7,ALKBH8,AP5S1,ATM,BABAM1,BAD,C1orf86,C20orf72,C9orf142,CCNK,CDIP1,CDKN1A,CHCHD6,DMAP1,FOXN3,FOXO3,GTF2H1,GTF2H3,IMMP2L,KIF22,LYN,MAPK1,MAPK14,MLH3,MNDA,MRE11A,MRPS11,MRPS26,MTA1,NBN,NFRKB,NONO,NUPR1,POLR2C,PRMT6,PSMB4,PSMB5,PSMC3,PSMC5,PSMD3,PSMD4,PSMD7,PSMD8,PTPN11,RAD21,RAD23A,RECQL,REV1,REV3L,SETD2,SIRT6,SMG1,ST20,STK11,STUB1,SWSAP1,TP53,TREX1,UBE2W,UFD1L,USP10,USP28,WDR48,XAB2,YA…
GO.0032446	protein modification by small protein conjugation	67	0.00017	ENSP00000215071,ENSP00000215574,ENSP00000219313,ENSP00000219548,ENSP00000229179,ENSP00000231948,ENSP00000233630,ENSP00000237289,ENSP00000239878,ENSP00000250495,ENSP00000251871,ENSP00000253023,ENSP00000256474,ENSP00000258349,ENSP00000259605,ENSP00000261593,ENSP00000262077,ENSP00000264198,ENSP00000264414,ENSP00000264552,ENSP00000264607,ENSP00000264639,ENSP00000265260,ENSP00000267938,ENSP00000274255…	ANAPC1,ASB1,CBFB,CDC34,CRBN,CUL3,CUL5,DCAF5,DDRGK1,ENC1,FBXL3,FBXW5,LMO7,MALT1,MED11,MED17,MUL1,NEDD8,NFE2L2,NUP107,NUP153,NUP160,NUP35,PCGF1,PCNP,PSMB4,PSMB5,PSMC3,PSMC5,PSMD3,PSMD4,PSMD7,PSMD8,RAD21,RC3H1,RFFL,RNF111,RNF126,RNF130,RNF138,RNF146,RNF187,RNF217,RNF38,SEH1L,SENP1,SENP6,SKP2,STUB1,TMEM129,TNFAIP3,TNKS,TRAF3,TRIM13,UBA3,UBAC1,UBE2D1,UBE2E1,UBE2J2,UBE2M,UBE2Q2,UBE2S,UBE2W,UFM1,VCPIP1,…
GO.1902589	single-organism organelle organization	154	0.000184	ENSP00000160827,ENSP00000216807,ENSP00000217964,ENSP00000225174,ENSP00000225969,ENSP00000231668,ENSP00000233630,ENSP00000238497,ENSP00000238616,ENSP00000241041,ENSP00000245812,ENSP00000247170,ENSP00000249396,ENSP00000252602,ENSP00000254480,ENSP00000254950,ENSP00000256441,ENSP00000257245,ENSP00000258105,ENSP00000258123,ENSP00000259365,ENSP00000261244,ENSP00000261401,ENSP00000262039,ENSP00000262095…	ACTL6A,AGFG1,AIFM1,ALKBH7,ANAPC1,ARHGAP26,ARID4A,ATP6V0D1,AURKAIP1,BAD,BBS10,BNIP1,BRMS1L,BRPF3,CALR,CCNK,CCP110,CDK5,CHCHD6,CHP1,CLTCL1,COPE,CORO1C,CTNNB1,CUL3,DAAM1,DIAPH2,DICER1,DKC1,DMAP1,DOCK7,DSP,DYSF,EML4,ENSA,FGD2,GADD45GIP1,GOPC,GPR65,HDAC2,IFT27,JTB,KDM1B,KIAA0586,KIAA0664,KIF22,KPTN,LEF1,LIMA1,LMNA,MAD1L1,MAP1LC3A,MAP3K7,MIS18BP1,MRE11A,MRPL12,MRPL22,MRPL24,MRPL27,MRPL34,MRPL36,MRPL41,…
GO.1903362	regulation of cellular protein catabolic process	39	0.000207	ENSP00000003302,ENSP00000215071,ENSP00000219313,ENSP00000219473,ENSP00000219548,ENSP00000221566,ENSP00000237289,ENSP00000249396,ENSP00000252486,ENSP00000254480,ENSP00000255631,ENSP00000258123,ENSP00000260187,ENSP00000264414,ENSP00000264639,ENSP00000265854,ENSP00000267163,ENSP00000278616,ENSP00000290310,ENSP00000290541,ENSP00000298852,ENSP00000303709,ENSP00000310572,ENSP00000314508,ENSP00000333376…	ANAPC1,APOE,ATM,BAG5,CUL3,DDRGK1,GBA,GIPC1,HSPBP1,KCNE2,MAD1L1,MSN,PSMB4,PSMB5,PSMC3,PSMC5,PSMD3,PSMD4,PSMD7,PSMD8,PTK2,RAD23A,RB1,RDX,SENP1,SGTA,SIRT2,SMARCC1,STUB1,TNFAIP3,UBE2D1,UBE2E1,UBQLN2,USP10,USP15,USP2,USP28,USP40,USP45
GO.0012501	programmed cell death	96	0.000243	ENSP00000003302,ENSP00000215071,ENSP00000215832,ENSP00000219302,ENSP00000219313,ENSP00000219746,ENSP00000220751,ENSP00000222219,ENSP00000222266,ENSP00000222308,ENSP00000223029,ENSP00000223795,ENSP00000226574,ENSP00000229794,ENSP00000231668,ENSP00000233893,ENSP00000237289,ENSP00000240185,ENSP00000245812,ENSP00000247225,ENSP00000249396,ENSP00000256644,ENSP00000256997,ENSP00000262445,ENSP00000263384…	ACP2,AIMP2,ALKBH7,ATM,BAG1,BMF,BNIP1,CD28,CD3E,CD5,CDIP1,CDK5,CIAPIN1,CTNNB1,CUL5,DDX41,DICER1,DNASE2,DPF2,DSP,EMC4,ENDOG,FAF1,FAM32A,FASTK,FGD2,FKBP8,FOXO3,FXR1,GAS6,GLRX2,GPI,GPR65,HSPE1,INPP5D,JTB,LAMTOR5,LMNA,MAP2K4,MAP3K7,MAPK1,MAPK14,MIEN1,MRPL41,MTFP1,MUL1,NBN,NDUFA13,NFKB1,NLRP1,NME3,NUPR1,PDCD6IP,PKN2,PRDX5,PRKCD,PRKDC,PSEN2,PSENEN,PSMB4,PSMB5,PSMC3,PSMC5,PSMD3,PSMD4,PSMD7,PSMD8,PTK2,RAD…
GO.0044711	single-organism biosynthetic process	111	0.000312	ENSP00000007516,ENSP00000026218,ENSP00000029410,ENSP00000205402,ENSP00000210060,ENSP00000210444,ENSP00000215567,ENSP00000218340,ENSP00000219302,ENSP00000219473,ENSP00000219479,ENSP00000219789,ENSP00000225665,ENSP00000225969,ENSP00000243776,ENSP00000247225,ENSP00000250937,ENSP00000252486,ENSP00000252602,ENSP00000253004,ENSP00000254351,ENSP00000256441,ENSP00000257549,ENSP00000258105,ENSP00000258428…	ACOT7,ACSM1,AGPS,AK1,ALDH7A1,APOE,ASS1,ATM,AURKAIP1,B3GAT3,B4GALT7,BCAT2,C1orf86,CCBL1,CDIPT,CHCHD10,CHPF,COQ2,COQ9,CPS1,CYB5R1,CYP17A1,DHDDS,DHPS,DKC1,DLD,DOHH,DOLK,FDX1L,FDXR,GADD45GIP1,GBA,GPT,GPT2,GSTA2,GUK1,HADHB,INPP5D,KMO,LBR,MDH1,MECR,MGST3,MMACHC,MRE11A,MRPL12,MRPL22,MRPL24,MRPL27,MRPL34,MRPL36,MRPL41,MRPL43,MRPL53,MRPL55,MRPS11,MRPS12,MRPS14,MRPS15,MRPS16,MRPS21,MRPS24,MRPS26,MRPS33,MRP…
GO.0006367	transcription initiation from RNA polymerase II promoter	34	0.000381	ENSP00000000442,ENSP00000219252,ENSP00000229379,ENSP00000246554,ENSP00000247655,ENSP00000251871,ENSP00000253452,ENSP00000253727,ENSP00000254227,ENSP00000258424,ENSP00000259119,ENSP00000265462,ENSP00000265963,ENSP00000269305,ENSP00000282441,ENSP00000288199,ENSP00000291442,ENSP00000297564,ENSP00000301522,ENSP00000317780,ENSP00000321260,ENSP00000325612,ENSP00000339917,ENSP00000363019,ENSP00000367406…	COX4I1,COX5A,COX5B,COX6A1,COX6B1,COX6C,COX7B,COX7C,COX8A,E2F5,ESRRA,GPI,GTF2A2,GTF2H1,GTF2H3,HNF4G,MED16,MED17,MLST8,NR0B2,NR1H2,NR2F6,POLR2C,PRDX2,PRDX5,RNF111,SKIL,TAF1L,TAF2,TAF9B,TFDP2,TP53,UBE2D1,YAP1
GO.0045786	negative regulation of cell cycle	50	0.000381	ENSP00000215071,ENSP00000219313,ENSP00000222574,ENSP00000237289,ENSP00000244741,ENSP00000254950,ENSP00000258770,ENSP00000259119,ENSP00000261302,ENSP00000264414,ENSP00000264639,ENSP00000265433,ENSP00000265854,ENSP00000267163,ENSP00000269305,ENSP00000278616,ENSP00000290541,ENSP00000298852,ENSP00000302276,ENSP00000303709,ENSP00000310572,ENSP00000313420,ENSP00000319778,ENSP00000320866,ENSP00000323065…	AK1,ANAPC1,ATM,AURKAIP1,CALR,CCNK,CDK5,CDKN1A,CREB3,CTDSP2,CTNNB1,CUL3,CUL5,FOXN3,GADD45GIP1,GAS6,HBP1,HDAC2,HEXIM2,MAD1L1,MLST8,MRE11A,NBN,NUPR1,PRKACB,PRKDC,PSMB4,PSMB5,PSMC3,PSMC5,PSMD3,PSMD4,PSMD7,PSMD8,RB1,SIPA1,SKIL,STK11,TBRG4,TMEM67,TNFAIP3,TOP2B,TP53,TP53INP1,UBE2D1,UBE2E1,VPS4A,ZBTB17,ZFYVE19,ZNF830
GO.0051348	negative regulation of transferase activity	40	0.000384	ENSP00000215071,ENSP00000219313,ENSP00000229812,ENSP00000237289,ENSP00000241014,ENSP00000244741,ENSP00000247665,ENSP00000252486,ENSP00000261401,ENSP00000264414,ENSP00000264639,ENSP00000265854,ENSP00000267163,ENSP00000278616,ENSP00000290541,ENSP00000296238,ENSP00000298852,ENSP00000302276,ENSP00000303709,ENSP00000310572,ENSP00000313059,ENSP00000314508,ENSP00000319255,ENSP00000331602,ENSP00000335632…	AKT1S1,ANAPC1,APOE,ATM,BAG5,CAMK2N2,CDKN1A,CHCHD10,CHORDC1,CHP1,CORO1C,CUL3,GBA,GMFB,GPS1,GPS2,HEXIM2,LYN,MAD1L1,MAPK8IP1,PHPT1,PRKCD,PSMB4,PSMB5,PSMC3,PSMC5,PSMD3,PSMD4,PSMD7,PSMD8,PTPRC,RB1,RGS14,SMPD1,SPRY2,STK38,TNFAIP3,UBE2D1,UBE2E1,WNK1
GO.0019637	organophosphate metabolic process	75	0.000391	ENSP00000007516,ENSP00000026218,ENSP00000184266,ENSP00000205402,ENSP00000215565,ENSP00000218340,ENSP00000219302,ENSP00000219479,ENSP00000233627,ENSP00000237889,ENSP00000238018,ENSP00000247225,ENSP00000247866,ENSP00000252102,ENSP00000255381,ENSP00000259037,ENSP00000260361,ENSP00000262039,ENSP00000262507,ENSP00000263774,ENSP00000264220,ENSP00000264228,ENSP00000265462,ENSP00000265500,ENSP00000266544…	ABHD12,ACOT7,AK1,APOA1BP,ATM,BAD,CARKD,CHCHD10,CLN3,COQ9,CPS1,DHDDS,DLD,DOLK,GDA,GPX4,HADHB,IDH3B,KMO,MDH1,MGAT1,MTM1,MTMR8,MYH4,MYH8,NDUFA1,NDUFA2,NDUFA4,NDUFA6,NDUFA7,NDUFA8,NDUFA9,NDUFAB1,NDUFAF1,NDUFB1,NDUFB10,NDUFB2,NDUFB3,NDUFB4,NDUFB5,NDUFB6,NDUFB7,NDUFB8,NDUFC1,NDUFS2,NDUFS3,NDUFS4,NDUFS5,NDUFS6,NDUFS7,NDUFS8,NDUFV1,NDUFV3,NFS1,NME3,NME4,NMNAT1,PCYT2,PGAM1,PIGQ,PIGW,PIK3C3,PIK3R5,PPAT,PRD…
GO.1903364	positive regulation of cellular protein catabolic process	26	0.000391	ENSP00000215071,ENSP00000219313,ENSP00000219548,ENSP00000221566,ENSP00000237289,ENSP00000249396,ENSP00000252486,ENSP00000255631,ENSP00000264414,ENSP00000264639,ENSP00000267163,ENSP00000290310,ENSP00000290541,ENSP00000298852,ENSP00000303709,ENSP00000310572,ENSP00000314508,ENSP00000339109,ENSP00000341189,ENSP00000342830,ENSP00000345195,ENSP00000346483,ENSP00000353408,ENSP00000355325,ENSP00000357879…	ANAPC1,APOE,CUL3,DDRGK1,GBA,HSPBP1,KCNE2,MSN,PSMB4,PSMB5,PSMC3,PSMC5,PSMD3,PSMD4,PSMD7,PSMD8,PTK2,RB1,RDX,SGTA,SIRT2,STUB1,TNFAIP3,UBE2D1,UBE2E1,UBQLN2
GO.0006412	translation	41	0.000465	ENSP00000210060,ENSP00000223029,ENSP00000225969,ENSP00000248342,ENSP00000252602,ENSP00000256441,ENSP00000257347,ENSP00000258105,ENSP00000262056,ENSP00000264161,ENSP00000272418,ENSP00000308845,ENSP00000312395,ENSP00000313007,ENSP00000317376,ENSP00000318158,ENSP00000319778,ENSP00000320309,ENSP00000320567,ENSP00000323065,ENSP00000333837,ENSP00000339844,ENSP00000343885,ENSP00000354525,ENSP00000355692…	AARSD1,AIMP2,AURKAIP1,CARS2,DARS,DHPS,EIF3I,EIF3K,EIF4B,FARSA,GADD45GIP1,GTF2H3,MRPL12,MRPL22,MRPL24,MRPL27,MRPL34,MRPL36,MRPL41,MRPL43,MRPL53,MRPL55,MRPS11,MRPS12,MRPS14,MRPS15,MRPS16,MRPS21,MRPS24,MRPS26,MRPS33,MRPS34,MRPS36,MRPS5,MTIF3,NDUFA7,PABPC1,PPA2,RBM3,RPS15,SARS2
GO.0006915	apoptotic process	94	0.000482	ENSP00000003302,ENSP00000215071,ENSP00000215832,ENSP00000219302,ENSP00000219313,ENSP00000219746,ENSP00000220751,ENSP00000222219,ENSP00000222266,ENSP00000222308,ENSP00000223029,ENSP00000223795,ENSP00000225174,ENSP00000226574,ENSP00000229794,ENSP00000231668,ENSP00000233893,ENSP00000237289,ENSP00000240185,ENSP00000247225,ENSP00000256644,ENSP00000262445,ENSP00000263384,ENSP00000264198,ENSP00000264639…	AIMP2,ATM,BAG1,BMF,BNIP1,CD28,CD3E,CD5,CDIP1,CDK5,CIAPIN1,CTNNB1,CUL5,DDX41,DICER1,DNASE2,DPF2,DSP,EMC4,ENDOG,FAF1,FAM32A,FASTK,FGD2,FKBP8,FOXO3,FXR1,GAS6,GLRX2,GPI,GPR65,HSPE1,INPP5D,JTB,LAMTOR5,LMNA,MAP2K4,MAP3K7,MAPK1,MAPK14,MIEN1,MRPL41,MTFP1,MUL1,NBN,NDUFA13,NFKB1,NLRP1,NME3,NUPR1,PDCD6IP,PKN2,PPIF,PRDX5,PRKCD,PRKDC,PSEN2,PSENEN,PSMB4,PSMB5,PSMC3,PSMC5,PSMD3,PSMD4,PSMD7,PSMD8,PTK2,RAD21,RB1,…
GO.1901575	organic substance catabolic process	123	0.00049	ENSP00000003302,ENSP00000205402,ENSP00000210060,ENSP00000215071,ENSP00000215574,ENSP00000217964,ENSP00000219313,ENSP00000219473,ENSP00000219548,ENSP00000222219,ENSP00000225614,ENSP00000231948,ENSP00000236671,ENSP00000238018,ENSP00000238497,ENSP00000249396,ENSP00000250495,ENSP00000252486,ENSP00000254351,ENSP00000254950,ENSP00000257549,ENSP00000258123,ENSP00000258349,ENSP00000260187,ENSP00000262056…	ABCE1,ACMSD,ACOT7,AGXT,AIFM1,ALDH7A1,ANAPC1,APOC2,APOE,ASPG,AUP1,BAD,BSCL2,C2orf29,CBR3,CCBL1,CDC34,CDK5,CHID1,CHP1,CLN3,CPS1,CRBN,CTSD,CUL3,CUL5,DHPS,DICER1,DLD,DNASE2,ECI1,EDC4,EIF4B,ENC1,ENDOG,ERI3,FAF1,FAM125A,FBXL3,FBXW5,GALK1,GBA,GDA,GPT,GPT2,HADHB,HGD,HSD17B14,ISG20,LONP1,LSM4,MGAT1,MTA1,MTRR,NEDD8,NFE2L2,PABPC1,PAOX,PCNP,PDCD6IP,PGAM1,PHKG2,PHYH,PPAT,PRDX6,PRKACB,PSMB4,PSMB5,PSMC3,PSMC5,P…
GO.0015992	proton transport	21	0.000534	ENSP00000203407,ENSP00000229379,ENSP00000246554,ENSP00000247655,ENSP00000253452,ENSP00000258424,ENSP00000264663,ENSP00000297564,ENSP00000306397,ENSP00000309565,ENSP00000317780,ENSP00000320935,ENSP00000321260,ENSP00000332887,ENSP00000339720,ENSP00000358565,ENSP00000359098,ENSP00000365243,ENSP00000367934,ENSP00000417656,ENSP00000466420	COX4I1,COX4I2,COX5A,COX5B,COX6A1,COX6B1,COX6C,COX7A2,COX7B,COX7C,COX8A,NDUFA4,NNT,SLC2A4,SLC35A1,UQCR10,UQCR11,UQCRC1,UQCRFS1,UQCRH,UQCRQ
GO.0051338	regulation of transferase activity	81	0.000534	ENSP00000013125,ENSP00000046794,ENSP00000215071,ENSP00000215832,ENSP00000219313,ENSP00000219548,ENSP00000220751,ENSP00000229794,ENSP00000229812,ENSP00000237289,ENSP00000241014,ENSP00000244741,ENSP00000247178,ENSP00000247665,ENSP00000247970,ENSP00000252486,ENSP00000256458,ENSP00000257724,ENSP00000261401,ENSP00000262445,ENSP00000262948,ENSP00000264198,ENSP00000264414,ENSP00000264552,ENSP00000264639…	AKT1S1,ANAPC1,APOE,ATG14,ATM,AVPI1,BAD,BAG5,CAMK2N2,CCDC88A,CCNK,CDK5,CDKN1A,CHCHD10,CHORDC1,CHP1,CORO1C,CTNNB1,CUL3,DKC1,FAF1,GAS6,GBA,GMFB,GPS1,GPS2,GTF2H1,HEXIM2,IRAK2,JTB,LAMTOR2,LCP2,MAD1L1,MALT1,MAP2K2,MAP2K4,MAP3K4,MAP4K5,MAPK1,MAPK14,MAPK8IP1,MDFIC,MRE11A,MUL1,NBN,NRAS,PDGFC,PHPT1,PIN1,PRKACB,PRKCD,PRLR,PSEN2,PSMB4,PSMB5,PSMC3,PSMC5,PSMD3,PSMD4,PSMD7,PSMD8,PTK2,PTPN11,PTPRC,RAP2B,RB1,RGS1…
GO.0046907	intracellular transport	109	0.000574	ENSP00000016946,ENSP00000210187,ENSP00000215832,ENSP00000218340,ENSP00000220509,ENSP00000222005,ENSP00000225174,ENSP00000229179,ENSP00000238497,ENSP00000241041,ENSP00000244769,ENSP00000245812,ENSP00000245923,ENSP00000246041,ENSP00000246912,ENSP00000247178,ENSP00000252115,ENSP00000252486,ENSP00000254950,ENSP00000257245,ENSP00000257857,ENSP00000258654,ENSP00000259711,ENSP00000260129,ENSP00000261667…	ABCA1,AGFG1,AGT,AIP,ALKBH7,AP5S1,APOE,ATG14,ATXN1,AUP1,BAD,BLOC1S1,CALR,CCR5,CD63,CDC37,CDK5,CHCHD4,CHP1,CLN3,CLTB,CLTCL1,COG3,COG6,COPE,CUL3,DENND5A,DSCR3,EXOC5,FYCO1,GAS6,GIPC1,GOPC,GRPEL1,IFT27,IMMP2L,IPO13,KIF13A,KPNA3,KPNA4,LMAN2,LMF1,LMNA,LYN,MALT1,MAPK1,MCOLN1,MLX,MLXIP,MPC2,MTM1,MTX1,NAPA,NAPB,NDUFA13,NSMAF,NUP107,NUP153,NUP160,PAM16,PEX16,PIK3C3,POLDIP3,PPIF,PTPRC,RAB12,RAB13,RAB26,RAB33…
GO.0006366	transcription from RNA polymerase II promoter	74	0.000597	ENSP00000216277,ENSP00000219252,ENSP00000221573,ENSP00000222122,ENSP00000222305,ENSP00000226574,ENSP00000229379,ENSP00000239882,ENSP00000245479,ENSP00000246554,ENSP00000247655,ENSP00000251871,ENSP00000253003,ENSP00000253452,ENSP00000253727,ENSP00000254227,ENSP00000254806,ENSP00000258424,ENSP00000259119,ENSP00000262095,ENSP00000265165,ENSP00000265440,ENSP00000265462,ENSP00000265963,ENSP00000269305…	ADRM1,ARID4A,BCL11B,CBFB,CCNK,COX4I1,COX5A,COX5B,COX6A1,COX6B1,COX6C,COX7B,COX7C,COX8A,CREB1,CREB3,DBP,DDX21,DEK,E2F5,ELF1,ETV2,FLI1,FUBP3,GPI,GTF2A2,GTF2H1,GTF2H3,HNF4G,HNRNPK,KDM5A,LEF1,LSM10,MED16,MED17,MESP1,MLST8,MSL3,NFKB1,NFRKB,NFYA,NR0B2,NR1H2,NR2F6,ONECUT2,PAPOLA,POLR2C,PRDX2,PRDX5,PSMC5,RAD21,RNF111,SETD2,SKIL,SNAPC2,SOX5,SOX9,SRSF3,SRSF5,SRSF7,STAT5B,TAF1L,TAF2,TAF9B,TFAM,TFDP2,TFEC,TP…
GO.0018193	peptidyl-amino acid modification	79	0.000626	ENSP00000210060,ENSP00000210444,ENSP00000215832,ENSP00000220751,ENSP00000222308,ENSP00000225174,ENSP00000229179,ENSP00000229794,ENSP00000247970,ENSP00000249396,ENSP00000250937,ENSP00000252455,ENSP00000253329,ENSP00000261308,ENSP00000262077,ENSP00000262445,ENSP00000262948,ENSP00000264198,ENSP00000264228,ENSP00000265165,ENSP00000270176,ENSP00000278616,ENSP00000294168,ENSP00000295119,ENSP00000296084…	ACTL6A,ALG10B,ARID4A,ATM,BLOC1S1,BRPF3,CALR,DHDDS,DHPS,DMAP1,DOHH,DOLK,DPY19L4,F10,FKBP2,FKBP8,GAS6,ITK,JAK1,LEF1,LYN,MANEA,MAP2K2,MAP2K4,MAP3K7,MAPK1,MAPK14,MGAT1,MSL3,MUL1,NANS,NCOA2,NCOA3,NUP107,NUP153,NUP160,NUP35,P4HB,PDK3,PGM3,PIN1,PPIA,PPIB,PPIF,PPIL4,PPWD1,PRDM8,PRKCD,PRKCSH,PRKDC,PRLR,PRMT6,PRMT7,PTK2,RAD21,RIPK2,RYK,SAR1B,SCYL1,SEH1L,SENP1,SENP6,SETD2,SIRT2,SLC35A1,SMG1,SRD5A3,STK4,SUV3…
GO.0051171	regulation of nitrogen compound metabolic process	274	0.000637	ENSP00000000442,ENSP00000025008,ENSP00000162044,ENSP00000200457,ENSP00000202816,ENSP00000215071,ENSP00000215742,ENSP00000216277,ENSP00000216807,ENSP00000217964,ENSP00000218224,ENSP00000218894,ENSP00000219091,ENSP00000219252,ENSP00000219313,ENSP00000219746,ENSP00000220429,ENSP00000220751,ENSP00000221573,ENSP00000222122,ENSP00000222305,ENSP00000222574,ENSP00000223795,ENSP00000225174,ENSP00000226574…	ABCA1,ACO1,ACTL6A,AEBP2,AGT,AIFM1,AIP,APOE,ARID1B,ARID5B,ASS1,ATAD2,BABAM1,BRMS1L,C10orf116,C1orf85,C2orf29,CALR,CAP2,CARHSP1,CCDC88A,CCNK,CDK5,CDKN1A,CDON,CELF1,CENPB,CHD6,CHD7,CHP1,COA3,CREB1,CREB3,CTNNB1,CUL3,DAPK3,DBP,DDRGK1,DDX41,DENND4A,DHX36,DICER1,DKC1,DNAJC1,DPF2,E2F5,EIF3I,EIF3K,EIF4B,ELF1,ELMSAN1,ELOF1,ELP5,ENC1,ENDOG,ESF1,ESRRA,FAM48A,FASTK,FOXO3,FUBP3,FXR1,GABPB1,GAS6,GCFC2,GLI4,GLRX…
GO.0002223	stimulatory C-type lectin receptor signaling pathway	21	0.000669	ENSP00000160262,ENSP00000215071,ENSP00000219313,ENSP00000226574,ENSP00000253023,ENSP00000264639,ENSP00000288422,ENSP00000290541,ENSP00000298852,ENSP00000302569,ENSP00000310572,ENSP00000319279,ENSP00000331602,ENSP00000354340,ENSP00000355325,ENSP00000357879,ENSP00000358335,ENSP00000358548,ENSP00000359719,ENSP00000363019,ENSP00000428924	CLEC7A,ICAM3,LYN,MALT1,MAP3K7,NFKB1,NRAS,PRKACB,PRKCD,PSMB4,PSMB5,PSMC3,PSMC5,PSMD3,PSMD4,PSMD7,PSMD8,TAB3,UBA3,UBE2D1,UBE2M
GO.0016265	death	97	0.000669	ENSP00000003302,ENSP00000215071,ENSP00000215832,ENSP00000219302,ENSP00000219313,ENSP00000219746,ENSP00000220751,ENSP00000222219,ENSP00000222266,ENSP00000222308,ENSP00000223029,ENSP00000223795,ENSP00000226574,ENSP00000229794,ENSP00000231668,ENSP00000233893,ENSP00000234454,ENSP00000237289,ENSP00000240185,ENSP00000245812,ENSP00000247225,ENSP00000249396,ENSP00000256644,ENSP00000256997,ENSP00000262445…	ACP2,AIMP2,ALKBH7,ATM,BAG1,BAG5,BMF,BNIP1,CD28,CD3E,CD5,CDIP1,CDK5,CIAPIN1,CTNNB1,CUL5,DDX41,DICER1,DNASE2,DPF2,DSP,EMC4,FAF1,FAM32A,FASTK,FGD2,FKBP8,FOXO3,FXR1,GAS6,GLRX2,GPI,GPR65,HSPE1,INPP5D,JTB,LAMTOR5,LMNA,MAP2K4,MAP3K7,MAPK1,MAPK14,MIEN1,MRPL41,MTFP1,MUL1,NBN,NDUFA13,NFKB1,NLRP1,NME3,NUPR1,PDCD6IP,PKN2,PRDX5,PRKCD,PRKDC,PSEN2,PSENEN,PSMB4,PSMB5,PSMC3,PSMC5,PSMD3,PSMD4,PSMD7,PSMD8,PTK2,RAD2…
GO.0002758	innate immune response-activating signal transduction	32	0.00067	ENSP00000160262,ENSP00000215071,ENSP00000215832,ENSP00000219313,ENSP00000226574,ENSP00000229794,ENSP00000237289,ENSP00000253023,ENSP00000256458,ENSP00000262039,ENSP00000262445,ENSP00000262948,ENSP00000264639,ENSP00000288422,ENSP00000290541,ENSP00000298852,ENSP00000302569,ENSP00000310572,ENSP00000319279,ENSP00000331602,ENSP00000354340,ENSP00000355325,ENSP00000357879,ENSP00000358335,ENSP00000358548…	CLEC7A,CNPY3,CREB1,ICAM3,IRAK2,LYN,MALT1,MAP2K2,MAP2K4,MAP3K7,MAPK1,MAPK14,NFKB1,NRAS,PIK3C3,PRKACB,PRKCD,PSMB4,PSMB5,PSMC3,PSMC5,PSMD3,PSMD4,PSMD7,PSMD8,RPS6KA3,TAB3,TNFAIP3,TRAF3,UBA3,UBE2D1,UBE2M
GO.0022411	cellular component disassembly	54	0.000672	ENSP00000222219,ENSP00000225969,ENSP00000229179,ENSP00000236671,ENSP00000238497,ENSP00000238616,ENSP00000240185,ENSP00000246533,ENSP00000252602,ENSP00000254480,ENSP00000254950,ENSP00000256441,ENSP00000258105,ENSP00000262077,ENSP00000262626,ENSP00000263354,ENSP00000272418,ENSP00000287295,ENSP00000295119,ENSP00000308845,ENSP00000312395,ENSP00000317376,ENSP00000318158,ENSP00000319778,ENSP00000320567…	AIFM1,AURKAIP1,CAPNS1,CTNNB1,CTSD,DICER1,DNASE2,DSP,ENDOG,GADD45GIP1,HPN,LMNA,MAP1LC3A,MRPL12,MRPL22,MRPL24,MRPL27,MRPL34,MRPL36,MRPL41,MRPL43,MRPL53,MRPL55,MRPS11,MRPS12,MRPS14,MRPS15,MRPS16,MRPS21,MRPS24,MRPS26,MRPS33,MRPS34,MRPS36,MRPS5,MTIF3,NAPA,NAPB,NEK9,NUP107,NUP153,NUP160,NUP35,PRKCD,PTK2,ROCK1,RPS15,SATB1,SEH1L,SMARCC1,TARDBP,VPS4A,VPS4B,WDR45
GO.0043624	cellular protein complex disassembly	29	0.000709	ENSP00000225969,ENSP00000238497,ENSP00000252602,ENSP00000254950,ENSP00000256441,ENSP00000258105,ENSP00000263354,ENSP00000272418,ENSP00000308845,ENSP00000312395,ENSP00000317376,ENSP00000318158,ENSP00000319778,ENSP00000320567,ENSP00000323065,ENSP00000333837,ENSP00000339844,ENSP00000354525,ENSP00000355692,ENSP00000360498,ENSP00000362036,ENSP00000362208,ENSP00000366225,ENSP00000369682,ENSP00000372093…	AURKAIP1,GADD45GIP1,MRPL12,MRPL22,MRPL24,MRPL27,MRPL34,MRPL36,MRPL41,MRPL43,MRPL53,MRPL55,MRPS11,MRPS12,MRPS14,MRPS15,MRPS16,MRPS21,MRPS24,MRPS26,MRPS33,MRPS34,MRPS36,MRPS5,NAPA,NAPB,RPS15,VPS4A,VPS4B
GO.0006352	DNA-templated transcription, initiation	36	0.000866	ENSP00000000442,ENSP00000219252,ENSP00000229379,ENSP00000246554,ENSP00000247655,ENSP00000251871,ENSP00000253452,ENSP00000253727,ENSP00000254227,ENSP00000258424,ENSP00000259119,ENSP00000265462,ENSP00000265963,ENSP00000269305,ENSP00000282441,ENSP00000288199,ENSP00000291442,ENSP00000294168,ENSP00000297564,ENSP00000301522,ENSP00000317780,ENSP00000321260,ENSP00000325612,ENSP00000339917,ENSP00000363019…	COX4I1,COX5A,COX5B,COX6A1,COX6B1,COX6C,COX7B,COX7C,COX8A,E2F5,ESRRA,GPI,GTF2A2,GTF2H1,GTF2H3,HNF4G,MED16,MED17,MLST8,NR0B2,NR1H2,NR2F6,POLR2C,PRDX2,PRDX5,RNF111,SKIL,TAF1L,TAF2,TAF6L,TAF9B,TFAM,TFDP2,TP53,UBE2D1,YAP1
GO.0006950	response to stress	238	0.000867	ENSP00000003302,ENSP00000013125,ENSP00000046794,ENSP00000160262,ENSP00000162044,ENSP00000184266,ENSP00000215071,ENSP00000219252,ENSP00000219313,ENSP00000219473,ENSP00000219548,ENSP00000222005,ENSP00000223795,ENSP00000223864,ENSP00000224181,ENSP00000225174,ENSP00000229179,ENSP00000229395,ENSP00000229794,ENSP00000233893,ENSP00000237289,ENSP00000239878,ENSP00000240185,ENSP00000241014,ENSP00000242351…	ABCA1,ABCC2,ABCF3,ACTL6A,ACTR3,AGT,AIFM1,AKT1S1,ALKBH7,ALKBH8,ANGPTL4,AP5S1,APOE,ASNA1,ASS1,ATG14,ATM,ATP6V0D1,AUP1,BABAM1,BAG1,BAG5,BLOC1S1,BRPF3,C1orf86,C20orf72,C8G,C9orf142,CACNA1E,CALR,CCM2,CCNK,CCR5,CD28,CD3G,CD40LG,CD63,CDC37,CDIP1,CDK5,CDKN1A,CHCHD6,CHD6,CHID1,CLEC7A,CLN3,CLPB,CNPY3,COX8A,CPS1,CREB1,CREB3,CTDSP2,CTNNB1,CUL5,DAPK3,DDRGK1,DHX36,DICER1,DMAP1,DOCK11,DSC2,DSP,DYSF,ECSIT,EMC6,E…
GO.0008219	cell death	96	0.000896	ENSP00000003302,ENSP00000215071,ENSP00000215832,ENSP00000219302,ENSP00000219313,ENSP00000219746,ENSP00000220751,ENSP00000222219,ENSP00000222266,ENSP00000222308,ENSP00000223029,ENSP00000223795,ENSP00000226574,ENSP00000229794,ENSP00000231668,ENSP00000233893,ENSP00000237289,ENSP00000240185,ENSP00000245812,ENSP00000247225,ENSP00000249396,ENSP00000256644,ENSP00000256997,ENSP00000262445,ENSP00000263384…	ACP2,AIMP2,ALKBH7,ATM,BAG1,BAG5,BMF,BNIP1,CD28,CD3E,CD5,CDIP1,CDK5,CIAPIN1,CTNNB1,CUL5,DDX41,DICER1,DNASE2,DPF2,DSP,EMC4,FAF1,FAM32A,FASTK,FGD2,FKBP8,FOXO3,FXR1,GAS6,GLRX2,GPI,GPR65,HSPE1,INPP5D,JTB,LAMTOR5,LMNA,MAP2K4,MAP3K7,MAPK1,MAPK14,MIEN1,MRPL41,MTFP1,MUL1,NBN,NDUFA13,NFKB1,NLRP1,NME3,NUPR1,PDCD6IP,PKN2,PRDX5,PRKCD,PRKDC,PSEN2,PSENEN,PSMB4,PSMB5,PSMC3,PSMC5,PSMD3,PSMD4,PSMD7,PSMD8,PTK2,RAD2…
GO.0031331	positive regulation of cellular catabolic process	46	0.000954	ENSP00000215071,ENSP00000219313,ENSP00000219548,ENSP00000221566,ENSP00000222005,ENSP00000237289,ENSP00000242351,ENSP00000247178,ENSP00000249396,ENSP00000252486,ENSP00000255631,ENSP00000264414,ENSP00000264639,ENSP00000267163,ENSP00000290310,ENSP00000290541,ENSP00000298772,ENSP00000298852,ENSP00000303709,ENSP00000309103,ENSP00000310572,ENSP00000313007,ENSP00000314508,ENSP00000321260,ENSP00000331602…	ANAPC1,APOC2,APOE,ATG14,BAD,BLOC1S1,CDC37,COX8A,CUL3,DDRGK1,ENDOG,GBA,HSPBP1,KCNE2,KRCC1,LSM4,MDH1,MEX3C,MSN,PABPC1,PHKG2,PRKCD,PSMB4,PSMB5,PSMC3,PSMC5,PSMD3,PSMD4,PSMD7,PSMD8,PTK2,RAB12,RB1,RDX,SGTA,SIRT2,STUB1,TNFAIP3,TP53INP1,TP53INP2,TRIM13,UBE2D1,UBE2E1,UBQLN2,ZC3HAV1,ZNF189
GO.0000209	protein polyubiquitination	28	0.000959	ENSP00000215071,ENSP00000215574,ENSP00000219313,ENSP00000219548,ENSP00000237289,ENSP00000264414,ENSP00000264552,ENSP00000264639,ENSP00000267938,ENSP00000274255,ENSP00000288199,ENSP00000290541,ENSP00000292363,ENSP00000298852,ENSP00000303709,ENSP00000306396,ENSP00000310572,ENSP00000311579,ENSP00000326170,ENSP00000339109,ENSP00000355325,ENSP00000357297,ENSP00000357879,ENSP00000363019,ENSP00000372394…	ANAPC1,CBFB,CDC34,CUL3,PSMB4,PSMB5,PSMC3,PSMC5,PSMD3,PSMD4,PSMD7,PSMD8,RFFL,RNF111,RNF126,RNF146,RNF187,SKP2,STUB1,TMEM129,TNFAIP3,TNKS,UBE2D1,UBE2E1,UBE2J2,UBE2Q2,UBE2S,UBE2W
GO.0009896	positive regulation of catabolic process	50	0.00113	ENSP00000215071,ENSP00000216085,ENSP00000219313,ENSP00000219548,ENSP00000221566,ENSP00000222005,ENSP00000237289,ENSP00000242351,ENSP00000245479,ENSP00000247178,ENSP00000249396,ENSP00000252486,ENSP00000255631,ENSP00000264414,ENSP00000264639,ENSP00000267163,ENSP00000290310,ENSP00000290541,ENSP00000298772,ENSP00000298852,ENSP00000301336,ENSP00000303709,ENSP00000309103,ENSP00000310572,ENSP00000313007…	ANAPC1,APOC2,APOE,ATG14,BAD,BLOC1S1,CDC37,COX8A,CUL3,DDRGK1,ENDOG,GBA,HSPBP1,KCNE2,KRCC1,LSM4,MDH1,MEX3C,MSN,NDUFA13,PABPC1,PHKG2,PRKCD,PSMB4,PSMB5,PSMC3,PSMC5,PSMD3,PSMD4,PSMD7,PSMD8,PTK2,RAB12,RB1,RDX,RHBDD3,RILP,SGTA,SIRT2,SOX9,STUB1,TNFAIP3,TP53INP1,TP53INP2,TRIM13,UBE2D1,UBE2E1,UBQLN2,ZC3HAV1,ZNF189
GO.0032984	macromolecular complex disassembly	31	0.00115	ENSP00000225969,ENSP00000238497,ENSP00000252602,ENSP00000254480,ENSP00000254950,ENSP00000256441,ENSP00000258105,ENSP00000263354,ENSP00000272418,ENSP00000308845,ENSP00000312395,ENSP00000317376,ENSP00000318158,ENSP00000319778,ENSP00000320567,ENSP00000323065,ENSP00000333837,ENSP00000339844,ENSP00000354525,ENSP00000355692,ENSP00000360498,ENSP00000362036,ENSP00000362208,ENSP00000366225,ENSP00000369682…	AURKAIP1,GADD45GIP1,MRPL12,MRPL22,MRPL24,MRPL27,MRPL34,MRPL36,MRPL41,MRPL43,MRPL53,MRPL55,MRPS11,MRPS12,MRPS14,MRPS15,MRPS16,MRPS21,MRPS24,MRPS26,MRPS33,MRPS34,MRPS36,MRPS5,MTIF3,NAPA,NAPB,RPS15,SMARCC1,VPS4A,VPS4B
GO.0009056	catabolic process	136	0.00125	ENSP00000003302,ENSP00000025008,ENSP00000205402,ENSP00000210060,ENSP00000215071,ENSP00000215574,ENSP00000217964,ENSP00000218894,ENSP00000219313,ENSP00000219473,ENSP00000219548,ENSP00000222219,ENSP00000225614,ENSP00000231668,ENSP00000231948,ENSP00000236671,ENSP00000238018,ENSP00000238497,ENSP00000247178,ENSP00000248378,ENSP00000249396,ENSP00000250495,ENSP00000252486,ENSP00000254351,ENSP00000254950…	ABCE1,ACMSD,ACOT7,AGXT,AIFM1,ALDH7A1,ANAPC1,APOC2,APOE,ASPG,ATG14,AUP1,BAD,BNIP1,BSCL2,C2orf29,CBR3,CCBL1,CDC34,CDK5,CHID1,CHP1,CLN3,CPS1,CRBN,CTSD,CUL3,CUL5,DHPS,DICER1,DLD,DNASE2,ECI1,EDC4,EIF4B,EMC6,ENC1,ENDOG,ERI3,FAF1,FAM125A,FAM48A,FBXL3,FBXW5,GALK1,GBA,GDA,GPT,GPT2,HADHB,HGD,HSD17B14,ISG20,LONP1,LSM4,MAP1LC3A,MGAT1,MTA1,MTRR,NEDD8,NFE2L2,PABPC1,PAOX,PCNP,PDCD6IP,PGAM1,PHKG2,PHYH,PIK3C3,PPA…
GO.1903320	regulation of protein modification by small protein conjugation or removal	33	0.00125	ENSP00000215071,ENSP00000219313,ENSP00000220751,ENSP00000223029,ENSP00000237289,ENSP00000247970,ENSP00000255631,ENSP00000264198,ENSP00000264552,ENSP00000264639,ENSP00000265854,ENSP00000274255,ENSP00000278616,ENSP00000288199,ENSP00000290541,ENSP00000298852,ENSP00000303709,ENSP00000307491,ENSP00000310572,ENSP00000312107,ENSP00000319279,ENSP00000328269,ENSP00000333633,ENSP00000335632,ENSP00000338814…	AIMP2,ANAPC1,ATM,BAG5,CDK5,CHP1,CTNNB1,HMG20B,HSPBP1,MAD1L1,MALT1,MTA1,MUL1,PIN1,PSMB4,PSMB5,PSMC3,PSMC5,PSMD3,PSMD4,PSMD7,PSMD8,PTK2,RIPK2,RNF111,RWDD3,SKP2,TNFAIP3,UBE2D1,UBE2E1,UBE2S,UBXN2A,WDR48
GO.1902582	single-organism intracellular transport	96	0.00134	ENSP00000016946,ENSP00000210187,ENSP00000215832,ENSP00000218340,ENSP00000222005,ENSP00000225174,ENSP00000229179,ENSP00000238497,ENSP00000241041,ENSP00000245812,ENSP00000245923,ENSP00000246041,ENSP00000247178,ENSP00000252115,ENSP00000254950,ENSP00000257245,ENSP00000257857,ENSP00000258654,ENSP00000259711,ENSP00000261667,ENSP00000262039,ENSP00000262301,ENSP00000262812,ENSP00000263202,ENSP00000263354…	ABCA1,AGFG1,AGT,AIP,ALKBH7,AP1M1,AP1S1,AP5S1,ATG14,AUP1,BAD,BLOC1S1,CALR,CCR5,CD63,CDC37,CHCHD4,CHP1,CLN3,COG3,COG6,COPE,CUL3,DENND5A,EXOC5,FYCO1,GAS6,GIPC1,GOPC,GRPEL1,IFT27,IMMP2L,IPO13,KIF13A,KPNA3,KPNA4,LMAN2,LMF1,LMNA,LYN,MAPK1,MCOLN1,MPC2,MTM1,MTX1,NAPA,NDUFA13,NSMAF,NUP107,NUP160,PAM16,PEX16,PIK3C3,POLDIP3,PPIF,PTPRC,RAB12,RAB13,RAB26,RAB33B,RAB8A,RER1,RGPD5,RILP,RNF126,RP2,RTN2,SAR1B,SCAM…
GO.0016482	cytoplasmic transport	67	0.00157	ENSP00000016946,ENSP00000210187,ENSP00000215832,ENSP00000229179,ENSP00000238497,ENSP00000241041,ENSP00000244769,ENSP00000246912,ENSP00000247178,ENSP00000252115,ENSP00000257245,ENSP00000257857,ENSP00000258654,ENSP00000259711,ENSP00000260129,ENSP00000261667,ENSP00000262039,ENSP00000262077,ENSP00000262301,ENSP00000262812,ENSP00000263202,ENSP00000264079,ENSP00000264414,ENSP00000264954,ENSP00000265351…	AGFG1,AGT,AIP,AP1M1,ATG14,ATXN1,AUP1,CALR,CCR5,CD63,CDK5,CHCHD4,CHP1,COG3,COPE,CUL3,GOPC,GRPEL1,IMMP2L,IPO13,KIF13A,KPNA3,KPNA4,LMF1,LMNA,MALT1,MAPK1,MCOLN1,MLX,MLXIP,MTM1,MTX1,NDUFA13,NUP107,NUP153,NUP160,PAM16,PEX16,PIK3C3,POLDIP3,PTPRC,RAB12,RAB13,RAB26,RAB33B,RGPD5,RGS14,RILP,SAR1B,SMG1,SRSF3,SRSF5,SRSF7,TGS1,TIMM10,TIMM17A,TIMM44,TIMM50,TMEM129,TP53,TRAPPC1,TRAPPC2L,UFD1L,UPF2,USP6NL,VPS4B,X…
GO.0043241	protein complex disassembly	30	0.00157	ENSP00000225969,ENSP00000238497,ENSP00000252602,ENSP00000254480,ENSP00000254950,ENSP00000256441,ENSP00000258105,ENSP00000263354,ENSP00000272418,ENSP00000308845,ENSP00000312395,ENSP00000317376,ENSP00000318158,ENSP00000319778,ENSP00000320567,ENSP00000323065,ENSP00000333837,ENSP00000339844,ENSP00000354525,ENSP00000355692,ENSP00000360498,ENSP00000362036,ENSP00000362208,ENSP00000366225,ENSP00000369682…	AURKAIP1,GADD45GIP1,MRPL12,MRPL22,MRPL24,MRPL27,MRPL34,MRPL36,MRPL41,MRPL43,MRPL53,MRPL55,MRPS11,MRPS12,MRPS14,MRPS15,MRPS16,MRPS21,MRPS24,MRPS26,MRPS33,MRPS34,MRPS36,MRPS5,NAPA,NAPB,RPS15,SMARCC1,VPS4A,VPS4B
GO.0032270	positive regulation of cellular protein metabolic process	106	0.00163	ENSP00000013125,ENSP00000025008,ENSP00000046794,ENSP00000215071,ENSP00000219313,ENSP00000221566,ENSP00000223029,ENSP00000223061,ENSP00000223864,ENSP00000229794,ENSP00000233893,ENSP00000237289,ENSP00000244741,ENSP00000245479,ENSP00000247178,ENSP00000247712,ENSP00000247970,ENSP00000249396,ENSP00000252115,ENSP00000252486,ENSP00000253003,ENSP00000253727,ENSP00000254806,ENSP00000255631,ENSP00000256458…	ADRM1,AGT,AIFM1,AIMP2,ANAPC1,APOE,ARFGEF1,ATG14,AURKAIP1,AVPI1,BAD,CCDC88A,CCNK,CD28,CD3E,CDK5,CDKN1A,CDON,CHP1,CLEC3B,COA3,CTNNB1,CUL3,DDRGK1,DOCK7,FAM162A,GAS6,GBA,HAX1,HDAC2,HPN,HSPBP1,HSPE1,IRAK2,JARID2,JTB,KCNE2,LAMTOR2,LCP2,LYN,MALT1,MAP2K2,MAP2K4,MAP3K4,MAP4K5,MAPK14,MDFIC,MLST8,MPV17L2,MRE11A,MSN,MTA1,MUL1,NBN,NDUFA13,NLRP1,NR1H2,NRAS,NUPR1,PABPC1,PCOLCE,PDGFC,PIK3R5,PIN1,PLGRKT,POLDIP3,P…
GO.0022402	cell cycle process	89	0.00176	ENSP00000003302,ENSP00000160827,ENSP00000215071,ENSP00000215574,ENSP00000219313,ENSP00000222574,ENSP00000229179,ENSP00000229794,ENSP00000238497,ENSP00000238616,ENSP00000244741,ENSP00000249396,ENSP00000251119,ENSP00000254950,ENSP00000258770,ENSP00000259119,ENSP00000259711,ENSP00000261302,ENSP00000262039,ENSP00000262077,ENSP00000263238,ENSP00000264220,ENSP00000264414,ENSP00000264552,ENSP00000264639…	ACTR1A,ACTR3,AK1,ANAPC1,ATM,BABAM1,CALR,CCNK,CCP110,CDC34,CDKN1A,CLTCL1,CTNNB1,CUL3,CUL5,DAPK3,DIAPH2,DICER1,EML4,ENSA,FOXN3,GADD45GIP1,GAS6,HBP1,JTB,KIF13A,KIF22,LIN37,LIN54,LMNA,MAD1L1,MAPK14,MIS18BP1,MLST8,MRE11A,NBN,NEK3,NEK9,NPAT,NUDC,NUP107,NUP153,NUP160,NUP35,PBRM1,PDS5B,PHF8,PIK3C3,PPAT,PPP2R2D,PRKDC,PSMB4,PSMB5,PSMC3,PSMC5,PSMD3,PSMD4,PSMD7,PSMD8,PTPN11,PTPRC,RAB8A,RAD21,RB1,RHOC,SEH1L,S…
GO.1903050	regulation of proteolysis involved in cellular protein catabolic process	35	0.00176	ENSP00000003302,ENSP00000215071,ENSP00000219313,ENSP00000219473,ENSP00000219548,ENSP00000221566,ENSP00000249396,ENSP00000254480,ENSP00000255631,ENSP00000258123,ENSP00000260187,ENSP00000264414,ENSP00000264639,ENSP00000265854,ENSP00000267163,ENSP00000278616,ENSP00000290310,ENSP00000290541,ENSP00000298852,ENSP00000303709,ENSP00000310572,ENSP00000314508,ENSP00000333376,ENSP00000338814,ENSP00000339109…	ANAPC1,ATM,BAG5,CUL3,DDRGK1,GBA,GIPC1,HSPBP1,KCNE2,MAD1L1,PSMB4,PSMB5,PSMC3,PSMC5,PSMD3,PSMD4,PSMD7,PSMD8,PTK2,RAD23A,RB1,SENP1,SGTA,SIRT2,SMARCC1,STUB1,UBE2D1,UBE2E1,UBQLN2,USP10,USP15,USP2,USP28,USP40,USP45
GO.0006413	translational initiation	30	0.00181	ENSP00000225969,ENSP00000248342,ENSP00000252602,ENSP00000256441,ENSP00000258105,ENSP00000262056,ENSP00000272418,ENSP00000308845,ENSP00000312395,ENSP00000313007,ENSP00000317376,ENSP00000318158,ENSP00000319778,ENSP00000320567,ENSP00000323065,ENSP00000333837,ENSP00000339844,ENSP00000354525,ENSP00000355692,ENSP00000360498,ENSP00000362036,ENSP00000362208,ENSP00000362688,ENSP00000369682,ENSP00000370508…	AURKAIP1,EIF3I,EIF3K,EIF4B,GADD45GIP1,MRPL12,MRPL22,MRPL24,MRPL27,MRPL34,MRPL36,MRPL41,MRPL43,MRPL53,MRPL55,MRPS11,MRPS12,MRPS14,MRPS15,MRPS16,MRPS21,MRPS24,MRPS26,MRPS33,MRPS34,MRPS36,MRPS5,MTIF3,PABPC1,RPS15
GO.0002757	immune response-activating signal transduction	42	0.00185	ENSP00000046794,ENSP00000160262,ENSP00000215071,ENSP00000219313,ENSP00000226574,ENSP00000229794,ENSP00000237289,ENSP00000253023,ENSP00000256458,ENSP00000262039,ENSP00000262445,ENSP00000262948,ENSP00000263238,ENSP00000264639,ENSP00000288422,ENSP00000290541,ENSP00000298852,ENSP00000302569,ENSP00000310572,ENSP00000319279,ENSP00000324856,ENSP00000324890,ENSP00000331602,ENSP00000341189,ENSP00000352575…	ACTR3,CD28,CD3E,CD3G,CLEC7A,CNPY3,CREB1,ICAM3,INPP5D,IRAK2,ITK,LCP2,MALT1,MAP2K2,MAP2K4,MAP3K7,MAPK14,MNDA,NFKB1,NRAS,PIK3C3,PRKACB,PRKCD,PSEN2,PSMB4,PSMB5,PSMC3,PSMC5,PSMD3,PSMD4,PSMD7,PSMD8,PTK2,PTPRC,RPS6KA3,STK11,TAB3,TNFAIP3,TRAF3,UBA3,UBE2D1,UBE2M
GO.0031400	negative regulation of protein modification process	57	0.00189	ENSP00000215071,ENSP00000217381,ENSP00000219255,ENSP00000219313,ENSP00000229812,ENSP00000237289,ENSP00000240185,ENSP00000241014,ENSP00000244741,ENSP00000247178,ENSP00000247970,ENSP00000249396,ENSP00000252486,ENSP00000261401,ENSP00000262626,ENSP00000264414,ENSP00000264639,ENSP00000265854,ENSP00000267163,ENSP00000278616,ENSP00000284202,ENSP00000285814,ENSP00000290541,ENSP00000296238,ENSP00000298852…	AKT1S1,ANAPC1,APOE,ATG14,ATM,BAG5,CAMK2N2,CDK5,CDKN1A,CHORDC1,CHP1,CORO1C,CTDSP2,CTNNB1,CUL3,GBA,GMFB,GPS1,GPS2,HDAC2,HEXIM2,HMG20B,HPN,IMPACT,JARID2,KDM5A,LYN,MAD1L1,MAPK8IP1,MKI67IP,PARD6A,PIN1,PRKCD,PRKDC,PSEN2,PSMB4,PSMB5,PSMC3,PSMC5,PSMD3,PSMD4,PSMD7,PSMD8,PTPRC,RB1,RGS14,SIRT2,SMPD1,SNTA1,SPRY2,STK38,TARDBP,TNFAIP3,TRAF3IP1,UBE2D1,UBE2E1,WNK1
GO.0006415	translational termination	25	0.00219	ENSP00000225969,ENSP00000252602,ENSP00000256441,ENSP00000258105,ENSP00000272418,ENSP00000308845,ENSP00000312395,ENSP00000317376,ENSP00000318158,ENSP00000319778,ENSP00000320567,ENSP00000323065,ENSP00000333837,ENSP00000339844,ENSP00000354525,ENSP00000355692,ENSP00000360498,ENSP00000362036,ENSP00000362208,ENSP00000369682,ENSP00000372093,ENSP00000380531,ENSP00000420714,ENSP00000431040,ENSP00000467676	AURKAIP1,GADD45GIP1,MRPL12,MRPL22,MRPL24,MRPL27,MRPL34,MRPL36,MRPL41,MRPL43,MRPL53,MRPL55,MRPS11,MRPS12,MRPS14,MRPS15,MRPS16,MRPS21,MRPS24,MRPS26,MRPS33,MRPS34,MRPS36,MRPS5,RPS15
GO.0006518	peptide metabolic process	47	0.00233	ENSP00000210060,ENSP00000223029,ENSP00000225969,ENSP00000248342,ENSP00000252602,ENSP00000256441,ENSP00000257347,ENSP00000258105,ENSP00000262056,ENSP00000264161,ENSP00000272418,ENSP00000300060,ENSP00000308845,ENSP00000312395,ENSP00000313007,ENSP00000317376,ENSP00000318158,ENSP00000319778,ENSP00000320309,ENSP00000320567,ENSP00000323065,ENSP00000333837,ENSP00000339844,ENSP00000343885,ENSP00000354525…	AARSD1,AGT,AIMP2,ANPEP,AURKAIP1,CARS2,DARS,DHPS,EIF3I,EIF3K,EIF4B,FARSA,GADD45GIP1,GLRX2,GSTA2,GSTK1,GTF2H3,MRPL12,MRPL22,MRPL24,MRPL27,MRPL34,MRPL36,MRPL41,MRPL43,MRPL53,MRPL55,MRPS11,MRPS12,MRPS14,MRPS15,MRPS16,MRPS21,MRPS24,MRPS26,MRPS33,MRPS34,MRPS36,MRPS5,MTIF3,NDUFA7,PABPC1,PPA2,PSEN2,RBM3,RPS15,SARS2
GO.0002429	immune response-activating cell surface receptor signaling pathway	33	0.0024	ENSP00000046794,ENSP00000160262,ENSP00000215071,ENSP00000219313,ENSP00000220751,ENSP00000226574,ENSP00000253023,ENSP00000263238,ENSP00000264639,ENSP00000288422,ENSP00000290541,ENSP00000298852,ENSP00000302569,ENSP00000310572,ENSP00000319279,ENSP00000324856,ENSP00000324890,ENSP00000331602,ENSP00000341189,ENSP00000352575,ENSP00000354340,ENSP00000354566,ENSP00000355325,ENSP00000355747,ENSP00000356346…	ACTR3,CD28,CD3E,CD3G,CLEC7A,ICAM3,INPP5D,ITK,LCP2,MALT1,MAP3K7,MNDA,NFKB1,NRAS,PRKACB,PRKCD,PSEN2,PSMB4,PSMB5,PSMC3,PSMC5,PSMD3,PSMD4,PSMD7,PSMD8,PTK2,PTPRC,RIPK2,STK11,TAB3,UBA3,UBE2D1,UBE2M
GO.0050790	regulation of catalytic activity	162	0.0024	ENSP00000013125,ENSP00000046794,ENSP00000215071,ENSP00000215832,ENSP00000218340,ENSP00000219313,ENSP00000219548,ENSP00000220751,ENSP00000222266,ENSP00000223061,ENSP00000225174,ENSP00000226574,ENSP00000229794,ENSP00000229812,ENSP00000229922,ENSP00000233893,ENSP00000234454,ENSP00000237289,ENSP00000241014,ENSP00000244741,ENSP00000246186,ENSP00000247178,ENSP00000247665,ENSP00000247970,ENSP00000252486…	ABCE1,ADRM1,AGFG1,AGT,AIFM1,AIP,AKT1S1,ANAPC1,ANGPTL4,APOC2,APOE,ARFGEF1,ARHGAP26,ARHGAP32,ARHGDIA,ATG14,ATM,AVPI1,B3GAT3,BAD,BAG5,CAMK2N2,CAP2,CCDC88A,CCNK,CDK5,CDKN1A,CHCHD10,CHORDC1,CHP1,CLN3,CORO1C,CREB1,CREB3,CTNNB1,CUL3,DENND4A,DENND5A,DENND5B,DKC1,DNAJC1,DOCK11,DOCK7,ECSIT,ENSA,FAF1,FAM162A,FGD2,GAS6,GBA,GMFB,GOPC,GPI,GPR65,GPS1,GPS2,GRPEL1,GTF2H1,HEXIM2,HPN,HSPBP1,HSPE1,IRAK2,ITK,JTB,KDM5…
GO.0032269	negative regulation of cellular protein metabolic process	83	0.00247	ENSP00000215071,ENSP00000217381,ENSP00000219255,ENSP00000219313,ENSP00000226574,ENSP00000229812,ENSP00000237289,ENSP00000240185,ENSP00000241014,ENSP00000244221,ENSP00000244741,ENSP00000247178,ENSP00000247970,ENSP00000249396,ENSP00000252486,ENSP00000253727,ENSP00000254480,ENSP00000256644,ENSP00000261401,ENSP00000262626,ENSP00000264414,ENSP00000264639,ENSP00000265165,ENSP00000265462,ENSP00000265854…	AGT,AKT1S1,ANAPC1,APOE,ATG14,ATM,BAG5,CALR,CAMK2N2,CDKN1A,CELF1,CHORDC1,CHP1,CLN3,CORO1C,CTDSP2,CTNNB1,CUL3,DAPK3,DNAJC1,ENC1,FXR1,GAS6,GBA,GIPC1,GMFB,GPI,GPS1,GPS2,HDAC2,HEXIM2,HMG20B,HPN,IMPACT,JARID2,KDM5A,LAMTOR5,LEF1,LYN,MAD1L1,MAPK8IP1,MKI67IP,NFKB1,NR1H2,PAIP2B,PARD6A,PATL2,PIN1,PRDX5,PRKCD,PRKDC,PSEN2,PSMB4,PSMB5,PSMC3,PSMC5,PSMD3,PSMD4,PSMD7,PSMD8,PTPRC,QKI,RB1,RFFL,RGS14,RPS6KA3,SENP1,S…
GO.0051247	positive regulation of protein metabolic process	111	0.00257	ENSP00000013125,ENSP00000025008,ENSP00000046794,ENSP00000215071,ENSP00000216085,ENSP00000219313,ENSP00000221566,ENSP00000223029,ENSP00000223061,ENSP00000223864,ENSP00000229794,ENSP00000233893,ENSP00000237289,ENSP00000244741,ENSP00000247178,ENSP00000247712,ENSP00000247970,ENSP00000249396,ENSP00000252115,ENSP00000252486,ENSP00000253003,ENSP00000253727,ENSP00000254806,ENSP00000255631,ENSP00000256458…	ADRM1,AGT,AIFM1,AIMP2,ANAPC1,APOE,ARFGEF1,ATG14,AURKAIP1,AVPI1,BAD,CCDC88A,CCL20,CCNK,CD28,CD3E,CDK5,CDKN1A,CDON,CHP1,CLEC3B,COA3,CTNNB1,CUL3,DDRGK1,DOCK7,FAM162A,GAS6,GBA,HAX1,HDAC2,HNRNPK,HPN,HSPBP1,HSPE1,IRAK2,JARID2,JTB,KCNE2,LAMTOR2,LCP2,LYN,MALT1,MAP2K2,MAP2K4,MAP3K4,MAP4K5,MAPK14,MDFIC,MLST8,MPV17L2,MRE11A,MSN,MTA1,MUL1,NBN,NDUFA13,NLRP1,NR1H2,NRAS,NUPR1,PABPC1,PCOLCE,PDGFC,PIK3R5,PIN1,PIO…
GO.0045732	positive regulation of protein catabolic process	30	0.00265	ENSP00000215071,ENSP00000216085,ENSP00000219313,ENSP00000219548,ENSP00000221566,ENSP00000237289,ENSP00000245479,ENSP00000249396,ENSP00000252486,ENSP00000255631,ENSP00000264414,ENSP00000264639,ENSP00000267163,ENSP00000290310,ENSP00000290541,ENSP00000298852,ENSP00000301336,ENSP00000303709,ENSP00000310572,ENSP00000314508,ENSP00000339109,ENSP00000341189,ENSP00000342830,ENSP00000345195,ENSP00000346483…	ANAPC1,APOE,CUL3,DDRGK1,GBA,HSPBP1,KCNE2,MSN,NDUFA13,PSMB4,PSMB5,PSMC3,PSMC5,PSMD3,PSMD4,PSMD7,PSMD8,PTK2,RB1,RDX,RHBDD3,RILP,SGTA,SIRT2,SOX9,STUB1,TNFAIP3,UBE2D1,UBE2E1,UBQLN2
GO.0051726	regulation of cell cycle	82	0.00268	ENSP00000215071,ENSP00000219313,ENSP00000222005,ENSP00000222574,ENSP00000237289,ENSP00000238497,ENSP00000240185,ENSP00000244741,ENSP00000245479,ENSP00000247970,ENSP00000249396,ENSP00000254950,ENSP00000258770,ENSP00000259119,ENSP00000260187,ENSP00000261302,ENSP00000262039,ENSP00000264414,ENSP00000264639,ENSP00000265165,ENSP00000265433,ENSP00000265854,ENSP00000265963,ENSP00000267163,ENSP00000269305…	AK1,ANAPC1,ATM,AURKAIP1,BAD,CALR,CCNK,CCP110,CD28,CDC37,CDKN1A,CHORDC1,CREB3,CTDSP2,CTNNB1,CUL3,CUL5,DAPK3,DICER1,E2F5,FOXN3,GADD45GIP1,GAS6,GIPC1,GTF2H1,HBP1,HDAC2,HEXIM2,LCMT1,LEF1,LIN37,LIN54,LSM10,MAD1L1,MLST8,MRE11A,NBN,NUPR1,PDCD6IP,PIK3C3,PIN1,PKN2,PRKACB,PRKDC,PSMB4,PSMB5,PSMC3,PSMC5,PSMD3,PSMD4,PSMD7,PSMD8,PTPN11,PTPRC,RB1,SENP6,SIPA1,SIRT2,SKIL,SKP2,SOX9,SRSF5,STAT5B,STK11,STK4,TARDBP,T…
GO.0030162	regulation of proteolysis	69	0.00272	ENSP00000003302,ENSP00000215071,ENSP00000219313,ENSP00000219473,ENSP00000219548,ENSP00000221566,ENSP00000223061,ENSP00000223864,ENSP00000224181,ENSP00000233893,ENSP00000249396,ENSP00000252486,ENSP00000253003,ENSP00000253727,ENSP00000254480,ENSP00000255631,ENSP00000256644,ENSP00000257626,ENSP00000258123,ENSP00000260187,ENSP00000262626,ENSP00000264198,ENSP00000264414,ENSP00000264639,ENSP00000265165…	ADRM1,AGT,AIFM1,ANAPC1,APOE,ATM,AURKAIP1,BAD,BAG5,C8G,CDK5,CLEC3B,CLN3,CUL3,DDRGK1,DNAJC1,FAM162A,GAS6,GBA,GIPC1,GPI,HDAC2,HPN,HSPBP1,HSPE1,KCNE2,LAMTOR5,LEF1,MAD1L1,MUL1,NDUFA13,NLRP1,NR1H2,PCOLCE,PION,PLGRKT,PRDX5,PRKACB,PSMB4,PSMB5,PSMC3,PSMC5,PSMD3,PSMD4,PSMD7,PSMD8,PTK2,RAD23A,RB1,RFFL,RPS6KA3,SERPINA5,SGTA,SIRT2,SLC11A2,SLPI,SMARCC1,STUB1,TP53,TRAF3,UBE2D1,UBE2E1,UBQLN2,USP10,USP15,USP2,USP…
GO.0042176	regulation of protein catabolic process	45	0.00272	ENSP00000003302,ENSP00000215071,ENSP00000216085,ENSP00000219313,ENSP00000219473,ENSP00000219548,ENSP00000221566,ENSP00000237289,ENSP00000245479,ENSP00000249396,ENSP00000252486,ENSP00000254480,ENSP00000255631,ENSP00000258123,ENSP00000260187,ENSP00000264414,ENSP00000264639,ENSP00000265854,ENSP00000267163,ENSP00000278616,ENSP00000290310,ENSP00000290541,ENSP00000298852,ENSP00000301336,ENSP00000303709…	ANAPC1,APOE,ATM,BAG5,CUL3,DDRGK1,FAF1,GBA,GIPC1,HSPBP1,KCNE2,MAD1L1,MSN,NDUFA13,PSMB4,PSMB5,PSMC3,PSMC5,PSMD3,PSMD4,PSMD7,PSMD8,PTK2,RAD23A,RB1,RDX,RHBDD3,RILP,SENP1,SGTA,SIRT2,SMARCC1,SOX9,STUB1,TNFAIP3,UBE2D1,UBE2E1,UBQLN2,UBXN2A,USP10,USP15,USP2,USP28,USP40,USP45
GO.0016567	protein ubiquitination	55	0.00288	ENSP00000215071,ENSP00000215574,ENSP00000219313,ENSP00000219548,ENSP00000231948,ENSP00000233630,ENSP00000237289,ENSP00000251871,ENSP00000253023,ENSP00000256474,ENSP00000258349,ENSP00000259605,ENSP00000261593,ENSP00000264198,ENSP00000264414,ENSP00000264552,ENSP00000264607,ENSP00000264639,ENSP00000265260,ENSP00000267938,ENSP00000274255,ENSP00000288199,ENSP00000290541,ENSP00000292363,ENSP00000293777…	ANAPC1,ASB1,CBFB,CDC34,CRBN,CUL3,CUL5,DCAF5,ENC1,FBXL3,FBXW5,LMO7,MALT1,MED11,MED17,MUL1,NFE2L2,PCGF1,PCNP,PSMB4,PSMB5,PSMC3,PSMC5,PSMD3,PSMD4,PSMD7,PSMD8,RC3H1,RFFL,RNF111,RNF126,RNF130,RNF138,RNF146,RNF187,RNF217,RNF38,SKP2,STUB1,TMEM129,TNFAIP3,TNKS,TRAF3,TRIM13,UBAC1,UBE2D1,UBE2E1,UBE2J2,UBE2M,UBE2Q2,UBE2S,UBE2W,VCPIP1,VHL,VPRBP
GO.0043603	cellular amide metabolic process	58	0.003	ENSP00000205402,ENSP00000210060,ENSP00000223029,ENSP00000225969,ENSP00000248342,ENSP00000252602,ENSP00000253004,ENSP00000256441,ENSP00000257347,ENSP00000258105,ENSP00000262056,ENSP00000264161,ENSP00000264668,ENSP00000272418,ENSP00000278618,ENSP00000293328,ENSP00000300060,ENSP00000308845,ENSP00000312395,ENSP00000313007,ENSP00000314508,ENSP00000317376,ENSP00000318158,ENSP00000319778,ENSP00000320309…	AARSD1,AASDHPPT,AGT,AIMP2,ANPEP,ASS1,AURKAIP1,CARS2,CLN3,CPS1,DARS,DHPS,DLD,EIF3I,EIF3K,EIF4B,FARSA,GADD45GIP1,GBA,GLRX2,GSTA2,GSTK1,GTF2H3,MRPL12,MRPL22,MRPL24,MRPL27,MRPL34,MRPL36,MRPL41,MRPL43,MRPL53,MRPL55,MRPS11,MRPS12,MRPS14,MRPS15,MRPS16,MRPS21,MRPS24,MRPS26,MRPS33,MRPS34,MRPS36,MRPS5,MTIF3,MTRR,NDUFA7,NSMAF,PABPC1,PPA2,PSEN2,RBM3,RPS15,SARS2,SGPL1,SMPD1,STAT5B
GO.0043604	amide biosynthetic process	45	0.00301	ENSP00000210060,ENSP00000223029,ENSP00000225969,ENSP00000248342,ENSP00000252602,ENSP00000253004,ENSP00000256441,ENSP00000257347,ENSP00000258105,ENSP00000262056,ENSP00000264161,ENSP00000272418,ENSP00000308845,ENSP00000312395,ENSP00000313007,ENSP00000314508,ENSP00000317376,ENSP00000318158,ENSP00000319778,ENSP00000320309,ENSP00000320567,ENSP00000323065,ENSP00000333837,ENSP00000339844,ENSP00000340409…	AARSD1,AIMP2,ASS1,AURKAIP1,CARS2,CPS1,DARS,DHPS,EIF3I,EIF3K,EIF4B,FARSA,GADD45GIP1,GBA,GTF2H3,MRPL12,MRPL22,MRPL24,MRPL27,MRPL34,MRPL36,MRPL41,MRPL43,MRPL53,MRPL55,MRPS11,MRPS12,MRPS14,MRPS15,MRPS16,MRPS21,MRPS24,MRPS26,MRPS33,MRPS34,MRPS36,MRPS5,MTIF3,NDUFA7,PABPC1,PPA2,RBM3,RPS15,SARS2,SMPD1
GO.0034660	ncRNA metabolic process	43	0.00323	ENSP00000203001,ENSP00000219252,ENSP00000221573,ENSP00000223029,ENSP00000257347,ENSP00000258772,ENSP00000260129,ENSP00000260956,ENSP00000261637,ENSP00000264161,ENSP00000269305,ENSP00000274054,ENSP00000285814,ENSP00000285873,ENSP00000304353,ENSP00000306565,ENSP00000308179,ENSP00000308332,ENSP00000311977,ENSP00000320309,ENSP00000326981,ENSP00000328854,ENSP00000333934,ENSP00000341324,ENSP00000343745…	AARSD1,AIMP2,ALKBH8,CARS2,CHD7,CPSF3L,DARS,DDX21,DDX56,DICER1,DKC1,DUS3L,ERI3,FARSA,GEMIN5,IMP3,INTS1,ISG20,LAGE3,MKI67IP,NAF1,NOC4L,POLR2C,POP7,PPA2,PUS7,PUSL1,RPAP2,SARS2,SNAPC2,SRFBP1,SSB,TGS1,TP53,TRMT11,TRMT6,TRPT1,UTP14C,UTP20,UTP23,WDR3,WDR36,ZBTB8OS
GO.0008380	RNA splicing	38	0.00348	ENSP00000216277,ENSP00000218224,ENSP00000219252,ENSP00000240185,ENSP00000242796,ENSP00000260129,ENSP00000261308,ENSP00000261973,ENSP00000276079,ENSP00000285873,ENSP00000313007,ENSP00000318690,ENSP00000319341,ENSP00000325905,ENSP00000338477,ENSP00000343054,ENSP00000343103,ENSP00000349124,ENSP00000351137,ENSP00000351141,ENSP00000351492,ENSP00000355094,ENSP00000358635,ENSP00000359890,ENSP00000362820…	CELF1,DDX41,GCFC2,GEMIN5,HNRNPA3,HNRNPF,HNRNPK,LSM10,LSM4,MBNL3,NONO,PABPC1,PAPOLA,POLR2C,PPP4R2,PPWD1,PQBP1,PRMT7,QKI,RBM25,RBM5,SF1,SNRNP25,SNRNP35,SRPK1,SRSF3,SRSF5,SRSF7,SYNCRIP,TARDBP,TGS1,TRA2B,TRPT1,UBL5,WDR83,WTAP,XAB2,ZBTB8OS
GO.0031326	regulation of cellular biosynthetic process	262	0.00348	ENSP00000000442,ENSP00000025008,ENSP00000200457,ENSP00000202816,ENSP00000205402,ENSP00000215742,ENSP00000216807,ENSP00000217964,ENSP00000218224,ENSP00000218894,ENSP00000219091,ENSP00000219252,ENSP00000219746,ENSP00000220429,ENSP00000220751,ENSP00000221573,ENSP00000222122,ENSP00000222305,ENSP00000222574,ENSP00000223795,ENSP00000226574,ENSP00000229922,ENSP00000230122,ENSP00000233630,ENSP00000237289…	ABCA1,ACN9,ACO1,ACTL6A,AEBP2,AGT,AIP,APOC2,APOE,ARFGEF1,ARID1B,ARID5B,ASB1,ASS1,ATAD2,BRMS1L,C10orf116,C1orf85,C2orf29,CALR,CAP2,CARHSP1,CCDC88A,CCL20,CCNK,CD3E,CDK5,CDKN1A,CDON,CELF1,CENPB,CHD6,CHD7,CHP1,COA3,CREB1,CREB3,CTNNB1,CUL3,DAPK3,DBP,DDRGK1,DDX41,DEK,DENND4A,DHX36,DICER1,DKC1,DLD,DNAJC1,DPF2,E2F5,EIF3I,EIF3K,EIF4B,ELF1,ELMSAN1,ELOF1,ELP5,ENC1,ESF1,ESRRA,FAM48A,FOXO3,FUBP3,FXR1,GABPB1,GA…
GO.0032981	mitochondrial respiratory chain complex I assembly	7	0.00348	ENSP00000233627,ENSP00000287295,ENSP00000296684,ENSP00000315774,ENSP00000358272,ENSP00000362058,ENSP00000367346	AIFM1,NDUFAF4,NDUFAF5,NDUFS4,NDUFS5,NDUFS7,NDUFS8
GO.0045184	establishment of protein localization	105	0.00348	ENSP00000016946,ENSP00000046794,ENSP00000210187,ENSP00000215832,ENSP00000218340,ENSP00000220509,ENSP00000221459,ENSP00000222005,ENSP00000229179,ENSP00000237289,ENSP00000238497,ENSP00000241041,ENSP00000245923,ENSP00000246041,ENSP00000252486,ENSP00000253413,ENSP00000254806,ENSP00000254950,ENSP00000257245,ENSP00000257857,ENSP00000259711,ENSP00000261401,ENSP00000262077,ENSP00000262215,ENSP00000262301…	ABCA1,AGT,AIP,AP1M1,AP5S1,APOE,ARFGEF1,ASNA1,ATP6V0B,ATP6V0C,ATP6V0D1,ATP6V1C1,ATP6V1E1,AUP1,CALR,CD3G,CD40LG,CD63,CDC37,CDK5,CHCHD4,CHP1,CLTB,CLTCL1,COG6,COPE,CORO1C,DSCR3,EXOC5,FAM125A,GAS6,GIPC1,GOPC,GRPEL1,GUK1,IFT27,IMMP2L,IPO13,KIF13A,LCP2,LIMS1,LIN7B,LMAN2,LMF1,LMNA,LYN,MAPK1,MCOLN1,MTM1,MTX1,NAPA,NAPB,NDUFA13,NRAS,NUP107,NUP153,NUP160,NUP35,PAM16,PDCD6IP,PEX16,PRAF2,PSEN2,RAB12,RAB13,RAB2…
GO.0006457	protein folding	27	0.00371	ENSP00000216185,ENSP00000218340,ENSP00000222005,ENSP00000222308,ENSP00000225174,ENSP00000233893,ENSP00000252455,ENSP00000253329,ENSP00000255631,ENSP00000261308,ENSP00000264954,ENSP00000265195,ENSP00000279146,ENSP00000283033,ENSP00000295767,ENSP00000300026,ENSP00000310935,ENSP00000319255,ENSP00000320866,ENSP00000327801,ENSP00000338814,ENSP00000347719,ENSP00000356410,ENSP00000366179,ENSP00000407487…	AIP,BAG1,BAG5,CALR,CDC37,CHCHD4,CHORDC1,DNAJC1,FKBP2,FKBP8,GLRX2,GRPEL1,HSPBP1,HSPE1,LRPAP1,P4HB,PPIB,PPIF,PPIL4,PPWD1,PRKCSH,RP2,SIL1,TBCD,TXN2,TXNDC11,UNC45A
GO.0002768	immune response-regulating cell surface receptor signaling pathway	41	0.00398	ENSP00000046794,ENSP00000160262,ENSP00000215071,ENSP00000219313,ENSP00000220751,ENSP00000226574,ENSP00000244741,ENSP00000253023,ENSP00000262445,ENSP00000262948,ENSP00000263238,ENSP00000264639,ENSP00000288422,ENSP00000290541,ENSP00000298852,ENSP00000302569,ENSP00000309103,ENSP00000310572,ENSP00000319279,ENSP00000324856,ENSP00000331602,ENSP00000339527,ENSP00000340944,ENSP00000341189,ENSP00000341698…	ACTR3,AKT1S1,BAD,CD3E,CD3G,CDKN1A,CLEC7A,CREB1,FOXO3,ICAM3,INPP5D,ITK,LCP2,MALT1,MAP2K2,MAP2K4,MAP3K7,MLST8,MNDA,NFKB1,NRAS,PRKACB,PRKCD,PSEN2,PSMB4,PSMB5,PSMC3,PSMC5,PSMD3,PSMD4,PSMD7,PSMD8,PTK2,PTPN11,PTPRC,RIPK2,STK11,TAB3,UBA3,UBE2D1,UBE2M
GO.0051403	stress-activated MAPK cascade	19	0.00398	ENSP00000013125,ENSP00000025008,ENSP00000215832,ENSP00000220751,ENSP00000229794,ENSP00000241014,ENSP00000256458,ENSP00000257724,ENSP00000262445,ENSP00000262948,ENSP00000264198,ENSP00000288422,ENSP00000347251,ENSP00000355627,ENSP00000358335,ENSP00000368884,ENSP00000370104,ENSP00000370503,ENSP00000387699	AGT,CCM2,CREB1,GPS1,GPS2,IRAK2,MAP2K2,MAP2K4,MAP3K7,MAP4K5,MAPK1,MAPK14,MAPK8IP1,MDFIC,MUL1,RB1CC1,RIPK2,RPS6KA3,TAB3
GO.0033153	T cell receptor V(D)J recombination	4	0.00428	ENSP00000265165,ENSP00000313420,ENSP00000340347,ENSP00000349723	BCL11B,LEF1,PRKDC,TCF7
GO.0044699	single-organism process	616	0.00428	ENSP00000003302,ENSP00000007516,ENSP00000013125,ENSP00000016946,ENSP00000026218,ENSP00000029410,ENSP00000043402,ENSP00000160827,ENSP00000184266,ENSP00000200457,ENSP00000207437,ENSP00000210060,ENSP00000210187,ENSP00000210444,ENSP00000215071,ENSP00000215565,ENSP00000215574,ENSP00000216085,ENSP00000216807,ENSP00000216840,ENSP00000217289,ENSP00000217964,ENSP00000218894,ENSP00000219252,ENSP00000219255…	AARSD1,AASDHPPT,ABCA1,ABCB8,ABCE1,ACMSD,ACOT7,ACP2,ACTL6A,ACTR1A,AGT,AIP,AKT1S1,ALDH7A1,ALG10B,ALG1L,ALKBH6,ALKBH7,ALKBH8,ANAPC1,ANGPTL4,ANPEP,AP1M1,AP1S1,AP5S1,APOA1BP,APOC2,APOE,ARHGAP32,ARHGDIA,ARID1B,ARID4A,ARL5A,ARMC1,ARMC6,AS3MT,ASB1,ASNA1,ASPG,ASS1,ATAD3A,ATG14,ATM,ATXN1,AUP1,AURKAIP1,AVPI1,AZI2,B3GAT3,B4GALT7,BABAM1,BAG1,BAG5,BBS10,BCL11B,BIN2,BLOC1S1,BMF,BNIP1,BORCS8,BRMS1L,BRPF3,BSCL2,C…
GO.0045862	positive regulation of proteolysis	39	0.00439	ENSP00000215071,ENSP00000219313,ENSP00000219548,ENSP00000221566,ENSP00000223061,ENSP00000223864,ENSP00000233893,ENSP00000249396,ENSP00000252486,ENSP00000253003,ENSP00000255631,ENSP00000262626,ENSP00000264198,ENSP00000264414,ENSP00000264639,ENSP00000267163,ENSP00000287295,ENSP00000290310,ENSP00000290541,ENSP00000296130,ENSP00000298852,ENSP00000303709,ENSP00000309103,ENSP00000310572,ENSP00000314508…	ADRM1,AIFM1,ANAPC1,APOE,AURKAIP1,BAD,CLEC3B,CUL3,DDRGK1,FAM162A,GBA,HDAC2,HPN,HSPBP1,HSPE1,KCNE2,MUL1,NDUFA13,NLRP1,PCOLCE,PLGRKT,PSMB4,PSMB5,PSMC3,PSMC5,PSMD3,PSMD4,PSMD7,PSMD8,PTK2,RB1,SENP1,SGTA,SIRT2,SLC11A2,STUB1,UBE2D1,UBE2E1,UBQLN2
GO.0051248	negative regulation of protein metabolic process	86	0.00473	ENSP00000215071,ENSP00000217381,ENSP00000219255,ENSP00000219313,ENSP00000226574,ENSP00000229812,ENSP00000237289,ENSP00000240185,ENSP00000241014,ENSP00000244221,ENSP00000244741,ENSP00000247178,ENSP00000247970,ENSP00000249396,ENSP00000252486,ENSP00000253727,ENSP00000254480,ENSP00000256644,ENSP00000261401,ENSP00000262626,ENSP00000264414,ENSP00000264607,ENSP00000264639,ENSP00000265165,ENSP00000265462…	AGT,AKT1S1,ANAPC1,APOE,ASB1,ATG14,ATM,BAG5,CALR,CAMK2N2,CDKN1A,CELF1,CHORDC1,CHP1,CLN3,CORO1C,CTDSP2,CTNNB1,CUL3,DAPK3,DNAJC1,ENC1,FXR1,GAS6,GBA,GIPC1,GMFB,GPI,GPS1,GPS2,HDAC2,HEXIM2,HMG20B,HPN,IMPACT,INPP5D,JARID2,KDM5A,LAMTOR5,LEF1,LYN,MAD1L1,MAPK8IP1,MKI67IP,NFKB1,NR1H2,PAIP2B,PARD6A,PATL2,PIN1,PRDX5,PRKCD,PRKDC,PSEN2,PSMB4,PSMB5,PSMC3,PSMC5,PSMD3,PSMD4,PSMD7,PSMD8,PTPRC,QKI,RB1,RFFL,RGS14,RIL…
GO.0016568	chromatin modification	52	0.00508	ENSP00000216807,ENSP00000217964,ENSP00000219746,ENSP00000233630,ENSP00000245479,ENSP00000249396,ENSP00000254480,ENSP00000256429,ENSP00000258123,ENSP00000265165,ENSP00000267163,ENSP00000278616,ENSP00000294168,ENSP00000296490,ENSP00000297792,ENSP00000301264,ENSP00000303709,ENSP00000309790,ENSP00000312244,ENSP00000328269,ENSP00000331614,ENSP00000337332,ENSP00000339764,ENSP00000341280,ENSP00000343103…	ACTL6A,AEBP2,ARID1B,ARID4A,ATM,BABAM1,BRMS1L,BRPF3,CHD6,CHD7,CTNNB1,DAPK3,DEK,HDAC2,HMG20B,IKZF1,ING1,JARID2,KDM1B,KDM5A,L3MBTL3,LEF1,MAP3K7,MBD2,MIS18BP1,MSL3,NCOA2,NCOA3,PBRM1,PCGF1,PHF8,PRDM8,PRMT6,PRMT7,RB1,SATB1,SETD2,SIRT2,SIRT6,SMARCC1,SOX9,SUV39H2,TAF1L,TAF6L,TBL1X,TBL1XR1,TFAM,TOX3,UBE2E1,USP15,VPRBP,WDR82
GO.0016071	mRNA metabolic process	55	0.00553	ENSP00000216277,ENSP00000218224,ENSP00000219252,ENSP00000240185,ENSP00000242796,ENSP00000258349,ENSP00000260129,ENSP00000260956,ENSP00000261308,ENSP00000261973,ENSP00000262056,ENSP00000265963,ENSP00000273064,ENSP00000276079,ENSP00000278616,ENSP00000281589,ENSP00000282486,ENSP00000285873,ENSP00000289382,ENSP00000313007,ENSP00000314709,ENSP00000318690,ENSP00000319341,ENSP00000325905,ENSP00000332444…	ATM,C2orf29,CELF1,CSTF2T,DDX41,DKC1,EDC4,EIF4B,GCFC2,GEMIN5,GTF2H1,GTF2H3,HNRNPA3,HNRNPF,HNRNPK,HNRPLL,LSM10,LSM4,MBNL1,MBNL3,NONO,PABPC1,PABPC3,PAPOLA,POLR2C,PPP4R2,PPWD1,PQBP1,PRMT7,QKI,RBM25,RBM5,RC3H1,RPS15,RQCD1,SF1,SMG1,SNRNP25,SNRNP35,SRPK1,SRSF3,SRSF5,SRSF7,SSB,SYNCRIP,TARDBP,TGS1,TRA2B,UBL5,UPF2,WDR83,WTAP,XAB2,XRN2,ZHX2
GO.0045088	regulation of innate immune response	39	0.00555	ENSP00000160262,ENSP00000215071,ENSP00000215832,ENSP00000219313,ENSP00000222005,ENSP00000226574,ENSP00000229794,ENSP00000237289,ENSP00000253023,ENSP00000253727,ENSP00000256458,ENSP00000262039,ENSP00000262445,ENSP00000262948,ENSP00000264198,ENSP00000264639,ENSP00000288422,ENSP00000290541,ENSP00000293328,ENSP00000296754,ENSP00000298852,ENSP00000302569,ENSP00000310572,ENSP00000319279,ENSP00000331602…	CDC37,CLEC7A,CNPY3,CREB1,ERAP1,ICAM3,IRAK2,JAK1,LYN,MALT1,MAP2K2,MAP2K4,MAP3K7,MAPK1,MAPK14,MUL1,NFKB1,NR1H2,NRAS,PIK3C3,PRKACB,PRKCD,PSMB4,PSMB5,PSMC3,PSMC5,PSMD3,PSMD4,PSMD7,PSMD8,PTPN11,RPS6KA3,STAT5B,TAB3,TNFAIP3,TRAF3,UBA3,UBE2D1,UBE2M
GO.0050792	regulation of viral process	24	0.00566	ENSP00000219252,ENSP00000238497,ENSP00000240185,ENSP00000242351,ENSP00000252486,ENSP00000254950,ENSP00000257724,ENSP00000262626,ENSP00000265165,ENSP00000265963,ENSP00000298772,ENSP00000300026,ENSP00000306565,ENSP00000324810,ENSP00000324890,ENSP00000325863,ENSP00000342082,ENSP00000343745,ENSP00000359552,ENSP00000362931,ENSP00000374529,ENSP00000419425,ENSP00000445162,ENSP00000467024	APOE,CCNK,CD28,DICER1,FAM125A,GTF2H1,GTF2H3,HPN,ISG20,LEF1,MDFIC,MRE11A,PKN2,POLR2C,PPIA,PPIB,RAD23A,SLPI,SRPK1,TARDBP,TRIM13,VPS4A,VPS4B,ZC3HAV1
GO.0044763	single-organism cellular process	589	0.00583	ENSP00000000442,ENSP00000003302,ENSP00000007516,ENSP00000013125,ENSP00000026218,ENSP00000029410,ENSP00000043402,ENSP00000160262,ENSP00000160827,ENSP00000184266,ENSP00000200457,ENSP00000207437,ENSP00000210060,ENSP00000210187,ENSP00000210444,ENSP00000215071,ENSP00000215565,ENSP00000215567,ENSP00000215574,ENSP00000216085,ENSP00000216807,ENSP00000217289,ENSP00000217381,ENSP00000217964,ENSP00000218340…	AARSD1,AASDHPPT,ABCA1,ABCB8,ABCE1,ACMSD,ACOT7,ACP2,ACTL6A,ACTR1A,AGFG1,AGPS,AGT,AIP,AKT1S1,ALDH7A1,ALG10B,ALG1L,ALKBH7,ALPL,ANAPC1,ANGPTL4,ANPEP,AP1M1,AP5S1,APOA1BP,APOC2,APOE,ARHGAP32,ARHGDIA,ARID4A,ARID5B,ARL5A,ARMC6,AS3MT,ASB1,ASGR2,ASNA1,ASPG,ASS1,ATAD3A,ATG14,ATM,ATXN1,AUP1,AURKAIP1,AVPI1,AZI2,B3GAT3,B4GALT7,BABAM1,BAG1,BAG5,BBS10,BCL11B,BIN2,BLOC1S1,BMF,BNIP1,BRMS1L,BRPF3,BSCL2,C10orf116,C1…
GO.0045089	positive regulation of innate immune response	33	0.00583	ENSP00000160262,ENSP00000215071,ENSP00000215832,ENSP00000219313,ENSP00000226574,ENSP00000229794,ENSP00000237289,ENSP00000253023,ENSP00000256458,ENSP00000262039,ENSP00000262445,ENSP00000262948,ENSP00000264639,ENSP00000288422,ENSP00000290541,ENSP00000293328,ENSP00000298852,ENSP00000302569,ENSP00000310572,ENSP00000319279,ENSP00000331602,ENSP00000354340,ENSP00000355325,ENSP00000357879,ENSP00000358335…	CLEC7A,CNPY3,CREB1,ICAM3,IRAK2,LYN,MALT1,MAP2K2,MAP2K4,MAP3K7,MAPK1,MAPK14,NFKB1,NRAS,PIK3C3,PRKACB,PRKCD,PSMB4,PSMB5,PSMC3,PSMC5,PSMD3,PSMD4,PSMD7,PSMD8,RPS6KA3,STAT5B,TAB3,TNFAIP3,TRAF3,UBA3,UBE2D1,UBE2M
GO.1903900	regulation of viral life cycle	23	0.00591	ENSP00000219252,ENSP00000238497,ENSP00000240185,ENSP00000242351,ENSP00000254950,ENSP00000257724,ENSP00000262626,ENSP00000265165,ENSP00000265963,ENSP00000298772,ENSP00000300026,ENSP00000306565,ENSP00000324810,ENSP00000324890,ENSP00000325863,ENSP00000342082,ENSP00000343745,ENSP00000359552,ENSP00000362931,ENSP00000374529,ENSP00000419425,ENSP00000445162,ENSP00000467024	CCNK,CD28,DICER1,FAM125A,GTF2H1,GTF2H3,HPN,ISG20,LEF1,MDFIC,MRE11A,PKN2,POLR2C,PPIA,PPIB,RAD23A,SLPI,SRPK1,TARDBP,TRIM13,VPS4A,VPS4B,ZC3HAV1
GO.0031399	regulation of protein modification process	121	0.00595	ENSP00000013125,ENSP00000025008,ENSP00000046794,ENSP00000215071,ENSP00000215832,ENSP00000217381,ENSP00000219255,ENSP00000219313,ENSP00000223029,ENSP00000229794,ENSP00000229812,ENSP00000237289,ENSP00000240185,ENSP00000241014,ENSP00000244741,ENSP00000245479,ENSP00000247178,ENSP00000247970,ENSP00000249396,ENSP00000252486,ENSP00000253329,ENSP00000254806,ENSP00000255631,ENSP00000256458,ENSP00000257724…	AGT,AIMP2,AKT1S1,ANAPC1,APOE,ARFGEF1,ATG14,ATM,AVPI1,BAG5,CAMK2N2,CCDC88A,CCNK,CD3E,CDK5,CDKN1A,CDON,CHORDC1,CHP1,CORO1C,CTDSP2,CTNNB1,CUL3,DDRGK1,DOCK7,ENSA,FAF1,GAS6,GBA,GMFB,GPS1,GPS2,GTF2H1,HAX1,HDAC2,HEXIM2,HMG20B,HPN,HSPBP1,IMPACT,IRAK2,JARID2,JTB,KDM5A,LAMTOR2,LCP2,LYN,MAD1L1,MALT1,MAP2K2,MAP2K4,MAP3K4,MAP4K5,MAPK1,MAPK14,MAPK8IP1,MDFIC,MKI67IP,MLST8,MRE11A,MTA1,MUL1,NBN,NDUFS4,NEK3,NRAS,N…
GO.0033151	V(D)J recombination	6	0.00595	ENSP00000265165,ENSP00000278616,ENSP00000313420,ENSP00000340347,ENSP00000349723,ENSP00000393183	ATM,BCL11B,LEF1,PRKDC,TCF7,VPRBP
GO.0010556	regulation of macromolecule biosynthetic process	249	0.00636	ENSP00000000442,ENSP00000025008,ENSP00000200457,ENSP00000202816,ENSP00000215742,ENSP00000216807,ENSP00000217964,ENSP00000218224,ENSP00000218894,ENSP00000219091,ENSP00000219252,ENSP00000219746,ENSP00000220429,ENSP00000220751,ENSP00000221573,ENSP00000222122,ENSP00000222305,ENSP00000222574,ENSP00000223795,ENSP00000230122,ENSP00000233630,ENSP00000237289,ENSP00000237380,ENSP00000239882,ENSP00000240185…	ACO1,ACTL6A,AEBP2,AGT,AIP,ARFGEF1,ARID1B,ARID5B,ASB1,ATAD2,BRMS1L,C10orf116,C1orf85,C2orf29,CALR,CARHSP1,CCDC88A,CCL20,CCNK,CD3E,CDK5,CDKN1A,CDON,CELF1,CENPB,CHD6,CHD7,CHP1,COA3,CREB1,CREB3,CTNNB1,CUL3,DAPK3,DBP,DDRGK1,DDX41,DEK,DENND4A,DHX36,DICER1,DKC1,DNAJC1,DPF2,E2F5,EIF3I,EIF3K,EIF4B,ELF1,ELMSAN1,ELOF1,ELP5,ENC1,ESF1,ESRRA,FAM48A,FOXO3,FUBP3,FXR1,GABPB1,GAS6,GCFC2,GLI4,GLRX2,GPBP1L1,GPS2,GTF…
GO.0035556	intracellular signal transduction	136	0.00636	ENSP00000003302,ENSP00000013125,ENSP00000025008,ENSP00000046794,ENSP00000200457,ENSP00000210187,ENSP00000215071,ENSP00000216085,ENSP00000219313,ENSP00000219473,ENSP00000221459,ENSP00000222308,ENSP00000226574,ENSP00000229179,ENSP00000229794,ENSP00000229812,ENSP00000234179,ENSP00000237289,ENSP00000241014,ENSP00000244741,ENSP00000247170,ENSP00000247225,ENSP00000249396,ENSP00000252455,ENSP00000252486…	ACTR3,AGT,AIFM1,AKT1S1,APOE,ARHGAP26,ARHGAP32,ARHGDIA,ARL5A,ASB1,ATM,AZI2,BAG1,BMF,CARHSP1,CCDC88A,CCM2,CCR5,CD28,CD3E,CDIP1,CDKN1A,CHP1,CREB1,CTNNB1,CUL3,CUL5,DAAM1,DAPK3,DIAPH2,DLG5,DOCK11,DOCK7,DOK4,FGD2,FKBP8,G3BP1,GAS6,GOPC,GPS1,GPS2,IFT27,INPP5D,IRAK2,ITK,JAK1,KTN1,LCP2,LIN7B,LYN,MAD1L1,MALT1,MAP2K2,MAP2K4,MAP3K4,MAP4K5,MAPK14,MAPK8IP1,MDFIC,MLST8,MUL1,MYH14,MYL6,NCOA2,NDUFS4,NFKB1,NRAS,NRT…
GO.0048518	positive regulation of biological process	320	0.00656	ENSP00000000442,ENSP00000013125,ENSP00000025008,ENSP00000046794,ENSP00000160262,ENSP00000162044,ENSP00000200457,ENSP00000215071,ENSP00000215574,ENSP00000216085,ENSP00000217964,ENSP00000218340,ENSP00000218894,ENSP00000219091,ENSP00000219252,ENSP00000219313,ENSP00000219548,ENSP00000219746,ENSP00000220429,ENSP00000220751,ENSP00000221566,ENSP00000222005,ENSP00000222122,ENSP00000222266,ENSP00000222305…	ABCA1,ACTL6A,ACTR3,ADRM1,AGFG1,AGT,AIFM1,AIMP2,ANAPC1,ANGPTL4,APOC2,APOE,ARHGAP26,ARHGAP32,ARHGDIA,ARID1B,ARID4A,ARID5B,ASS1,ATAD2,ATG14,ATM,ATP6V0C,ATXN1,AURKAIP1,AVPI1,B3GAT3,BABAM1,BAD,BLOC1S1,BMF,C10orf116,C1orf85,C2orf18,C8G,CALR,CAP2,CAPNS1,CBFB,CCDC88A,CCNK,CD3G,CD40LG,CD5,CD53,CD63,CDC34,CDC37,CDKN1A,CELF1,CHD6,CHD7,CHP1,CLEC3B,CLEC7A,CLTCL1,CNPY3,COA3,CORO1C,COX8A,CPS1,CREB1,CREB3,CTNNB1…
GO.0044085	cellular component biogenesis	144	0.00674	ENSP00000025008,ENSP00000200457,ENSP00000210060,ENSP00000219255,ENSP00000229179,ENSP00000233627,ENSP00000237289,ENSP00000238497,ENSP00000241041,ENSP00000245479,ENSP00000247178,ENSP00000247712,ENSP00000248342,ENSP00000248378,ENSP00000249396,ENSP00000251588,ENSP00000252486,ENSP00000253003,ENSP00000254950,ENSP00000256429,ENSP00000258349,ENSP00000258772,ENSP00000259119,ENSP00000259365,ENSP00000259711…	ABCA1,ADRM1,AGFG1,AIFM1,ANGPTL4,APOA1BP,APOE,ATG14,ATP6V0D1,ATPAF2,BAD,BBS10,BIN2,C2orf44,CALR,CCDC88A,CCP110,CD3E,CD3G,CDK5,CELF1,CHD7,CHP1,CIAPIN1,COA3,COX14,CTNNB1,CUL3,DARS,DDX21,DDX56,DHPS,DIAPH2,DICER1,DKC1,DLG5,EIF3I,EIF3K,EMC6,ERI3,FCHO2,FGD2,GAS6,GCFC2,GEMIN5,GOPC,GTF2A2,GTPBP5,IL1RAP,IMMP2L,IMP3,ISG20,KIAA0586,KIF13A,KPNA3,KPNA4,LIMA1,LIMS1,LONP1,MALT1,MAP1LC3A,MBD2,MBNL1,MDN1,MIS18BP1,…
GO.0051276	chromosome organization	75	0.00682	ENSP00000160827,ENSP00000216807,ENSP00000217964,ENSP00000218894,ENSP00000219746,ENSP00000233630,ENSP00000238497,ENSP00000245479,ENSP00000249396,ENSP00000254480,ENSP00000254950,ENSP00000256429,ENSP00000258123,ENSP00000262238,ENSP00000264414,ENSP00000265165,ENSP00000265433,ENSP00000267163,ENSP00000269305,ENSP00000278616,ENSP00000279873,ENSP00000287295,ENSP00000294168,ENSP00000296490,ENSP00000297792…	ACTL6A,AEBP2,AIFM1,ARID1B,ARID5B,ATM,BABAM1,BRMS1L,BRPF3,CHD6,CHD7,CTNNB1,CUL3,DAPK3,DEK,DKC1,ELP5,FAM48A,G3BP1,GPS2,GPX4,HDAC2,HMG20B,IKZF1,ING1,JARID2,KDM1B,KDM5A,KIF22,L3MBTL3,LEF1,MAP3K7,MBD2,MIS18BP1,MLH3,MRE11A,MSL3,MTA1,NBN,NCOA3,PBRM1,PCGF1,PDS5B,PHF8,PRDM8,PRKDC,PRMT6,PRMT7,RB1,RECQL,SEH1L,SETD2,SIRT2,SIRT6,SMARCC1,SOX9,SRPK1,SUV39H2,TAF1L,TAF6L,TBL1X,TBL1XR1,TFAM,TOP2B,TOX3,TP53,UBE2E1,…
GO.1901566	organonitrogen compound biosynthetic process	80	0.00682	ENSP00000029410,ENSP00000210060,ENSP00000218340,ENSP00000219302,ENSP00000219479,ENSP00000223029,ENSP00000225969,ENSP00000234454,ENSP00000243776,ENSP00000247225,ENSP00000248342,ENSP00000252602,ENSP00000253004,ENSP00000254351,ENSP00000256441,ENSP00000257347,ENSP00000258105,ENSP00000262056,ENSP00000264161,ENSP00000264668,ENSP00000265471,ENSP00000272418,ENSP00000278060,ENSP00000280362,ENSP00000302227…	AARSD1,ACOT7,AGXT,AIMP2,AK1,ALDH7A1,ASS1,AURKAIP1,B3GAT3,B4GALT7,BCAT2,CARS2,CCBL1,CHCHD10,CHPF,CPS1,DARS,DHPS,EIF3I,EIF3K,EIF4B,FARSA,GADD45GIP1,GBA,GPT,GPT2,GSTA2,GTF2H3,GUK1,KMO,MGST3,MMACHC,MRPL12,MRPL22,MRPL24,MRPL27,MRPL34,MRPL36,MRPL41,MRPL43,MRPL53,MRPL55,MRPS11,MRPS12,MRPS14,MRPS15,MRPS16,MRPS21,MRPS24,MRPS26,MRPS33,MRPS34,MRPS36,MRPS5,MTIF3,MTRR,NDUFA7,NFS1,NME3,NME4,NMNAT1,PABPC1,PAOX,…
GO.0006397	mRNA processing	42	0.00686	ENSP00000216277,ENSP00000218224,ENSP00000219252,ENSP00000240185,ENSP00000242796,ENSP00000260129,ENSP00000261308,ENSP00000261973,ENSP00000265963,ENSP00000276079,ENSP00000282486,ENSP00000285873,ENSP00000313007,ENSP00000318690,ENSP00000319341,ENSP00000325905,ENSP00000332444,ENSP00000338477,ENSP00000343054,ENSP00000343103,ENSP00000349124,ENSP00000351137,ENSP00000351141,ENSP00000351492,ENSP00000355094…	CELF1,CSTF2T,DDX41,GCFC2,GEMIN5,GTF2H1,GTF2H3,HNRNPA3,HNRNPF,HNRNPK,HNRPLL,LSM10,LSM4,MBNL1,MBNL3,NONO,PABPC1,PAPOLA,POLR2C,PPP4R2,PPWD1,PQBP1,PRMT7,QKI,RBM25,RBM5,SF1,SNRNP25,SNRNP35,SRPK1,SRSF3,SRSF5,SRSF7,SYNCRIP,TARDBP,TGS1,TRA2B,UBL5,WDR83,WTAP,XAB2,XRN2
GO.0034248	regulation of cellular amide metabolic process	34	0.00695	ENSP00000215832,ENSP00000244221,ENSP00000247712,ENSP00000248342,ENSP00000252115,ENSP00000252486,ENSP00000257626,ENSP00000258975,ENSP00000262056,ENSP00000273064,ENSP00000284202,ENSP00000289382,ENSP00000301264,ENSP00000306356,ENSP00000309477,ENSP00000313007,ENSP00000320866,ENSP00000324890,ENSP00000331602,ENSP00000338173,ENSP00000339527,ENSP00000350170,ENSP00000354762,ENSP00000355094,ENSP00000358635…	ACO1,APOE,C2orf29,CALR,CD28,CELF1,COA3,DAPK3,DNAJC1,EIF3I,EIF3K,EIF4B,ENC1,FOXO3,FXR1,GTPBP5,IMPACT,MAPK1,MPV17L2,NFE2L2,PABPC1,PAIP2B,PATL2,PGAM1,PION,POLDIP3,PRKCD,PUM2,QKI,RBM3,RPS6KA3,RQCD1,SYNCRIP,TACO1
GO.1903052	positive regulation of proteolysis involved in cellular protein catabolic process	22	0.00718	ENSP00000215071,ENSP00000219313,ENSP00000219548,ENSP00000221566,ENSP00000249396,ENSP00000255631,ENSP00000264414,ENSP00000264639,ENSP00000267163,ENSP00000290310,ENSP00000290541,ENSP00000298852,ENSP00000303709,ENSP00000310572,ENSP00000314508,ENSP00000339109,ENSP00000341189,ENSP00000345195,ENSP00000346483,ENSP00000355325,ENSP00000357879,ENSP00000363019	ANAPC1,CUL3,DDRGK1,GBA,HSPBP1,KCNE2,PSMB4,PSMB5,PSMC3,PSMC5,PSMD3,PSMD4,PSMD7,PSMD8,PTK2,RB1,SGTA,SIRT2,STUB1,UBE2D1,UBE2E1,UBQLN2
GO.0006414	translational elongation	25	0.00768	ENSP00000225969,ENSP00000252602,ENSP00000256441,ENSP00000258105,ENSP00000272418,ENSP00000308845,ENSP00000312395,ENSP00000317376,ENSP00000318158,ENSP00000319778,ENSP00000320567,ENSP00000323065,ENSP00000333837,ENSP00000339844,ENSP00000354525,ENSP00000355692,ENSP00000360498,ENSP00000362036,ENSP00000362208,ENSP00000369682,ENSP00000372093,ENSP00000380531,ENSP00000420714,ENSP00000431040,ENSP00000467676	AURKAIP1,GADD45GIP1,MRPL12,MRPL22,MRPL24,MRPL27,MRPL34,MRPL36,MRPL41,MRPL43,MRPL53,MRPL55,MRPS11,MRPS12,MRPS14,MRPS15,MRPS16,MRPS21,MRPS24,MRPS26,MRPS33,MRPS34,MRPS36,MRPS5,RPS15
GO.0002764	immune response-regulating signaling pathway	47	0.00783	ENSP00000046794,ENSP00000160262,ENSP00000215071,ENSP00000219313,ENSP00000226574,ENSP00000229794,ENSP00000237289,ENSP00000244741,ENSP00000253023,ENSP00000256458,ENSP00000262039,ENSP00000262445,ENSP00000262948,ENSP00000263238,ENSP00000264639,ENSP00000288422,ENSP00000290541,ENSP00000298852,ENSP00000302569,ENSP00000309103,ENSP00000310572,ENSP00000319279,ENSP00000324856,ENSP00000331602,ENSP00000339527…	ACTR3,AKT1S1,BAD,CD3E,CD3G,CDKN1A,CLEC7A,CNPY3,CREB1,FOXO3,ICAM3,INPP5D,IRAK2,ITK,LCP2,MALT1,MAP2K2,MAP2K4,MAP3K7,MAPK14,MLST8,MNDA,NFKB1,NRAS,PIK3C3,PRKACB,PRKCD,PSEN2,PSMB4,PSMB5,PSMC3,PSMC5,PSMD3,PSMD4,PSMD7,PSMD8,PTK2,PTPN11,PTPRC,RPS6KA3,STK11,TAB3,TNFAIP3,TRAF3,UBA3,UBE2D1,UBE2M
GO.0010468	regulation of gene expression	260	0.00783	ENSP00000000442,ENSP00000025008,ENSP00000200457,ENSP00000202816,ENSP00000215742,ENSP00000216277,ENSP00000216807,ENSP00000217964,ENSP00000218224,ENSP00000218894,ENSP00000219091,ENSP00000219252,ENSP00000219746,ENSP00000220429,ENSP00000220751,ENSP00000221573,ENSP00000222005,ENSP00000222122,ENSP00000222305,ENSP00000222308,ENSP00000222574,ENSP00000223795,ENSP00000223864,ENSP00000224181,ENSP00000226574…	ACO1,ACTL6A,AGT,APOE,ARID1B,ARID5B,ATAD2,ATG14,ATM,BRMS1L,C10orf116,C1orf85,C2orf29,C8G,CALR,CCNK,CDC37,CDK5,CDKN1A,CDON,CELF1,CENPB,CHD6,CHD7,CHP1,CLEC3B,COA3,CREB1,CREB3,CTNNB1,CUL3,DAPK3,DBP,DDRGK1,DDX41,DEK,DENND4A,DHX36,DICER1,DMAP1,DNAJC1,DPF2,E2F5,EIF3I,EIF3K,EIF4B,ELF1,ELMSAN1,ELOF1,ELP5,ENC1,ESF1,ESRRA,FAM48A,FASTK,FKBP8,FOXO3,FUBP3,FXR1,GABPB1,GAS6,GCFC2,GLI4,GLRX2,GPBP1L1,GPS2,GTF2A2,G…
GO.0009889	regulation of biosynthetic process	261	0.00801	ENSP00000000442,ENSP00000025008,ENSP00000200457,ENSP00000202816,ENSP00000205402,ENSP00000215742,ENSP00000216807,ENSP00000217964,ENSP00000218224,ENSP00000218894,ENSP00000219091,ENSP00000219252,ENSP00000219746,ENSP00000220429,ENSP00000220751,ENSP00000221573,ENSP00000222122,ENSP00000222305,ENSP00000222574,ENSP00000223795,ENSP00000226574,ENSP00000229922,ENSP00000230122,ENSP00000233630,ENSP00000237289…	ABCA1,ACN9,ACO1,ACTL6A,AEBP2,AGT,AIP,APOC2,APOE,ARFGEF1,ARID1B,ARID5B,ASB1,ASS1,ATAD2,BRMS1L,C10orf116,C1orf85,C2orf29,CALR,CAP2,CARHSP1,CCDC88A,CCL20,CCNK,CD3E,CDK5,CDKN1A,CDON,CELF1,CENPB,CHD6,CHD7,CHP1,COA3,CREB1,CREB3,CTNNB1,CUL3,DAPK3,DBP,DDRGK1,DDX41,DEK,DENND4A,DHX36,DICER1,DKC1,DLD,DNAJC1,DPF2,E2F5,EIF3I,EIF3K,EIF4B,ELF1,ELMSAN1,ELOF1,ELP5,ENC1,ESF1,ESRRA,FAM48A,FOXO3,FUBP3,FXR1,GABPB1,GA…
GO.0006979	response to oxidative stress	37	0.00837	ENSP00000162044,ENSP00000184266,ENSP00000216185,ENSP00000225174,ENSP00000226574,ENSP00000237289,ENSP00000249396,ENSP00000252486,ENSP00000254351,ENSP00000261667,ENSP00000265462,ENSP00000269305,ENSP00000301522,ENSP00000309103,ENSP00000315774,ENSP00000317714,ENSP00000327801,ENSP00000330737,ENSP00000331602,ENSP00000334373,ENSP00000339527,ENSP00000342026,ENSP00000342381,ENSP00000344215,ENSP00000346103…	ABCC2,APOE,BAD,CHD6,ENDOG,FOXO3,GPX4,HDAC2,KPNA3,KPNA4,LONP1,NDUFA12,NDUFA6,NDUFB4,NDUFS2,NDUFS8,NFE2L2,NFKB1,P4HB,PPIF,PRDX2,PRDX5,PRDX6,PRKCD,PSMB5,RGS14,SDC1,SIRT2,SLC11A2,STX4,TMEM161A,TNFAIP3,TP53,TP53INP1,TRA2B,TXN2,VRK2
GO.0033043	regulation of organelle organization	89	0.00874	ENSP00000215071,ENSP00000215832,ENSP00000219091,ENSP00000220509,ENSP00000222005,ENSP00000225174,ENSP00000238497,ENSP00000247178,ENSP00000247665,ENSP00000247712,ENSP00000247970,ENSP00000249396,ENSP00000254351,ENSP00000254806,ENSP00000254950,ENSP00000259365,ENSP00000262215,ENSP00000262948,ENSP00000263238,ENSP00000263373,ENSP00000264198,ENSP00000264414,ENSP00000265854,ENSP00000267163,ENSP00000267549…	ACTL6A,ACTR3,ANAPC1,ARFGEF1,ATAD2,ATG14,ATM,AURKAIP1,BAD,BLOC1S1,BMF,C2orf18,CALR,CCDC88A,CD28,CDC37,CDK5,CHORDC1,COA3,COX8A,CTNNB1,CUL3,CYB5R1,DHX36,DKC1,EML4,FAM125A,FAM162A,GMFB,GPR65,GTPBP5,HAX1,JARID2,KDM5A,KRCC1,LIMA1,LMNA,LONP1,LSM4,MAD1L1,MAP2K2,MAPK1,MDH1,MEX3C,MPV17L2,MSN,MTM1,MUL1,PATL2,PDCD6IP,PHF8,PHPT1,PIN1,PLXNB1,POLR3A,PPIF,PRKCD,PSMD8,PTK2,RAB33B,RB1,RDX,ROCK1,SDC1,SENP6,SIRT2,SL…
GO.0031396	regulation of protein ubiquitination	29	0.00892	ENSP00000215071,ENSP00000219313,ENSP00000220751,ENSP00000223029,ENSP00000237289,ENSP00000247970,ENSP00000255631,ENSP00000264552,ENSP00000264639,ENSP00000265854,ENSP00000274255,ENSP00000278616,ENSP00000288199,ENSP00000290541,ENSP00000298852,ENSP00000303709,ENSP00000307491,ENSP00000310572,ENSP00000312107,ENSP00000319279,ENSP00000333633,ENSP00000335632,ENSP00000338814,ENSP00000339109,ENSP00000341189…	AIMP2,ANAPC1,ATM,BAG5,CDK5,CHP1,HSPBP1,MAD1L1,MALT1,MTA1,PIN1,PSMB4,PSMB5,PSMC3,PSMC5,PSMD3,PSMD4,PSMD7,PSMD8,PTK2,RIPK2,RNF111,SKP2,TNFAIP3,UBE2D1,UBE2E1,UBE2S,UBXN2A,WDR48
GO.0015031	protein transport	97	0.00933	ENSP00000016946,ENSP00000046794,ENSP00000210187,ENSP00000215832,ENSP00000218340,ENSP00000220509,ENSP00000221459,ENSP00000222005,ENSP00000229179,ENSP00000238497,ENSP00000241041,ENSP00000245923,ENSP00000246041,ENSP00000252486,ENSP00000253413,ENSP00000254950,ENSP00000257245,ENSP00000257857,ENSP00000259711,ENSP00000262077,ENSP00000262215,ENSP00000262301,ENSP00000262812,ENSP00000263202,ENSP00000263354…	ABCA1,AGT,AIP,AP1M1,AP5S1,APOE,ARFGEF1,ATP6V0B,ATP6V0C,ATP6V0D1,ATP6V1C1,ATP6V1E1,AUP1,CALR,CD3G,CD40LG,CD63,CDC37,CDK5,CHCHD4,CHP1,CLTB,CLTCL1,COG6,COPE,DSCR3,EXOC5,FAM125A,GAS6,GIPC1,GOPC,GRPEL1,GUK1,IFT27,IMMP2L,IPO13,KIF13A,LCP2,LIN7B,LMAN2,LMF1,LMNA,LYN,MAPK1,MCOLN1,MTM1,MTX1,NAPA,NAPB,NDUFA13,NUP107,NUP153,NUP160,NUP35,PAM16,PDCD6IP,PEX16,PRAF2,PSEN2,RAB12,RAB13,RAB26,RAB33B,RAB4B,RAB8A,RFF…
GO.0002253	activation of immune response	43	0.0095	ENSP00000046794,ENSP00000160262,ENSP00000215071,ENSP00000219313,ENSP00000224181,ENSP00000226574,ENSP00000229794,ENSP00000237289,ENSP00000253023,ENSP00000256458,ENSP00000262039,ENSP00000262445,ENSP00000262948,ENSP00000263238,ENSP00000264639,ENSP00000288422,ENSP00000290541,ENSP00000298852,ENSP00000302569,ENSP00000310572,ENSP00000319279,ENSP00000324856,ENSP00000324890,ENSP00000331602,ENSP00000341189…	ACTR3,C8G,CD28,CD3E,CD3G,CLEC7A,CNPY3,CREB1,ICAM3,INPP5D,IRAK2,ITK,LCP2,MALT1,MAP2K2,MAP2K4,MAP3K7,MAPK14,MNDA,NFKB1,NRAS,PIK3C3,PRKACB,PRKCD,PSEN2,PSMB4,PSMB5,PSMC3,PSMC5,PSMD3,PSMD4,PSMD7,PSMD8,PTK2,PTPRC,RPS6KA3,STK11,TAB3,TNFAIP3,TRAF3,UBA3,UBE2D1,UBE2M
GO.0065009	regulation of molecular function	186	0.0101	ENSP00000013125,ENSP00000046794,ENSP00000215071,ENSP00000215832,ENSP00000218340,ENSP00000219313,ENSP00000219548,ENSP00000220751,ENSP00000222266,ENSP00000223061,ENSP00000225174,ENSP00000226574,ENSP00000229794,ENSP00000229812,ENSP00000229922,ENSP00000231948,ENSP00000233893,ENSP00000234454,ENSP00000237289,ENSP00000237858,ENSP00000241014,ENSP00000242351,ENSP00000244741,ENSP00000246186,ENSP00000247178…	ABCE1,ADRM1,AGFG1,AGT,AIFM1,AIP,AKT1S1,ANAPC1,ANGPTL4,APOC2,APOE,ARFGEF1,ARHGAP26,ARHGAP32,ARHGDIA,ARID5B,ATG14,ATM,AVPI1,B3GAT3,BAD,BAG5,CAMK2N2,CAP2,CCDC88A,CCNK,CDKN1A,CDON,CHCHD10,CHORDC1,CHP1,CLN3,CORO1C,CRBN,CREB1,CREB3,CTNNB1,CUL3,DDRGK1,DENND4A,DENND5A,DENND5B,DKC1,DNAJC1,DOCK11,DOCK7,ECSIT,ENSA,FAF1,FAM162A,FGD2,GAS6,GBA,GLRX,GMFB,GOPC,GPI,GPR65,GPS1,GPS2,GRPEL1,GTF2A2,GTF2H1,HDAC2,HEXIM…
GO.1903047	mitotic cell cycle process	65	0.0104	ENSP00000160827,ENSP00000215071,ENSP00000215574,ENSP00000219313,ENSP00000229179,ENSP00000238497,ENSP00000238616,ENSP00000244741,ENSP00000249396,ENSP00000254950,ENSP00000261302,ENSP00000262077,ENSP00000264220,ENSP00000264414,ENSP00000264552,ENSP00000264639,ENSP00000265433,ENSP00000265854,ENSP00000267163,ENSP00000269305,ENSP00000271843,ENSP00000278612,ENSP00000278616,ENSP00000290541,ENSP00000295119…	ACTR1A,ANAPC1,ATM,CCNK,CCP110,CDC34,CDKN1A,CLTCL1,CUL3,CUL5,EML4,ENSA,FBXW5,FOXN3,JTB,KIF22,LIN37,LIN54,LMNA,MAD1L1,MIS18BP1,NBN,NEK3,NEK9,NPAT,NUDC,NUP107,NUP153,NUP160,NUP35,PBRM1,PDS5B,PHF8,PPAT,PPP2R2D,PRKDC,PSMB4,PSMB5,PSMC3,PSMC5,PSMD3,PSMD4,PSMD7,PSMD8,RAB8A,RAD21,RB1,RGS14,SEH1L,SIRT2,SPRY2,SSNA1,SSSCA1,TAF2,TNKS,TOP2B,TP53,UBE2D1,UBE2E1,UBE2S,VCPIP1,VPS4A,VPS4B,WEE1,ZNF830
GO.0008216	spermidine metabolic process	4	0.0105	ENSP00000210060,ENSP00000269298,ENSP00000278060,ENSP00000366156	DHPS,PAOX,SAT2,SRM
GO.0006325	chromatin organization	58	0.0107	ENSP00000216807,ENSP00000217964,ENSP00000218894,ENSP00000219746,ENSP00000233630,ENSP00000245479,ENSP00000249396,ENSP00000254480,ENSP00000256429,ENSP00000258123,ENSP00000265165,ENSP00000267163,ENSP00000269305,ENSP00000278616,ENSP00000279873,ENSP00000294168,ENSP00000296490,ENSP00000297792,ENSP00000301264,ENSP00000303709,ENSP00000309790,ENSP00000312244,ENSP00000328269,ENSP00000331614,ENSP00000333633…	ACTL6A,AEBP2,ARID1B,ARID5B,ATM,BABAM1,BRMS1L,BRPF3,CHD6,CHD7,CTNNB1,DAPK3,DEK,ELP5,FAM48A,GPS2,GPX4,HDAC2,HMG20B,IKZF1,ING1,JARID2,KDM1B,KDM5A,L3MBTL3,LEF1,MAP3K7,MBD2,MIS18BP1,MSL3,MTA1,NCOA3,PBRM1,PCGF1,PHF8,PRDM8,PRMT6,PRMT7,RB1,SETD2,SIRT2,SIRT6,SMARCC1,SOX9,SRPK1,SUV39H2,TAF1L,TAF6L,TBL1X,TBL1XR1,TFAM,TOX3,TP53,UBE2E1,USP15,VPRBP,WDR82,ZZZ3
GO.0048519	negative regulation of biological process	275	0.011	ENSP00000000442,ENSP00000025008,ENSP00000029410,ENSP00000043402,ENSP00000162044,ENSP00000200457,ENSP00000215071,ENSP00000215574,ENSP00000215742,ENSP00000215832,ENSP00000216085,ENSP00000216807,ENSP00000217381,ENSP00000217964,ENSP00000219091,ENSP00000219252,ENSP00000219255,ENSP00000219313,ENSP00000219548,ENSP00000219746,ENSP00000220751,ENSP00000222308,ENSP00000222574,ENSP00000223029,ENSP00000225174…	ABCA1,ABCE1,AGT,AIMP2,AIP,AK1,AKT1S1,ANAPC1,ANGPTL4,APOC2,APOE,ARFGEF1,ARID4A,ARID5B,ASB1,ASS1,ATAD2,ATAD3A,ATG14,ATM,AURKAIP1,B4GALT7,BAD,BAG1,BAG5,BCL11B,BMF,BNIP1,BRMS1L,BSCL2,C2orf18,C2orf29,C9orf89,CALR,CAMK2N2,CCNK,CCR5,CD164,CD3E,CD40LG,CDC34,CDK5,CDKN1A,CELF1,CHCHD10,CHID1,CHORDC1,CHP1,CIAPIN1,CLN3,CORO1C,CRBN,CREB1,CREB3,CTDSP2,CTNNB1,CUL5,DAPK3,DICER1,DLG5,DNAJC1,ELF1,EML4,ENC1,ENSA,ESR…
GO.0048522	positive regulation of cellular process	281	0.0112	ENSP00000000442,ENSP00000013125,ENSP00000025008,ENSP00000046794,ENSP00000162044,ENSP00000200457,ENSP00000215071,ENSP00000215574,ENSP00000217964,ENSP00000218894,ENSP00000219091,ENSP00000219252,ENSP00000219313,ENSP00000219548,ENSP00000219746,ENSP00000220429,ENSP00000220751,ENSP00000221566,ENSP00000222005,ENSP00000222122,ENSP00000222266,ENSP00000222305,ENSP00000222308,ENSP00000223029,ENSP00000223061…	ABCA1,ACTL6A,ACTR3,ADRM1,AGT,AIFM1,AIMP2,ANAPC1,APOC2,APOE,ARHGDIA,ARID1B,ARID4A,ARID5B,ASS1,ATAD2,ATG14,ATM,ATP6V0C,ATXN1,AURKAIP1,AVPI1,BABAM1,BAD,BLOC1S1,BMF,C10orf116,C1orf85,C2orf18,CALR,CAP2,CAPNS1,CBFB,CCDC88A,CCNK,CD3G,CD40LG,CD5,CD53,CD63,CDC34,CDC37,CDKN1A,CHD6,CHP1,CLEC3B,COA3,CORO1C,COX8A,CREB1,CREB3,CTNNB1,CUL3,CYB5R1,DBP,DDRGK1,DDX41,DHX36,DICER1,DKC1,DMAP1,DOCK7,E2F5,EGFL7,ELF1,ELP…
GO.0051252	regulation of RNA metabolic process	230	0.0114	ENSP00000000442,ENSP00000025008,ENSP00000200457,ENSP00000202816,ENSP00000215742,ENSP00000216277,ENSP00000216807,ENSP00000217964,ENSP00000218224,ENSP00000218894,ENSP00000219091,ENSP00000219252,ENSP00000219746,ENSP00000220429,ENSP00000220751,ENSP00000221573,ENSP00000222122,ENSP00000222305,ENSP00000222574,ENSP00000223795,ENSP00000226574,ENSP00000230122,ENSP00000233630,ENSP00000237289,ENSP00000237380…	ACTL6A,AEBP2,AGT,AIP,ARID1B,ARID5B,ATAD2,BRMS1L,C10orf116,C1orf85,C2orf29,CALR,CARHSP1,CCNK,CD28,CDK5,CDON,CELF1,CENPB,CHD6,CHD7,CHP1,CREB1,CREB3,CTNNB1,CUL3,DAPK3,DBP,DDRGK1,DDX41,DEK,DENND4A,DHX36,DICER1,DPF2,E2F5,ELF1,ELMSAN1,ELOF1,ELP5,ESF1,ESRRA,FAM48A,FASTK,FOXO3,FUBP3,GABPB1,GAS6,GCFC2,GLI4,GLRX2,GPBP1L1,GPS2,GTF2A2,GTF2H1,GTF2H3,HAX1,HBP1,HDAC2,HEXIM2,HIVEP1,HMG20B,HNRNPF,HNRNPK,HNRPLL,HP…
GO.0000165	MAPK cascade	25	0.0118	ENSP00000013125,ENSP00000025008,ENSP00000216085,ENSP00000220751,ENSP00000229794,ENSP00000241014,ENSP00000245479,ENSP00000256458,ENSP00000257724,ENSP00000262445,ENSP00000262948,ENSP00000264198,ENSP00000288422,ENSP00000292303,ENSP00000302648,ENSP00000344277,ENSP00000347251,ENSP00000355627,ENSP00000358548,ENSP00000361892,ENSP00000368884,ENSP00000370104,ENSP00000370503,ENSP00000375986,ENSP00000387699	AGT,CCM2,CCR5,CREB1,DOK4,GPS1,GPS2,IRAK2,MAP2K2,MAP2K4,MAP3K4,MAP4K5,MAPK14,MAPK8IP1,MDFIC,MUL1,NRAS,NRTN,RB1CC1,RHBDD3,RIPK2,RPS6KA3,SOX9,STK4,TAB3
GO.0010941	regulation of cell death	112	0.0118	ENSP00000025008,ENSP00000162044,ENSP00000215071,ENSP00000215574,ENSP00000219091,ENSP00000219302,ENSP00000219313,ENSP00000219479,ENSP00000219746,ENSP00000222266,ENSP00000222308,ENSP00000223029,ENSP00000226574,ENSP00000231668,ENSP00000233893,ENSP00000237289,ENSP00000238497,ENSP00000241014,ENSP00000244741,ENSP00000247970,ENSP00000249396,ENSP00000252486,ENSP00000253023,ENSP00000256474,ENSP00000256644…	AGT,AIMP2,AKT1S1,APOE,ARHGDIA,ATAD3A,BAD,BAG1,BAG5,BCL11B,BMF,BNIP1,C2orf18,CALR,CD3E,CD3G,CD40LG,CDC34,CDK5,CDKN1A,CHP1,CIAPIN1,CLN3,CREB1,CREB3,CTNNB1,DICER1,DLG5,ENDOG,FAF1,FAM162A,FGD2,FKBP8,FOXO3,GAS6,GPI,HAX1,HDAC2,HIGD2A,HNRNPK,HPN,HSPE1,ING1,INPP5D,LAMTOR5,LCMT1,LEF1,LMNA,LYN,MALT1,MAP3K7,MAPK8IP1,MIEN1,MNDA,MUL1,NCL,NDUFA13,NDUFS3,NFE2L2,NFKB1,NLRP1,NME3,NME4,NONO,NUPR1,P4HB,PIN1,PRDX2,P…
GO.0075732	viral penetration into host nucleus	3	0.0125	ENSP00000261667,ENSP00000262077,ENSP00000334373	KPNA3,KPNA4,NUP153
GO.0048524	positive regulation of viral process	16	0.0126	ENSP00000219252,ENSP00000238497,ENSP00000252486,ENSP00000254950,ENSP00000257724,ENSP00000262626,ENSP00000265165,ENSP00000265963,ENSP00000300026,ENSP00000324810,ENSP00000324890,ENSP00000359552,ENSP00000362931,ENSP00000419425,ENSP00000445162,ENSP00000467024	APOE,CD28,FAM125A,GTF2H1,GTF2H3,HPN,LEF1,MDFIC,PKN2,POLR2C,PPIA,PPIB,RAD23A,SRPK1,VPS4A,VPS4B
GO.0019219	regulation of nucleobase-containing compound metabolic process	246	0.0129	ENSP00000000442,ENSP00000025008,ENSP00000162044,ENSP00000200457,ENSP00000202816,ENSP00000215742,ENSP00000216277,ENSP00000216807,ENSP00000217964,ENSP00000218224,ENSP00000218894,ENSP00000219091,ENSP00000219252,ENSP00000219746,ENSP00000220429,ENSP00000220751,ENSP00000221573,ENSP00000222122,ENSP00000222305,ENSP00000222574,ENSP00000223795,ENSP00000225174,ENSP00000226574,ENSP00000229922,ENSP00000230122…	ABCA1,ACTL6A,AEBP2,AGT,AIFM1,AIP,APOE,ARID1B,ARID5B,ATAD2,BABAM1,BRMS1L,C10orf116,C1orf85,C2orf29,CALR,CAP2,CARHSP1,CCDC88A,CCNK,CD28,CDK5,CDKN1A,CDON,CELF1,CENPB,CHD6,CHD7,CHP1,CREB1,CREB3,CTNNB1,CUL3,DAPK3,DBP,DDRGK1,DDX41,DENND4A,DHX36,DICER1,DKC1,DPF2,E2F5,ELF1,ELMSAN1,ELOF1,ELP5,ENDOG,ESF1,ESRRA,FAM48A,FASTK,FOXO3,FUBP3,GABPB1,GAS6,GCFC2,GLI4,GLRX2,GPBP1L1,GPR65,GPS2,GTF2A2,GTF2H1,GTF2H3,HAX…
GO.0061136	regulation of proteasomal protein catabolic process	27	0.0129	ENSP00000003302,ENSP00000219473,ENSP00000219548,ENSP00000221566,ENSP00000249396,ENSP00000254480,ENSP00000255631,ENSP00000258123,ENSP00000260187,ENSP00000264414,ENSP00000265854,ENSP00000267163,ENSP00000278616,ENSP00000290310,ENSP00000298852,ENSP00000303709,ENSP00000310572,ENSP00000333376,ENSP00000338814,ENSP00000339109,ENSP00000340698,ENSP00000345195,ENSP00000346483,ENSP00000363019,ENSP00000394791…	ANAPC1,ATM,BAG5,CUL3,DDRGK1,GIPC1,HSPBP1,KCNE2,MAD1L1,PSMC3,PSMC5,RAD23A,RB1,SENP1,SGTA,SIRT2,SMARCC1,STUB1,UBE2D1,UBE2E1,UBQLN2,USP10,USP15,USP2,USP28,USP40,USP45
GO.0007033	vacuole organization	16	0.014	ENSP00000025008,ENSP00000220509,ENSP00000238497,ENSP00000247178,ENSP00000248378,ENSP00000254950,ENSP00000256997,ENSP00000262039,ENSP00000312107,ENSP00000344215,ENSP00000348848,ENSP00000353073,ENSP00000363868,ENSP00000363942,ENSP00000363970,ENSP00000369810	ABCA1,ACP2,ATG14,CLN3,EMC6,MAP1LC3A,PIK3C3,RB1CC1,TP53INP1,TP53INP2,UBXN2A,VPS16,VPS18,VPS4A,VPS4B,WDR45
GO.0031098	stress-activated protein kinase signaling cascade	20	0.0141	ENSP00000013125,ENSP00000025008,ENSP00000215832,ENSP00000220751,ENSP00000229794,ENSP00000241014,ENSP00000256458,ENSP00000257724,ENSP00000262445,ENSP00000262948,ENSP00000264198,ENSP00000288422,ENSP00000347251,ENSP00000355627,ENSP00000358335,ENSP00000361892,ENSP00000368884,ENSP00000370104,ENSP00000370503,ENSP00000387699	AGT,CCM2,CREB1,GPS1,GPS2,IRAK2,MAP2K2,MAP2K4,MAP3K7,MAP4K5,MAPK1,MAPK14,MAPK8IP1,MDFIC,MUL1,RB1CC1,RIPK2,RPS6KA3,STK4,TAB3
GO.0043903	regulation of symbiosis, encompassing mutualism through parasitism	25	0.0145	ENSP00000219252,ENSP00000238497,ENSP00000240185,ENSP00000242351,ENSP00000252486,ENSP00000254950,ENSP00000257724,ENSP00000262626,ENSP00000265165,ENSP00000265963,ENSP00000298772,ENSP00000300026,ENSP00000306565,ENSP00000309103,ENSP00000324810,ENSP00000324890,ENSP00000325863,ENSP00000342082,ENSP00000343745,ENSP00000359552,ENSP00000362931,ENSP00000374529,ENSP00000419425,ENSP00000445162,ENSP00000467024	APOE,BAD,CCNK,CD28,DICER1,FAM125A,GTF2H1,GTF2H3,HPN,ISG20,LEF1,MDFIC,MRE11A,PKN2,POLR2C,PPIA,PPIB,RAD23A,SLPI,SRPK1,TARDBP,TRIM13,VPS4A,VPS4B,ZC3HAV1
GO.0043067	regulation of programmed cell death	106	0.0146	ENSP00000025008,ENSP00000162044,ENSP00000215071,ENSP00000215574,ENSP00000219091,ENSP00000219302,ENSP00000219313,ENSP00000219479,ENSP00000219746,ENSP00000222266,ENSP00000222308,ENSP00000225174,ENSP00000226574,ENSP00000231668,ENSP00000233893,ENSP00000237289,ENSP00000241014,ENSP00000244741,ENSP00000247970,ENSP00000249396,ENSP00000252486,ENSP00000253023,ENSP00000256474,ENSP00000256644,ENSP00000261973…	AGT,AKT1S1,APOE,ARHGDIA,ATAD3A,BAG1,BAG5,BCL11B,BMF,BNIP1,C2orf18,CALR,CD3E,CD3G,CD40LG,CDC34,CDK5,CDKN1A,CIAPIN1,CLN3,CREB1,CREB3,CTNNB1,DICER1,DLG5,ENDOG,FAM162A,FGD2,FKBP8,FOXO3,GAS6,GPI,HAX1,HDAC2,HIGD2A,HNRNPK,HPN,HSPE1,INPP5D,LAMTOR5,LCMT1,LEF1,LMNA,LYN,MALT1,MAP3K7,MAPK8IP1,MIEN1,MNDA,MUL1,NCL,NDUFA13,NDUFS3,NFE2L2,NFKB1,NLRP1,NME3,NME4,NONO,NUPR1,P4HB,PIN1,PPIF,PRDX2,PRDX5,PRKDC,PRLR,PSEN…
GO.0034162	toll-like receptor 9 signaling pathway	13	0.0148	ENSP00000215832,ENSP00000220751,ENSP00000226574,ENSP00000229794,ENSP00000256458,ENSP00000262039,ENSP00000262445,ENSP00000262948,ENSP00000288422,ENSP00000358335,ENSP00000368884,ENSP00000370034,ENSP00000387699	CREB1,IRAK2,MAP2K2,MAP2K4,MAP3K7,MAPK1,MAPK14,NFKB1,PIK3C3,RIPK2,RPS6KA3,TAB3,TLR7
GO.0043086	negative regulation of catalytic activity	70	0.0152	ENSP00000215071,ENSP00000219313,ENSP00000225174,ENSP00000226574,ENSP00000229812,ENSP00000237289,ENSP00000241014,ENSP00000244741,ENSP00000247665,ENSP00000252486,ENSP00000255631,ENSP00000256644,ENSP00000261401,ENSP00000262215,ENSP00000262626,ENSP00000264414,ENSP00000264639,ENSP00000264668,ENSP00000265165,ENSP00000265462,ENSP00000265854,ENSP00000267163,ENSP00000269305,ENSP00000278616,ENSP00000279146…	ABCE1,AGT,AIP,AKT1S1,ANAPC1,ANGPTL4,APOC2,APOE,ARFGEF1,ATM,BAG5,CAMK2N2,CDKN1A,CHCHD10,CHORDC1,CHP1,CLN3,CORO1C,CUL3,ENSA,GAS6,GBA,GMFB,GPI,GPS1,GPS2,HEXIM2,HPN,HSPBP1,KDM5A,LAMTOR5,LEF1,LYN,MAD1L1,MAPK8IP1,MKI67IP,MTRR,NFKB1,PAM16,PHACTR1,PHPT1,PPIF,PPP1R14A,PPP1R2,PRDX5,PRKCD,PSMB4,PSMB5,PSMC3,PSMC5,PSMD3,PSMD4,PSMD7,PSMD8,PTPRC,PXK,RB1,RFFL,RGS14,RPS6KA3,SERPINA5,SLPI,SMPD1,SPRY2,STK38,TNFAIP3…
GO.0034605	cellular response to heat	16	0.0154	ENSP00000215832,ENSP00000229179,ENSP00000244741,ENSP00000262077,ENSP00000265440,ENSP00000278616,ENSP00000294053,ENSP00000295119,ENSP00000338814,ENSP00000341698,ENSP00000367721,ENSP00000380313,ENSP00000382779,ENSP00000420514,ENSP00000428924,ENSP00000430432	AKT1S1,ATM,BAG1,BAG5,CDKN1A,CLPB,HDAC2,LYN,MAPK1,MLST8,NUP107,NUP153,NUP160,NUP35,SEH1L,TFEC
GO.0000278	mitotic cell cycle	70	0.0156	ENSP00000160827,ENSP00000215071,ENSP00000215574,ENSP00000219313,ENSP00000229179,ENSP00000238497,ENSP00000238616,ENSP00000244741,ENSP00000249396,ENSP00000254950,ENSP00000261302,ENSP00000262077,ENSP00000264220,ENSP00000264414,ENSP00000264552,ENSP00000264639,ENSP00000265433,ENSP00000265854,ENSP00000267163,ENSP00000269305,ENSP00000271843,ENSP00000278612,ENSP00000278616,ENSP00000290541,ENSP00000295119…	ACTR1A,ANAPC1,ATM,AZI2,CCNK,CCP110,CDC34,CDKN1A,CLTCL1,CUL3,CUL5,E2F5,EML4,ENSA,FBXW5,FOXN3,JTB,KIF22,LIN37,LIN54,LMNA,MAD1L1,MIS18BP1,NBN,NEK3,NEK9,NPAT,NUDC,NUP107,NUP153,NUP160,NUP35,PBRM1,PDS5B,PHF8,PPAT,PPP2R2D,PRKDC,PSMB4,PSMB5,PSMC3,PSMC5,PSMD3,PSMD4,PSMD7,PSMD8,PTPN11,RAB8A,RAD21,RB1,RGS14,SEH1L,SIRT2,SPRY2,SSNA1,SSSCA1,TAF2,TFDP2,TNKS,TOP2B,TP53,UBA3,UBE2D1,UBE2E1,UBE2S,VCPIP1,VPS4A,VPS4…
GO.1901606	alpha-amino acid catabolic process	14	0.016	ENSP00000205402,ENSP00000257549,ENSP00000264220,ENSP00000264668,ENSP00000283871,ENSP00000302227,ENSP00000302620,ENSP00000322991,ENSP00000341117,ENSP00000345282,ENSP00000348459,ENSP00000365725,ENSP00000378408,ENSP00000387123	ABHD12,ACMSD,AGXT,ALDH7A1,BCAT2,CCBL1,DLD,GPT,GPT2,HGD,MTRR,PPAT,SDS,SDSL
GO.0006468	protein phosphorylation	68	0.0162	ENSP00000013125,ENSP00000025008,ENSP00000072869,ENSP00000215832,ENSP00000216085,ENSP00000220751,ENSP00000229794,ENSP00000229812,ENSP00000234179,ENSP00000238616,ENSP00000241014,ENSP00000244741,ENSP00000245479,ENSP00000256458,ENSP00000257724,ENSP00000258123,ENSP00000258770,ENSP00000262445,ENSP00000262948,ENSP00000264198,ENSP00000265963,ENSP00000270176,ENSP00000278616,ENSP00000288422,ENSP00000292303…	ADCK2,AGT,ATM,CCM2,CCNK,CCR5,CDKN1A,CREB1,DAPK3,DOK4,FASTK,GAS6,GMFB,GPS1,GPS2,GTF2H1,GTF2H3,IRAK2,ITK,JAK1,LYN,MAP2K2,MAP2K4,MAP3K4,MAP4K5,MAPK1,MAPK14,MAPK8IP1,MDFIC,MUL1,NEK3,NEK9,NRAS,NRTN,PDK3,PHKG2,PKN2,PRKACB,PRKCD,PRKD3,PRKDC,PRLR,PTK2,RB1CC1,RHBDD3,RIOK1,RIPK2,ROCK1,RPS6KA3,RYK,SCYL1,SMG1,SOX9,SRPK1,STK11,STK38,STK4,TAB3,TAF1L,TBRG4,TESK1,TLR7,TNKS,USP15,VPRBP,VRK2,WEE1,WNK1
GO.0010608	posttranscriptional regulation of gene expression	36	0.0164	ENSP00000215832,ENSP00000222005,ENSP00000229794,ENSP00000240185,ENSP00000244221,ENSP00000247178,ENSP00000247712,ENSP00000248342,ENSP00000252115,ENSP00000258349,ENSP00000258975,ENSP00000262056,ENSP00000265351,ENSP00000273064,ENSP00000284202,ENSP00000289382,ENSP00000301264,ENSP00000306356,ENSP00000309477,ENSP00000311847,ENSP00000313007,ENSP00000320866,ENSP00000324890,ENSP00000338173,ENSP00000339527…	ACO1,ATG14,C2orf29,CALR,CARHSP1,CD28,CDC37,CELF1,COA3,DAPK3,DICER1,DNAJC1,EIF3I,EIF3K,EIF4B,ENC1,FOXO3,FXR1,GTPBP5,IMPACT,MAPK1,MAPK14,MPV17L2,PABPC1,PAIP2B,PATL2,POLDIP3,PUM2,QKI,RC3H1,RPS6KA3,RQCD1,SYNCRIP,TACO1,TARDBP,XPO5
GO.0006913	nucleocytoplasmic transport	27	0.0166	ENSP00000215832,ENSP00000229179,ENSP00000244769,ENSP00000246912,ENSP00000252115,ENSP00000260129,ENSP00000261667,ENSP00000262077,ENSP00000265351,ENSP00000269305,ENSP00000312834,ENSP00000319279,ENSP00000320866,ENSP00000325905,ENSP00000334373,ENSP00000335632,ENSP00000348708,ENSP00000355627,ENSP00000357283,ENSP00000361418,ENSP00000362820,ENSP00000367721,ENSP00000377892,ENSP00000386229,ENSP00000387282…	AGFG1,AGT,ATXN1,CALR,CDK5,CHP1,IPO13,KPNA3,KPNA4,LMNA,MALT1,MAPK1,MLX,MLXIP,NUP107,NUP153,NUP160,POLDIP3,RGS14,SMG1,SRSF3,SRSF5,SRSF7,TGS1,TP53,UPF2,XPO5
GO.0031349	positive regulation of defense response	38	0.0166	ENSP00000160262,ENSP00000215071,ENSP00000215832,ENSP00000219313,ENSP00000226574,ENSP00000229794,ENSP00000237289,ENSP00000242351,ENSP00000253023,ENSP00000256458,ENSP00000262039,ENSP00000262445,ENSP00000262948,ENSP00000264639,ENSP00000288422,ENSP00000290541,ENSP00000293328,ENSP00000298852,ENSP00000302569,ENSP00000310572,ENSP00000319279,ENSP00000324890,ENSP00000331602,ENSP00000338173,ENSP00000354340…	AGT,CD28,CLEC7A,CNPY3,CREB1,ICAM3,IRAK2,LYN,MALT1,MAP2K2,MAP2K4,MAP3K7,MAPK1,MAPK14,NFKB1,NRAS,PIK3C3,PRKACB,PRKCD,PSMB4,PSMB5,PSMC3,PSMC5,PSMD3,PSMD4,PSMD7,PSMD8,PUM2,RPS6KA3,STAT5B,TAB3,TLR7,TNFAIP3,TRAF3,UBA3,UBE2D1,UBE2M,ZC3HAV1
GO.0043069	negative regulation of programmed cell death	71	0.0166	ENSP00000025008,ENSP00000162044,ENSP00000215071,ENSP00000219313,ENSP00000219746,ENSP00000220751,ENSP00000222308,ENSP00000225174,ENSP00000226574,ENSP00000231668,ENSP00000237289,ENSP00000241014,ENSP00000244741,ENSP00000247970,ENSP00000252486,ENSP00000256474,ENSP00000256644,ENSP00000262626,ENSP00000263774,ENSP00000264639,ENSP00000265165,ENSP00000265462,ENSP00000269305,ENSP00000269321,ENSP00000274787…	AGT,APOE,ARHGDIA,ATAD3A,BAD,BAG1,BAG5,BCL11B,BMF,BNIP1,C2orf18,CD40LG,CDKN1A,CIAPIN1,CLN3,CREB3,CTNNB1,FKBP8,GAS6,GPI,HAX1,HDAC2,HIGD2A,HNRNPK,HPN,LAMTOR5,LEF1,LMNA,MALT1,MAP3K7,MAPK8IP1,MIEN1,NCL,NDUFA13,NDUFS3,NFE2L2,NFKB1,NONO,PIN1,PPIF,PRDX2,PRDX5,PRKCD,PRKDC,PRLR,PSMB4,PSMB5,PSMC3,PSMC5,PSMD3,PSMD4,PSMD7,PSMD8,PTK2,RB1CC1,RFFL,RIPK2,ROCK1,RPS6KA3,SLC25A4,SPRY2,ST20,STAT5B,TAF9B,TCF7,TMEM161A…
GO.0042981	regulation of apoptotic process	105	0.0167	ENSP00000025008,ENSP00000162044,ENSP00000215071,ENSP00000215574,ENSP00000219091,ENSP00000219302,ENSP00000219313,ENSP00000219479,ENSP00000219746,ENSP00000222266,ENSP00000222308,ENSP00000225174,ENSP00000226574,ENSP00000231668,ENSP00000233893,ENSP00000237289,ENSP00000241014,ENSP00000244741,ENSP00000247970,ENSP00000249396,ENSP00000252486,ENSP00000253023,ENSP00000256474,ENSP00000256644,ENSP00000261973…	AGT,AKT1S1,APOE,ARHGDIA,ATAD3A,BAG1,BAG5,BCL11B,BMF,BNIP1,C2orf18,CALR,CD3E,CD3G,CD40LG,CDC34,CDK5,CDKN1A,CIAPIN1,CLN3,CREB1,CREB3,CTNNB1,DICER1,DLG5,ENDOG,FAM162A,FGD2,FKBP8,FOXO3,GAS6,GPI,HAX1,HDAC2,HIGD2A,HNRNPK,HPN,HSPE1,INPP5D,LAMTOR5,LCMT1,LEF1,LMNA,LYN,MALT1,MAP3K7,MAPK8IP1,MIEN1,MNDA,MUL1,NCL,NDUFA13,NDUFS3,NFE2L2,NFKB1,NLRP1,NME3,NME4,NONO,NUPR1,P4HB,PIN1,PPIF,PRDX2,PRDX5,PRKDC,PRLR,PSEN…
GO.1903322	positive regulation of protein modification by small protein conjugation or removal	23	0.0167	ENSP00000215071,ENSP00000219313,ENSP00000220751,ENSP00000223029,ENSP00000247970,ENSP00000255631,ENSP00000264198,ENSP00000264552,ENSP00000264639,ENSP00000274255,ENSP00000288199,ENSP00000290541,ENSP00000298852,ENSP00000303709,ENSP00000310572,ENSP00000319279,ENSP00000333633,ENSP00000339109,ENSP00000341189,ENSP00000355325,ENSP00000357879,ENSP00000359221,ENSP00000363019	AIMP2,ANAPC1,HSPBP1,MALT1,MTA1,MUL1,PIN1,PSMB4,PSMB5,PSMC3,PSMC5,PSMD3,PSMD4,PSMD7,PSMD8,PTK2,RIPK2,RNF111,RWDD3,SKP2,UBE2D1,UBE2E1,UBE2S
GO.1903321	negative regulation of protein modification by small protein conjugation or removal	19	0.0171	ENSP00000215071,ENSP00000219313,ENSP00000237289,ENSP00000264639,ENSP00000265854,ENSP00000278616,ENSP00000290541,ENSP00000298852,ENSP00000303709,ENSP00000310572,ENSP00000328269,ENSP00000335632,ENSP00000338814,ENSP00000339109,ENSP00000344456,ENSP00000355325,ENSP00000357879,ENSP00000363019,ENSP00000419782	ANAPC1,ATM,BAG5,CDK5,CHP1,CTNNB1,HMG20B,MAD1L1,PSMB4,PSMB5,PSMC3,PSMC5,PSMD3,PSMD4,PSMD7,PSMD8,TNFAIP3,UBE2D1,UBE2E1
GO.0033036	macromolecule localization	145	0.0174	ENSP00000016946,ENSP00000046794,ENSP00000210187,ENSP00000215832,ENSP00000218340,ENSP00000219479,ENSP00000220509,ENSP00000221459,ENSP00000222005,ENSP00000229179,ENSP00000237289,ENSP00000238497,ENSP00000241041,ENSP00000245479,ENSP00000245923,ENSP00000246041,ENSP00000250495,ENSP00000252115,ENSP00000252486,ENSP00000253413,ENSP00000254806,ENSP00000254950,ENSP00000256644,ENSP00000257245,ENSP00000257857…	ABCA1,ABCC2,AGFG1,AGT,AIP,AP1M1,AP5S1,APOC2,APOE,ARFGEF1,ASNA1,ATP6V0B,ATP6V0C,ATP6V0D1,ATP6V1C1,ATP6V1E1,AUP1,BSCL2,CALR,CD3G,CD40LG,CD63,CDC37,CDK5,CHCHD4,CHP1,CLTB,CLTCL1,COG6,COPE,CORO1C,CREB3,CTNNB1,DLG5,DSCR3,DSP,ESYT1,EXOC3L1,EXOC5,FAF1,FAM125A,FCHO2,FRMD6,GAS6,GIPC1,GLTPD1,GLTPD2,GOPC,GRPEL1,GUK1,HNRNPA3,IFT27,IMMP2L,IPO13,KIF13A,LAMTOR2,LAMTOR5,LCP2,LIMS1,LIN7B,LMAN2,LMF1,LYN,MAPK1,MCOLN…
GO.0051347	positive regulation of transferase activity	52	0.0174	ENSP00000013125,ENSP00000046794,ENSP00000215071,ENSP00000215832,ENSP00000219313,ENSP00000219548,ENSP00000220751,ENSP00000229794,ENSP00000244741,ENSP00000247178,ENSP00000247970,ENSP00000256458,ENSP00000257724,ENSP00000262445,ENSP00000262948,ENSP00000264198,ENSP00000264552,ENSP00000264639,ENSP00000265433,ENSP00000271843,ENSP00000288422,ENSP00000290541,ENSP00000298852,ENSP00000303709,ENSP00000309103…	ANAPC1,ATG14,AVPI1,BAD,CCDC88A,CDK5,CDKN1A,CTNNB1,DKC1,GAS6,IRAK2,JTB,LAMTOR2,LCP2,LYN,MALT1,MAP2K2,MAP2K4,MAP3K4,MAP4K5,MAPK1,MAPK14,MDFIC,MRE11A,MUL1,NBN,NRAS,PDGFC,PIK3R5,PIN1,PRKACB,PRLR,PSMB4,PSMB5,PSMC3,PSMC5,PSMD3,PSMD4,PSMD7,PSMD8,PTK2,PTPN11,PTPRC,RIPK2,SPRY2,STK11,STK4,STUB1,TAB3,UBE2D1,UBE2E1,UBE2S
GO.0051701	interaction with host	18	0.0176	ENSP00000220509,ENSP00000242351,ENSP00000253413,ENSP00000261667,ENSP00000262077,ENSP00000265428,ENSP00000290949,ENSP00000292303,ENSP00000300060,ENSP00000309103,ENSP00000329757,ENSP00000331831,ENSP00000334373,ENSP00000369810,ENSP00000374529,ENSP00000379203,ENSP00000419425,ENSP00000431605	ANPEP,ATP6V0B,ATP6V0C,ATP6V0D1,ATP6V1C1,ATP6V1E1,BAD,CCNK,CCR5,GAS6,KPNA3,KPNA4,NUP153,PPIA,VPS16,VPS18,WWP1,ZC3HAV1
GO.0008104	protein localization	124	0.0179	ENSP00000016946,ENSP00000046794,ENSP00000210187,ENSP00000215832,ENSP00000218340,ENSP00000220509,ENSP00000221459,ENSP00000222005,ENSP00000229179,ENSP00000237289,ENSP00000238497,ENSP00000241041,ENSP00000245479,ENSP00000245923,ENSP00000246041,ENSP00000250495,ENSP00000252486,ENSP00000253413,ENSP00000254806,ENSP00000254950,ENSP00000256644,ENSP00000257245,ENSP00000257857,ENSP00000259711,ENSP00000261401…	ABCA1,AGT,AIP,AP1M1,AP5S1,APOE,ARFGEF1,ASNA1,ATP6V0B,ATP6V0C,ATP6V0D1,ATP6V1C1,ATP6V1E1,AUP1,CALR,CD3G,CD40LG,CD63,CDC37,CDK5,CHCHD4,CHP1,CLTB,CLTCL1,COG6,COPE,CORO1C,CREB3,CTNNB1,DLG5,DSCR3,DSP,EXOC3L1,EXOC5,FAF1,FAM125A,FCHO2,FRMD6,GAS6,GIPC1,GOPC,GRPEL1,GUK1,IFT27,IMMP2L,IPO13,KIF13A,LAMTOR2,LAMTOR5,LCP2,LIMS1,LIN7B,LMAN2,LMF1,LYN,MAPK1,MCOLN1,MLH3,MTM1,MTX1,MZT1,NAPB,NDUFA13,NEDD8,NRAS,NUP107…
GO.0031328	positive regulation of cellular biosynthetic process	126	0.0182	ENSP00000000442,ENSP00000215832,ENSP00000217964,ENSP00000218894,ENSP00000219091,ENSP00000219252,ENSP00000219746,ENSP00000220429,ENSP00000220751,ENSP00000222122,ENSP00000222305,ENSP00000223795,ENSP00000226574,ENSP00000229794,ENSP00000229922,ENSP00000239882,ENSP00000240185,ENSP00000244769,ENSP00000245479,ENSP00000247712,ENSP00000249396,ENSP00000251871,ENSP00000252115,ENSP00000252486,ENSP00000253004…	ABCA1,AGT,APOC2,APOE,ARFGEF1,ARID1B,ARID4A,ARID5B,ASS1,ATAD2,ATXN1,C10orf116,C1orf85,CALR,CAP2,CBFB,CCL20,CD3E,CDON,CHD6,CHP1,COA3,CREB1,CREB3,CTNNB1,DBP,DDRGK1,DDX41,DHX36,DKC1,E2F5,ELF1,ESRRA,ETV2,FAM48A,FLI1,FOXO3,FUBP1,FUBP3,GABPB1,GPBP1L1,GPR65,GTF2A2,GTF2H1,GTF2H3,HAX1,HDAC2,HNF4G,HNRNPK,HPN,IKZF1,IRAK2,KDM5A,KLF12,LEF1,LMNA,MALT1,MAP3K7,MAPK1,MAPK14,MDFIC,MED16,MED17,MESP1,MPV17L2,MRPL12,N…
GO.0048523	negative regulation of cellular process	255	0.0185	ENSP00000000442,ENSP00000025008,ENSP00000029410,ENSP00000043402,ENSP00000162044,ENSP00000200457,ENSP00000215071,ENSP00000215574,ENSP00000215742,ENSP00000215832,ENSP00000216085,ENSP00000216807,ENSP00000217381,ENSP00000217964,ENSP00000219091,ENSP00000219252,ENSP00000219255,ENSP00000219313,ENSP00000219548,ENSP00000219746,ENSP00000220751,ENSP00000222308,ENSP00000222574,ENSP00000223029,ENSP00000225174…	ABCA1,AEBP2,AGT,AIMP2,AK1,AKT1S1,ANAPC1,APOC2,APOE,ARFGEF1,ARID4A,ARID5B,ASB1,ASS1,ATAD2,ATAD3A,ATG14,ATM,AURKAIP1,B4GALT7,BAD,BAG1,BAG5,BCL11B,BMF,BNIP1,BRMS1L,C2orf18,C9orf89,CALR,CAMK2N2,CCNK,CCR5,CD164,CD3E,CD40LG,CDC34,CDK5,CDKN1A,CELF1,CHORDC1,CHP1,CIAPIN1,CLN3,CORO1C,CRBN,CREB1,CREB3,CTDSP2,CTNNB1,CUL5,DAPK3,DICER1,DLG5,DNAJC1,ELF1,EML4,ENC1,ESRRA,FAF1,FKBP8,FOXN3,FOXO3,FXR1,G3BP1,GADD45GI…
GO.1901991	negative regulation of mitotic cell cycle phase transition	21	0.0192	ENSP00000215071,ENSP00000219313,ENSP00000244741,ENSP00000261302,ENSP00000264639,ENSP00000265433,ENSP00000265854,ENSP00000267163,ENSP00000269305,ENSP00000278616,ENSP00000290541,ENSP00000298852,ENSP00000303709,ENSP00000310572,ENSP00000313420,ENSP00000325863,ENSP00000339109,ENSP00000355325,ENSP00000357879,ENSP00000363019,ENSP00000381148	ANAPC1,ATM,CDKN1A,CTDSP2,FOXN3,MAD1L1,MRE11A,NBN,PRKDC,PSMB4,PSMB5,PSMC3,PSMC5,PSMD3,PSMD4,PSMD7,PSMD8,RB1,TP53,UBE2D1,UBE2E1
GO.0000738	DNA catabolic process, exonucleolytic	4	0.02	ENSP00000306565,ENSP00000361331,ENSP00000366396,ENSP00000390478	ERI3,ISG20,TREX1,XRN2
GO.0006122	mitochondrial electron transport, ubiquinol to cytochrome c	4	0.02	ENSP00000203407,ENSP00000287022,ENSP00000309565,ENSP00000332887	UQCR10,UQCRB,UQCRC1,UQCRH
GO.0042770	signal transduction in response to DNA damage	16	0.02	ENSP00000215071,ENSP00000219313,ENSP00000219473,ENSP00000229794,ENSP00000244741,ENSP00000264639,ENSP00000265433,ENSP00000269305,ENSP00000278616,ENSP00000290541,ENSP00000298852,ENSP00000310572,ENSP00000313420,ENSP00000339527,ENSP00000355325,ENSP00000357879	ATM,CDKN1A,FOXO3,MAPK14,NBN,PRKDC,PSMB4,PSMB5,PSMC3,PSMC5,PSMD3,PSMD4,PSMD7,PSMD8,TP53,USP10
GO.0044774	mitotic DNA integrity checkpoint	16	0.02	ENSP00000215071,ENSP00000219313,ENSP00000244741,ENSP00000261302,ENSP00000264639,ENSP00000265433,ENSP00000269305,ENSP00000278616,ENSP00000290541,ENSP00000298852,ENSP00000310572,ENSP00000313420,ENSP00000354518,ENSP00000355325,ENSP00000357879,ENSP00000396704	ATM,CDKN1A,FOXN3,NBN,PRKDC,PSMB4,PSMB5,PSMC3,PSMC5,PSMD3,PSMD4,PSMD7,PSMD8,TOP2B,TP53,ZNF830
GO.2000112	regulation of cellular macromolecule biosynthetic process	240	0.0207	ENSP00000000442,ENSP00000025008,ENSP00000200457,ENSP00000202816,ENSP00000215742,ENSP00000216807,ENSP00000217964,ENSP00000218224,ENSP00000218894,ENSP00000219091,ENSP00000219746,ENSP00000220429,ENSP00000220751,ENSP00000221573,ENSP00000222122,ENSP00000222305,ENSP00000222574,ENSP00000223795,ENSP00000226574,ENSP00000230122,ENSP00000233630,ENSP00000237289,ENSP00000237380,ENSP00000239882,ENSP00000241014…	ACO1,ACTL6A,AEBP2,AGT,ARFGEF1,ARID1B,ARID5B,ATAD2,BRMS1L,C10orf116,C1orf85,C2orf29,CALR,CARHSP1,CCDC88A,CCNK,CDK5,CDKN1A,CDON,CELF1,CENPB,CHD6,CHD7,CHP1,COA3,CREB1,CREB3,CTNNB1,CUL3,DAPK3,DBP,DDRGK1,DDX41,DEK,DENND4A,DHX36,DICER1,DKC1,DMAP1,DNAJC1,DPF2,E2F5,EIF3I,EIF3K,EIF4B,ELF1,ELMSAN1,ELOF1,ELP5,ENC1,ESF1,ESRRA,FAM48A,FOXO3,FUBP3,FXR1,GABPB1,GAS6,GCFC2,GLI4,GLRX2,GPBP1L1,GPS2,GTF2A2,GTF2H1,GTF…
GO.0006921	cellular component disassembly involved in execution phase of apoptosis	12	0.0211	ENSP00000222219,ENSP00000240185,ENSP00000287295,ENSP00000331602,ENSP00000341189,ENSP00000343745,ENSP00000344456,ENSP00000357283,ENSP00000361725,ENSP00000369129,ENSP00000382697,ENSP00000399518	AIFM1,CTNNB1,DICER1,DNASE2,DSP,ENDOG,LMNA,PRKCD,PTK2,ROCK1,SATB1,TARDBP
GO.0022613	ribonucleoprotein complex biogenesis	33	0.0213	ENSP00000247712,ENSP00000248342,ENSP00000258349,ENSP00000258772,ENSP00000260129,ENSP00000261637,ENSP00000274054,ENSP00000282486,ENSP00000285873,ENSP00000306565,ENSP00000308179,ENSP00000308332,ENSP00000318690,ENSP00000326981,ENSP00000328854,ENSP00000338173,ENSP00000341324,ENSP00000343054,ENSP00000343103,ENSP00000343745,ENSP00000346120,ENSP00000358563,ENSP00000359606,ENSP00000359859,ENSP00000361331…	CELF1,CHD7,DDX21,DDX56,DICER1,DKC1,EIF3I,EIF3K,ERI3,GCFC2,GEMIN5,GTPBP5,IMP3,ISG20,MBNL1,MPV17L2,MRPL36,NAF1,NOC4L,PRMT7,PUM2,RBM5,RC3H1,SF1,SRFBP1,SRSF5,TGS1,UTP14C,UTP20,UTP23,WDR3,WDR36,ZNHIT6
GO.0043066	negative regulation of apoptotic process	70	0.0213	ENSP00000025008,ENSP00000162044,ENSP00000215071,ENSP00000219313,ENSP00000219746,ENSP00000220751,ENSP00000222308,ENSP00000225174,ENSP00000226574,ENSP00000231668,ENSP00000237289,ENSP00000241014,ENSP00000244741,ENSP00000247970,ENSP00000252486,ENSP00000256474,ENSP00000256644,ENSP00000262626,ENSP00000263774,ENSP00000264639,ENSP00000265165,ENSP00000265462,ENSP00000269305,ENSP00000269321,ENSP00000274787…	AGT,APOE,ARHGDIA,ATAD3A,BAD,BAG1,BAG5,BCL11B,BMF,BNIP1,C2orf18,CD40LG,CDKN1A,CIAPIN1,CLN3,CREB3,CTNNB1,FKBP8,GAS6,GPI,HAX1,HDAC2,HIGD2A,HNRNPK,HPN,LAMTOR5,LEF1,LMNA,MALT1,MAP3K7,MAPK8IP1,MIEN1,NCL,NDUFA13,NDUFS3,NFE2L2,NFKB1,NONO,PIN1,PPIF,PRDX2,PRDX5,PRKCD,PRKDC,PRLR,PSMB4,PSMB5,PSMC3,PSMC5,PSMD3,PSMD4,PSMD7,PSMD8,PTK2,RB1CC1,RFFL,RIPK2,ROCK1,RPS6KA3,SPRY2,ST20,STAT5B,TAF9B,TCF7,TMEM161A,TNFAIP3…
GO.0043484	regulation of RNA splicing	14	0.0215	ENSP00000218224,ENSP00000261973,ENSP00000262633,ENSP00000297532,ENSP00000325905,ENSP00000338477,ENSP00000343054,ENSP00000351141,ENSP00000359890,ENSP00000362931,ENSP00000365439,ENSP00000387088,ENSP00000416959,ENSP00000435926	CELF1,FASTK,HNRNPF,HNRNPK,HNRPLL,MBNL3,PQBP1,RBM25,RBM42,RBM5,SRPK1,SRSF7,TRA2B,WTAP
GO.0002562	somatic diversification of immune receptors via germline recombination within a single locus	8	0.023	ENSP00000265165,ENSP00000265433,ENSP00000278616,ENSP00000313420,ENSP00000340347,ENSP00000349723,ENSP00000359663,ENSP00000393183	ATM,BCL11B,CD40LG,LEF1,NBN,PRKDC,TCF7,VPRBP
GO.0006626	protein targeting to mitochondrion	11	0.0236	ENSP00000257245,ENSP00000264954,ENSP00000270538,ENSP00000279146,ENSP00000295767,ENSP00000315693,ENSP00000318115,ENSP00000329553,ENSP00000356256,ENSP00000357360,ENSP00000423673	AIP,CHCHD4,GRPEL1,IMMP2L,MTX1,NDUFA13,PAM16,TIMM10,TIMM17A,TIMM44,TIMM50
GO.0043902	positive regulation of multi-organism process	20	0.0236	ENSP00000219252,ENSP00000238497,ENSP00000242351,ENSP00000249396,ENSP00000252486,ENSP00000254950,ENSP00000257724,ENSP00000262626,ENSP00000265165,ENSP00000265963,ENSP00000300026,ENSP00000309103,ENSP00000324810,ENSP00000324890,ENSP00000338173,ENSP00000359552,ENSP00000362931,ENSP00000419425,ENSP00000445162,ENSP00000467024	APOE,BAD,CD28,FAM125A,GTF2H1,GTF2H3,HPN,LEF1,MDFIC,PKN2,POLR2C,PPIA,PPIB,PUM2,RAD23A,SIRT2,SRPK1,VPS4A,VPS4B,ZC3HAV1
GO.0050852	T cell receptor signaling pathway	14	0.0236	ENSP00000046794,ENSP00000215832,ENSP00000220751,ENSP00000226574,ENSP00000319279,ENSP00000324856,ENSP00000324890,ENSP00000352575,ENSP00000354566,ENSP00000355747,ENSP00000356346,ENSP00000358335,ENSP00000398655,ENSP00000431445	CD28,CD3E,CD3G,INPP5D,ITK,LCP2,MALT1,MAP3K7,MAPK1,NFKB1,PSEN2,PTPRC,RIPK2,STK11
GO.0072431	signal transduction involved in mitotic G1 DNA damage checkpoint	12	0.0236	ENSP00000215071,ENSP00000219313,ENSP00000244741,ENSP00000264639,ENSP00000269305,ENSP00000278616,ENSP00000290541,ENSP00000298852,ENSP00000310572,ENSP00000313420,ENSP00000355325,ENSP00000357879	ATM,CDKN1A,PRKDC,PSMB4,PSMB5,PSMC3,PSMC5,PSMD3,PSMD4,PSMD7,PSMD8,TP53
GO.0072331	signal transduction by p53 class mediator	18	0.0242	ENSP00000003302,ENSP00000215071,ENSP00000219313,ENSP00000219473,ENSP00000244741,ENSP00000264639,ENSP00000265433,ENSP00000269305,ENSP00000278616,ENSP00000290541,ENSP00000298852,ENSP00000310572,ENSP00000324856,ENSP00000339527,ENSP00000355325,ENSP00000357879,ENSP00000379003,ENSP00000382508	ATM,CDIP1,CDKN1A,FOXO3,NBN,NUPR1,PSMB4,PSMB5,PSMC3,PSMC5,PSMD3,PSMD4,PSMD7,PSMD8,STK11,TP53,USP10,USP28
GO.0031570	DNA integrity checkpoint	20	0.0253	ENSP00000003302,ENSP00000215071,ENSP00000219313,ENSP00000229794,ENSP00000244741,ENSP00000261302,ENSP00000264639,ENSP00000265433,ENSP00000269305,ENSP00000278616,ENSP00000290541,ENSP00000298852,ENSP00000310572,ENSP00000313420,ENSP00000340944,ENSP00000352408,ENSP00000354518,ENSP00000355325,ENSP00000357879,ENSP00000396704	ATM,BABAM1,CDKN1A,FOXN3,MAPK14,NBN,PRKDC,PSMB4,PSMB5,PSMC3,PSMC5,PSMD3,PSMD4,PSMD7,PSMD8,PTPN11,TOP2B,TP53,USP28,ZNF830
GO.0035666	TRIF-dependent toll-like receptor signaling pathway	13	0.0253	ENSP00000215832,ENSP00000220751,ENSP00000226574,ENSP00000229794,ENSP00000256458,ENSP00000262445,ENSP00000262948,ENSP00000288422,ENSP00000358335,ENSP00000363019,ENSP00000368884,ENSP00000376500,ENSP00000387699	CREB1,IRAK2,MAP2K2,MAP2K4,MAP3K7,MAPK1,MAPK14,NFKB1,RIPK2,RPS6KA3,TAB3,TRAF3,UBE2D1
GO.0097194	execution phase of apoptosis	13	0.0253	ENSP00000222219,ENSP00000231668,ENSP00000240185,ENSP00000287295,ENSP00000331602,ENSP00000341189,ENSP00000343745,ENSP00000344456,ENSP00000357283,ENSP00000361725,ENSP00000369129,ENSP00000382697,ENSP00000399518	AIFM1,BNIP1,CTNNB1,DICER1,DNASE2,DSP,ENDOG,LMNA,PRKCD,PTK2,ROCK1,SATB1,TARDBP
GO.0009891	positive regulation of biosynthetic process	127	0.0262	ENSP00000000442,ENSP00000215832,ENSP00000217964,ENSP00000218894,ENSP00000219091,ENSP00000219252,ENSP00000219746,ENSP00000220429,ENSP00000220751,ENSP00000222122,ENSP00000222305,ENSP00000223795,ENSP00000226574,ENSP00000229794,ENSP00000229922,ENSP00000239882,ENSP00000240185,ENSP00000244769,ENSP00000245479,ENSP00000247712,ENSP00000249396,ENSP00000251871,ENSP00000252115,ENSP00000252486,ENSP00000253004…	ABCA1,AGT,APOC2,APOE,ARFGEF1,ARID1B,ARID4A,ARID5B,ASS1,ATAD2,ATXN1,C10orf116,C1orf85,CALR,CAP2,CBFB,CCL20,CD3E,CDON,CHD6,CHP1,COA3,CREB1,CREB3,CTNNB1,DBP,DDRGK1,DDX41,DHX36,DKC1,E2F5,ELF1,ESRRA,ETV2,FAM48A,FLI1,FOXO3,FUBP1,FUBP3,GABPB1,GPBP1L1,GPR65,GTF2A2,GTF2H1,GTF2H3,HAX1,HDAC2,HNF4G,HNRNPK,HPN,IKZF1,IRAK2,KDM5A,KLF12,LEF1,LMNA,MALT1,MAP3K7,MAPK1,MAPK14,MDFIC,MED16,MED17,MESP1,MPV17L2,MRPL12,N…
GO.0051444	negative regulation of ubiquitin-protein transferase activity	14	0.0262	ENSP00000215071,ENSP00000219313,ENSP00000264639,ENSP00000265854,ENSP00000278616,ENSP00000290541,ENSP00000298852,ENSP00000303709,ENSP00000310572,ENSP00000338814,ENSP00000339109,ENSP00000355325,ENSP00000357879,ENSP00000363019	ANAPC1,ATM,BAG5,MAD1L1,PSMB4,PSMB5,PSMC3,PSMC5,PSMD3,PSMD4,PSMD7,PSMD8,UBE2D1,UBE2E1
GO.0000077	DNA damage checkpoint	19	0.0266	ENSP00000003302,ENSP00000215071,ENSP00000219313,ENSP00000229794,ENSP00000244741,ENSP00000261302,ENSP00000264639,ENSP00000265433,ENSP00000269305,ENSP00000278616,ENSP00000290541,ENSP00000298852,ENSP00000310572,ENSP00000313420,ENSP00000340944,ENSP00000352408,ENSP00000354518,ENSP00000355325,ENSP00000357879	ATM,BABAM1,CDKN1A,FOXN3,MAPK14,NBN,PRKDC,PSMB4,PSMB5,PSMC3,PSMC5,PSMD3,PSMD4,PSMD7,PSMD8,PTPN11,TP53,USP28,ZNF830
GO.0006469	negative regulation of protein kinase activity	24	0.0269	ENSP00000229812,ENSP00000237289,ENSP00000241014,ENSP00000244741,ENSP00000252486,ENSP00000261401,ENSP00000264414,ENSP00000267163,ENSP00000296238,ENSP00000302276,ENSP00000313059,ENSP00000314508,ENSP00000319255,ENSP00000331602,ENSP00000335632,ENSP00000340409,ENSP00000341698,ENSP00000347251,ENSP00000350757,ENSP00000356346,ENSP00000366306,ENSP00000370104,ENSP00000386229,ENSP00000428924	AKT1S1,APOE,CAMK2N2,CDKN1A,CHORDC1,CHP1,CORO1C,CUL3,GBA,GMFB,GPS1,GPS2,HEXIM2,LYN,MAPK8IP1,PRKCD,PTPRC,RB1,RGS14,SMPD1,SPRY2,STK38,TNFAIP3,WNK1
GO.0034470	ncRNA processing	29	0.0274	ENSP00000203001,ENSP00000258772,ENSP00000260956,ENSP00000261637,ENSP00000274054,ENSP00000304353,ENSP00000306565,ENSP00000308179,ENSP00000308332,ENSP00000311977,ENSP00000326981,ENSP00000328854,ENSP00000333934,ENSP00000341324,ENSP00000343745,ENSP00000346120,ENSP00000348722,ENSP00000349923,ENSP00000358563,ENSP00000361331,ENSP00000368318,ENSP00000374219,ENSP00000378050,ENSP00000385722,ENSP00000392028…	ALKBH8,CHD7,CPSF3L,DDX21,DDX56,DICER1,DKC1,DUS3L,ERI3,IMP3,INTS1,ISG20,LAGE3,NAF1,NOC4L,POP7,PUS7,PUSL1,SRFBP1,SSB,TRMT11,TRMT6,TRPT1,UTP14C,UTP20,UTP23,WDR3,WDR36,ZBTB8OS
GO.1901135	carbohydrate derivative metabolic process	80	0.0277	ENSP00000007516,ENSP00000026218,ENSP00000029410,ENSP00000184266,ENSP00000205402,ENSP00000210444,ENSP00000215565,ENSP00000218340,ENSP00000219302,ENSP00000233627,ENSP00000237889,ENSP00000243776,ENSP00000247866,ENSP00000249396,ENSP00000252102,ENSP00000254351,ENSP00000255381,ENSP00000258654,ENSP00000259037,ENSP00000260361,ENSP00000262301,ENSP00000262507,ENSP00000263774,ENSP00000264220,ENSP00000264228…	ABHD12,ACOT7,AK1,ALG10B,ALG1L,ASGR2,B3GAT3,B4GALT7,BAD,CALR,CHCHD10,CHID1,CHP1,CHPF,CLN3,COG3,COQ9,DHDDS,DLD,DOLK,DPY19L4,FN3K,GBA,GLTPD1,GUK1,LMF1,MANEA,MTRR,MYH4,MYH8,NANS,NDUFA1,NDUFA2,NDUFA4,NDUFA6,NDUFA7,NDUFA8,NDUFA9,NDUFAB1,NDUFAF1,NDUFB1,NDUFB10,NDUFB2,NDUFB3,NDUFB4,NDUFB5,NDUFB6,NDUFB7,NDUFB8,NDUFC1,NDUFS2,NDUFS3,NDUFS4,NDUFS5,NDUFS6,NDUFS7,NDUFS8,NDUFV1,NDUFV3,NME3,NUS1,PGAM1,PIGQ,PIGW,…
GO.0044773	mitotic DNA damage checkpoint	15	0.0286	ENSP00000215071,ENSP00000219313,ENSP00000244741,ENSP00000261302,ENSP00000264639,ENSP00000265433,ENSP00000269305,ENSP00000278616,ENSP00000290541,ENSP00000298852,ENSP00000310572,ENSP00000313420,ENSP00000354518,ENSP00000355325,ENSP00000357879	ATM,CDKN1A,FOXN3,NBN,PRKDC,PSMB4,PSMB5,PSMC3,PSMC5,PSMD3,PSMD4,PSMD7,PSMD8,TP53,ZNF830
GO.0043085	positive regulation of catalytic activity	106	0.0291	ENSP00000013125,ENSP00000046794,ENSP00000215071,ENSP00000215832,ENSP00000218340,ENSP00000219313,ENSP00000219548,ENSP00000220751,ENSP00000222266,ENSP00000223061,ENSP00000229794,ENSP00000229922,ENSP00000233893,ENSP00000244741,ENSP00000246186,ENSP00000247178,ENSP00000247970,ENSP00000252486,ENSP00000253003,ENSP00000253727,ENSP00000256458,ENSP00000256644,ENSP00000257724,ENSP00000261401,ENSP00000262215…	ADRM1,AGFG1,AGT,AIFM1,ANAPC1,APOC2,APOE,ARFGEF1,ARHGAP26,ARHGAP32,ARHGDIA,ATG14,AVPI1,B3GAT3,BAD,CAP2,CCDC88A,CDK5,CDKN1A,CORO1C,CREB1,CREB3,CTNNB1,DENND4A,DENND5A,DENND5B,DKC1,DNAJC1,DOCK11,DOCK7,FAM162A,FGD2,GAS6,GMFB,GPR65,HSPE1,IRAK2,ITK,JTB,LAMTOR5,LCP2,LIMS1,LMF1,LYN,MALT1,MAP2K2,MAP2K4,MAP3K4,MAP4K5,MAPK1,MAPK14,MDFIC,MMP24,MRE11A,MUL1,NBN,NDUFA13,NLRP1,NR1H2,NRAS,PCOLCE,PDGFC,PIK3R5,PIN1,…
GO.0031647	regulation of protein stability	22	0.0299	ENSP00000085068,ENSP00000215071,ENSP00000215832,ENSP00000222005,ENSP00000222284,ENSP00000256474,ENSP00000258654,ENSP00000260187,ENSP00000264198,ENSP00000300026,ENSP00000310008,ENSP00000313420,ENSP00000320866,ENSP00000331602,ENSP00000335632,ENSP00000337332,ENSP00000339917,ENSP00000340698,ENSP00000347140,ENSP00000347834,ENSP00000384886,ENSP00000387699	ASGR2,CALR,CDC37,CHP1,COG3,CREB1,FBXL3,GIPC1,IFI30,ISOC2,MAPK1,MUL1,PPIB,PRKCD,PRKDC,PSMD8,SIRT6,SWSAP1,TAF9B,TMEM147,USP2,VHL
GO.0042402	cellular biogenic amine catabolic process	5	0.0299	ENSP00000210060,ENSP00000269298,ENSP00000278060,ENSP00000302227,ENSP00000348459	ACMSD,CCBL1,DHPS,PAOX,SAT2
GO.0071496	cellular response to external stimulus	31	0.0299	ENSP00000025008,ENSP00000216185,ENSP00000222305,ENSP00000226574,ENSP00000244741,ENSP00000245479,ENSP00000247178,ENSP00000248378,ENSP00000249396,ENSP00000262039,ENSP00000262445,ENSP00000269305,ENSP00000269321,ENSP00000274255,ENSP00000280904,ENSP00000309103,ENSP00000312107,ENSP00000330032,ENSP00000344215,ENSP00000348848,ENSP00000353073,ENSP00000355627,ENSP00000356410,ENSP00000356999,ENSP00000363942…	AGT,ARHGDIA,ATG14,BAD,CDKN1A,CLN3,DSC2,EMC6,GLRX2,LYN,MAP1LC3A,MAP2K4,NFE2L2,NFKB1,PIK3C3,RB1CC1,SEH1L,SIPA1,SIRT2,SKP2,SOX9,TLR7,TP53,TP53INP1,TP53INP2,TXN2,UBXN2A,UPP1,USF1,USF2,WDR45
GO.0007093	mitotic cell cycle checkpoint	21	0.0302	ENSP00000215071,ENSP00000219313,ENSP00000244741,ENSP00000261302,ENSP00000264639,ENSP00000265433,ENSP00000265854,ENSP00000267163,ENSP00000269305,ENSP00000278616,ENSP00000290541,ENSP00000298852,ENSP00000303709,ENSP00000310572,ENSP00000313420,ENSP00000339109,ENSP00000354518,ENSP00000355325,ENSP00000357879,ENSP00000363019,ENSP00000396704	ANAPC1,ATM,CDKN1A,FOXN3,MAD1L1,NBN,PRKDC,PSMB4,PSMB5,PSMC3,PSMC5,PSMD3,PSMD4,PSMD7,PSMD8,RB1,TOP2B,TP53,UBE2D1,UBE2E1,ZNF830
GO.0031398	positive regulation of protein ubiquitination	21	0.0302	ENSP00000215071,ENSP00000219313,ENSP00000220751,ENSP00000223029,ENSP00000247970,ENSP00000255631,ENSP00000264552,ENSP00000264639,ENSP00000274255,ENSP00000288199,ENSP00000290541,ENSP00000298852,ENSP00000303709,ENSP00000310572,ENSP00000319279,ENSP00000333633,ENSP00000339109,ENSP00000341189,ENSP00000355325,ENSP00000357879,ENSP00000363019	AIMP2,ANAPC1,HSPBP1,MALT1,MTA1,PIN1,PSMB4,PSMB5,PSMC3,PSMC5,PSMD3,PSMD4,PSMD7,PSMD8,PTK2,RIPK2,RNF111,SKP2,UBE2D1,UBE2E1,UBE2S
GO.0034976	response to endoplasmic reticulum stress	24	0.0302	ENSP00000239878,ENSP00000240185,ENSP00000263202,ENSP00000269305,ENSP00000283033,ENSP00000287295,ENSP00000290949,ENSP00000298772,ENSP00000298852,ENSP00000310572,ENSP00000320866,ENSP00000327801,ENSP00000342136,ENSP00000345195,ENSP00000346483,ENSP00000349887,ENSP00000357283,ENSP00000364895,ENSP00000366748,ENSP00000372394,ENSP00000380252,ENSP00000381148,ENSP00000383719,ENSP00000389998	AIFM1,ASNA1,ATP6V0D1,AUP1,CALR,CREB3,CTDSP2,DDRGK1,LMNA,NFE2L2,P4HB,PSMC3,PSMC5,TARDBP,TMEM129,TMEM67,TP53,TRIM13,TXNDC11,UBE2J2,UBQLN2,UFD1L,UFM1,ZBTB17
GO.0000398	mRNA splicing, via spliceosome	25	0.0306	ENSP00000216277,ENSP00000218224,ENSP00000219252,ENSP00000242796,ENSP00000260129,ENSP00000261308,ENSP00000282486,ENSP00000285873,ENSP00000313007,ENSP00000318690,ENSP00000325905,ENSP00000338477,ENSP00000343054,ENSP00000343103,ENSP00000351137,ENSP00000351492,ENSP00000358635,ENSP00000362820,ENSP00000365439,ENSP00000366604,ENSP00000376309,ENSP00000377892,ENSP00000416959,ENSP00000422753,ENSP00000435926	CELF1,DDX41,GCFC2,GEMIN5,HNRNPA3,HNRNPF,HNRNPK,MBNL1,PABPC1,PAPOLA,POLR2C,PPWD1,PQBP1,PRMT7,RBM5,SF1,SRSF3,SRSF5,SRSF7,SYNCRIP,TGS1,TRA2B,UBL5,WDR83,XAB2
GO.0030330	DNA damage response, signal transduction by p53 class mediator	14	0.031	ENSP00000215071,ENSP00000219313,ENSP00000219473,ENSP00000244741,ENSP00000264639,ENSP00000265433,ENSP00000269305,ENSP00000278616,ENSP00000290541,ENSP00000298852,ENSP00000310572,ENSP00000339527,ENSP00000355325,ENSP00000357879	ATM,CDKN1A,FOXO3,NBN,PSMB4,PSMB5,PSMC3,PSMC5,PSMD3,PSMD4,PSMD7,PSMD8,TP53,USP10
GO.0070887	cellular response to chemical stimulus	158	0.0312	ENSP00000000442,ENSP00000043402,ENSP00000162044,ENSP00000216185,ENSP00000219255,ENSP00000219548,ENSP00000222266,ENSP00000222305,ENSP00000225174,ENSP00000226574,ENSP00000228434,ENSP00000229179,ENSP00000229794,ENSP00000237289,ENSP00000242351,ENSP00000244741,ENSP00000245479,ENSP00000247271,ENSP00000247970,ENSP00000249396,ENSP00000250101,ENSP00000250495,ENSP00000253004,ENSP00000253023,ENSP00000253413…	ABCA1,ACSM1,AIP,AKT1S1,ALPL,AS3MT,ASNA1,ASS1,ATP6V0B,ATP6V0C,ATP6V0D1,ATP6V1C1,ATP6V1E1,BIN2,C10orf116,CCR5,CD28,CD69,CDIP1,CDKN1A,CHD6,CLEC3B,CLEC7A,CPS1,CREB3,CTDSP2,CTNNB1,CYP17A1,DAPK3,DDX41,DICER1,E2F5,EIF4B,ENDOG,ESRRA,ETV2,FAM162A,FDX1L,FDXR,FGD2,FIBP,FOXO3,GBA,GLRX2,GOT1,GSTA2,HAX1,HNF4G,HNRNPK,IFI30,IL1RAP,IL2RG,IRAK2,ISG20,JAK1,KCNE2,KPNA3,KPNA4,LAMTOR2,LAMTOR5,LEF1,LIMS1,LMNA,LONP1,LYN…
GO.0051438	regulation of ubiquitin-protein transferase activity	17	0.0313	ENSP00000215071,ENSP00000219313,ENSP00000219548,ENSP00000247970,ENSP00000264552,ENSP00000264639,ENSP00000265854,ENSP00000278616,ENSP00000290541,ENSP00000298852,ENSP00000303709,ENSP00000310572,ENSP00000338814,ENSP00000339109,ENSP00000355325,ENSP00000357879,ENSP00000363019	ANAPC1,ATM,BAG5,MAD1L1,PIN1,PSMB4,PSMB5,PSMC3,PSMC5,PSMD3,PSMD4,PSMD7,PSMD8,STUB1,UBE2D1,UBE2E1,UBE2S
GO.1900034	regulation of cellular response to heat	12	0.0321	ENSP00000215832,ENSP00000229179,ENSP00000262077,ENSP00000278616,ENSP00000295119,ENSP00000319255,ENSP00000338814,ENSP00000341698,ENSP00000367721,ENSP00000380313,ENSP00000382779,ENSP00000420514	AKT1S1,ATM,BAG1,BAG5,CHORDC1,MAPK1,MLST8,NUP107,NUP153,NUP160,NUP35,SEH1L
GO.0060548	negative regulation of cell death	73	0.0334	ENSP00000025008,ENSP00000162044,ENSP00000215071,ENSP00000219313,ENSP00000219746,ENSP00000220751,ENSP00000222308,ENSP00000225174,ENSP00000226574,ENSP00000231668,ENSP00000237289,ENSP00000238497,ENSP00000241014,ENSP00000244741,ENSP00000247970,ENSP00000252486,ENSP00000256474,ENSP00000256644,ENSP00000262626,ENSP00000263774,ENSP00000264639,ENSP00000265165,ENSP00000265462,ENSP00000269305,ENSP00000269321…	AGT,APOE,ARHGDIA,ATAD3A,BAD,BAG1,BAG5,BCL11B,BMF,BNIP1,C2orf18,CD40LG,CDK5,CDKN1A,CIAPIN1,CLN3,CREB3,CTNNB1,FKBP8,GAS6,GPI,HAX1,HDAC2,HIGD2A,HNRNPK,HPN,LAMTOR5,LEF1,LMNA,MALT1,MAP3K7,MAPK8IP1,MIEN1,NCL,NDUFA13,NDUFS3,NFE2L2,NFKB1,NONO,PIN1,PPIF,PRDX2,PRDX5,PRKCD,PRKDC,PRLR,PSMB4,PSMB5,PSMC3,PSMC5,PSMD3,PSMD4,PSMD7,PSMD8,PTK2,RB1CC1,RFFL,RIPK2,ROCK1,RPS6KA3,SLC25A4,SPRY2,ST20,STAT5B,TAF9B,TCF7,TME…
GO.0030217	T cell differentiation	17	0.0336	ENSP00000223795,ENSP00000258349,ENSP00000269305,ENSP00000293328,ENSP00000313420,ENSP00000324856,ENSP00000324890,ENSP00000331614,ENSP00000340347,ENSP00000344456,ENSP00000349723,ENSP00000353238,ENSP00000354566,ENSP00000356346,ENSP00000392028,ENSP00000398655,ENSP00000399518	BCL11B,CD28,CD3E,CHD7,CTNNB1,IKZF1,ITK,PRKDC,PTPRC,RC3H1,SATB1,SPN,STAT5B,STK11,TCF7,TNFSF8,TP53
GO.0051173	positive regulation of nitrogen compound metabolic process	125	0.0336	ENSP00000000442,ENSP00000162044,ENSP00000215832,ENSP00000217964,ENSP00000218894,ENSP00000219252,ENSP00000219746,ENSP00000220429,ENSP00000220751,ENSP00000222122,ENSP00000222305,ENSP00000223795,ENSP00000226574,ENSP00000229794,ENSP00000229922,ENSP00000239882,ENSP00000240185,ENSP00000242351,ENSP00000244769,ENSP00000245479,ENSP00000247712,ENSP00000249396,ENSP00000251871,ENSP00000252115,ENSP00000252486…	ABCA1,AGT,APOE,ARID1B,ARID4A,ARID5B,ASS1,ATAD2,ATXN1,BABAM1,C10orf116,C1orf85,CALR,CAP2,CBFB,CDON,CHD6,COA3,CREB1,CREB3,CTNNB1,DBP,DDRGK1,DDX41,DHX36,DICER1,DKC1,E2F5,ELF1,ENDOG,ESRRA,ETV2,FAM48A,FLI1,FOXO3,FUBP1,FUBP3,GABPB1,GPBP1L1,GPR65,GTF2A2,GTF2H1,GTF2H3,HAX1,HDAC2,HNF4G,HNRNPK,HNRPLL,HPN,IKZF1,IRAK2,KDM5A,KLF12,LEF1,LMNA,MALT1,MAP3K7,MAPK1,MAPK14,MDFIC,MED16,MED17,MESP1,MPV17L2,MRPL12,NCOA…
GO.0051443	positive regulation of ubiquitin-protein transferase activity	14	0.0336	ENSP00000215071,ENSP00000219313,ENSP00000219548,ENSP00000247970,ENSP00000264552,ENSP00000264639,ENSP00000290541,ENSP00000298852,ENSP00000303709,ENSP00000310572,ENSP00000339109,ENSP00000355325,ENSP00000357879,ENSP00000363019	ANAPC1,PIN1,PSMB4,PSMB5,PSMC3,PSMC5,PSMD3,PSMD4,PSMD7,PSMD8,STUB1,UBE2D1,UBE2E1,UBE2S
GO.0042853	L-alanine catabolic process	3	0.0352	ENSP00000302620,ENSP00000345282,ENSP00000378408	AGXT,GPT,GPT2
GO.0050851	antigen receptor-mediated signaling pathway	16	0.0352	ENSP00000046794,ENSP00000215832,ENSP00000220751,ENSP00000226574,ENSP00000319279,ENSP00000324856,ENSP00000324890,ENSP00000352575,ENSP00000354566,ENSP00000355747,ENSP00000356346,ENSP00000357123,ENSP00000358335,ENSP00000398655,ENSP00000428924,ENSP00000431445	CD28,CD3E,CD3G,INPP5D,ITK,LCP2,LYN,MALT1,MAP3K7,MAPK1,MNDA,NFKB1,PSEN2,PTPRC,RIPK2,STK11
GO.0000045	autophagosome assembly	9	0.0357	ENSP00000025008,ENSP00000247178,ENSP00000248378,ENSP00000262039,ENSP00000312107,ENSP00000344215,ENSP00000348848,ENSP00000363942,ENSP00000363970	ATG14,EMC6,MAP1LC3A,PIK3C3,RB1CC1,TP53INP1,TP53INP2,UBXN2A,WDR45
GO.0030260	entry into host cell	10	0.0366	ENSP00000220509,ENSP00000261667,ENSP00000262077,ENSP00000265428,ENSP00000292303,ENSP00000300060,ENSP00000331831,ENSP00000334373,ENSP00000369810,ENSP00000419425	ANPEP,CCR5,GAS6,KPNA3,KPNA4,NUP153,PPIA,VPS16,VPS18,WWP1
GO.0042326	negative regulation of phosphorylation	37	0.0366	ENSP00000219255,ENSP00000225174,ENSP00000229812,ENSP00000237289,ENSP00000240185,ENSP00000241014,ENSP00000244741,ENSP00000244769,ENSP00000247178,ENSP00000247970,ENSP00000249396,ENSP00000252486,ENSP00000261401,ENSP00000264414,ENSP00000267163,ENSP00000284202,ENSP00000296238,ENSP00000302276,ENSP00000313059,ENSP00000313420,ENSP00000314508,ENSP00000319255,ENSP00000331602,ENSP00000335632,ENSP00000337332…	AKT1S1,APOE,ATG14,ATXN1,CAMK2N2,CDKN1A,CHORDC1,CHP1,CORO1C,CTDSP2,CUL3,GBA,GMFB,GPS1,GPS2,HEXIM2,IMPACT,LYN,MAPK8IP1,PARD6A,PIN1,PPIF,PRKCD,PRKDC,PSEN2,PTPRC,RB1,RGS14,SIRT2,SIRT6,SMPD1,SPRY2,STK38,TARDBP,TNFAIP3,TRAF3IP1,WNK1
GO.0051436	negative regulation of ubiquitin-protein ligase activity involved in mitotic cell cycle	13	0.0366	ENSP00000215071,ENSP00000219313,ENSP00000264639,ENSP00000265854,ENSP00000278616,ENSP00000290541,ENSP00000298852,ENSP00000303709,ENSP00000310572,ENSP00000339109,ENSP00000355325,ENSP00000357879,ENSP00000363019	ANAPC1,ATM,MAD1L1,PSMB4,PSMB5,PSMC3,PSMC5,PSMD3,PSMD4,PSMD7,PSMD8,UBE2D1,UBE2E1
GO.0045859	regulation of protein kinase activity	58	0.0372	ENSP00000013125,ENSP00000046794,ENSP00000215832,ENSP00000220751,ENSP00000229794,ENSP00000229812,ENSP00000237289,ENSP00000241014,ENSP00000244741,ENSP00000252486,ENSP00000256458,ENSP00000257724,ENSP00000261401,ENSP00000262445,ENSP00000262948,ENSP00000264198,ENSP00000264414,ENSP00000265963,ENSP00000267163,ENSP00000271843,ENSP00000288422,ENSP00000296238,ENSP00000302276,ENSP00000313059,ENSP00000314508…	AKT1S1,APOE,AVPI1,CAMK2N2,CCDC88A,CCNK,CDK5,CDKN1A,CHORDC1,CHP1,CORO1C,CUL3,FAF1,GAS6,GBA,GMFB,GPS1,GPS2,GTF2H1,HEXIM2,IRAK2,JTB,LAMTOR2,LCP2,LYN,MALT1,MAP2K2,MAP2K4,MAP3K4,MAP4K5,MAPK1,MAPK14,MAPK8IP1,MDFIC,MUL1,NRAS,PDGFC,PIK3R5,PRKACB,PRKCD,PRLR,PSEN2,PTK2,PTPN11,PTPRC,RAP2B,RB1,RGS14,RIPK2,SMPD1,SPRY2,STK11,STK38,STK4,TAB3,TNFAIP3,TRPT1,WNK1
GO.0071310	cellular response to organic substance	131	0.0384	ENSP00000000442,ENSP00000043402,ENSP00000219255,ENSP00000219548,ENSP00000222266,ENSP00000226574,ENSP00000229179,ENSP00000229794,ENSP00000237289,ENSP00000242351,ENSP00000244741,ENSP00000245479,ENSP00000247271,ENSP00000247970,ENSP00000249396,ENSP00000250101,ENSP00000250495,ENSP00000253004,ENSP00000253023,ENSP00000253413,ENSP00000253727,ENSP00000254227,ENSP00000254480,ENSP00000254806,ENSP00000256458…	ABCA1,AKT1S1,ALPL,ASNA1,ASS1,ATP6V0B,ATP6V0C,ATP6V0D1,ATP6V1C1,ATP6V1E1,CALR,CCL20,CCR5,CD28,CDIP1,CDKN1A,CLEC3B,CLEC7A,CPS1,CREB3,CTDSP2,CTNNB1,DAPK3,DDX41,DICER1,E2F5,EIF4B,ENDOG,ESRRA,ETV2,FGD2,FIBP,FOXO3,GBA,GOT1,HAX1,HNF4G,HNRNPK,IFI30,IL1RAP,IL2RG,IRAK2,ISG20,JAK1,KPNA3,KPNA4,LAMTOR2,LAMTOR5,LEF1,LIMS1,LMNA,LYN,MAP2K2,MAP3K7,MAPK14,MLST8,MUL1,NCL,NCOA2,NCOA3,NDUFA13,NEDD8,NFE2L2,NFKB1,NR0B2…
GO.0031145	anaphase-promoting complex-dependent proteasomal ubiquitin-dependent protein catabolic process	13	0.0395	ENSP00000215071,ENSP00000219313,ENSP00000264552,ENSP00000264639,ENSP00000274255,ENSP00000290541,ENSP00000298852,ENSP00000303709,ENSP00000310572,ENSP00000339109,ENSP00000355325,ENSP00000357879,ENSP00000363019	ANAPC1,PSMB4,PSMB5,PSMC3,PSMC5,PSMD3,PSMD4,PSMD7,PSMD8,SKP2,UBE2D1,UBE2E1,UBE2S
GO.0034138	toll-like receptor 3 signaling pathway	13	0.0395	ENSP00000215832,ENSP00000220751,ENSP00000226574,ENSP00000229794,ENSP00000256458,ENSP00000262445,ENSP00000262948,ENSP00000288422,ENSP00000358335,ENSP00000363019,ENSP00000368884,ENSP00000376500,ENSP00000387699	CREB1,IRAK2,MAP2K2,MAP2K4,MAP3K7,MAPK1,MAPK14,NFKB1,RIPK2,RPS6KA3,TAB3,TRAF3,UBE2D1
GO.0043648	dicarboxylic acid metabolic process	13	0.0395	ENSP00000205402,ENSP00000253004,ENSP00000264668,ENSP00000264932,ENSP00000293328,ENSP00000331897,ENSP00000345282,ENSP00000348459,ENSP00000355517,ENSP00000364649,ENSP00000370223,ENSP00000377446,ENSP00000438144	ACMSD,ASS1,DLD,GPT2,IDH2,IDH3B,KMO,MDH1,MTRR,SDHA,SDHB,STAT5B,SUCLG1
GO.0044093	positive regulation of molecular function	121	0.0406	ENSP00000013125,ENSP00000046794,ENSP00000215071,ENSP00000215832,ENSP00000218340,ENSP00000219313,ENSP00000219548,ENSP00000220751,ENSP00000222266,ENSP00000223061,ENSP00000226574,ENSP00000229794,ENSP00000229922,ENSP00000231948,ENSP00000233893,ENSP00000237858,ENSP00000244741,ENSP00000246186,ENSP00000247178,ENSP00000247970,ENSP00000249396,ENSP00000252486,ENSP00000253003,ENSP00000253727,ENSP00000256458…	ADRM1,AGFG1,AGT,AIFM1,ANAPC1,APOC2,APOE,ARFGEF1,ARHGAP26,ARHGAP32,ARHGDIA,ARID5B,ATG14,AVPI1,B3GAT3,BAD,CAP2,CCDC88A,CDKN1A,CHP1,CORO1C,CRBN,CREB1,CREB3,CTNNB1,DDRGK1,DENND4A,DENND5A,DENND5B,DKC1,DNAJC1,DOCK11,DOCK7,FAM162A,FGD2,GAS6,GLRX,GMFB,GPR65,GTF2A2,HSPE1,IRAK2,ITK,JTB,KCNE2,LAMTOR5,LCP2,LIMS1,LMF1,LYN,MALT1,MAP2K2,MAP2K4,MAP3K4,MAP4K5,MAPK1,MAPK14,MDFIC,MED16,MMP24,MRE11A,MUL1,NBN,NCOA2,N…
GO.0010557	positive regulation of macromolecule biosynthetic process	116	0.041	ENSP00000000442,ENSP00000215832,ENSP00000217964,ENSP00000218894,ENSP00000219252,ENSP00000219746,ENSP00000220429,ENSP00000220751,ENSP00000222122,ENSP00000222305,ENSP00000223795,ENSP00000226574,ENSP00000229794,ENSP00000239882,ENSP00000240185,ENSP00000244769,ENSP00000245479,ENSP00000247712,ENSP00000249396,ENSP00000251871,ENSP00000252115,ENSP00000253727,ENSP00000254806,ENSP00000256458,ENSP00000256474…	AGT,ARFGEF1,ARID1B,ARID4A,ARID5B,ATAD2,ATXN1,C10orf116,C1orf85,CALR,CBFB,CCL20,CD3E,CDON,CHD6,CHP1,COA3,CREB1,CREB3,CTNNB1,DBP,DDRGK1,DDX41,DHX36,DKC1,E2F5,ELF1,ESRRA,ETV2,FAM48A,FLI1,FOXO3,FUBP1,FUBP3,GABPB1,GPBP1L1,GTF2A2,GTF2H1,GTF2H3,HAX1,HDAC2,HNF4G,HNRNPK,HPN,IKZF1,IRAK2,KDM5A,KLF12,LEF1,LMNA,MALT1,MAP3K7,MAPK1,MAPK14,MDFIC,MED16,MED17,MESP1,MPV17L2,MRPL12,NCOA2,NCOA3,NFE2L2,NFKB1,NPAT,NR1H…
GO.0071375	cellular response to peptide hormone stimulus	32	0.041	ENSP00000215832,ENSP00000226574,ENSP00000253004,ENSP00000253413,ENSP00000254480,ENSP00000262039,ENSP00000262056,ENSP00000262948,ENSP00000264220,ENSP00000290949,ENSP00000293328,ENSP00000300935,ENSP00000313420,ENSP00000320935,ENSP00000324856,ENSP00000329757,ENSP00000340944,ENSP00000341189,ENSP00000356999,ENSP00000357564,ENSP00000358548,ENSP00000359539,ENSP00000359719,ENSP00000362820,ENSP00000365439…	ASS1,ATP6V0B,ATP6V0C,ATP6V0D1,ATP6V1C1,ATP6V1E1,CPS1,EIF4B,GOT1,HNRNPK,LYN,MAP2K2,MAPK1,MLST8,NFKB1,NRAS,PIK3C3,PPAT,PRKACB,PRKDC,PRLR,PTK2,PTPN11,RAB13,RAB8A,SLC2A4,SMARCC1,SRSF3,STAT5B,STK11,TBC1D4,USF1
GO.0006914	autophagy	19	0.0415	ENSP00000025008,ENSP00000218894,ENSP00000219473,ENSP00000231668,ENSP00000236671,ENSP00000247178,ENSP00000248378,ENSP00000249396,ENSP00000262039,ENSP00000306496,ENSP00000312107,ENSP00000324856,ENSP00000331748,ENSP00000344215,ENSP00000345195,ENSP00000348848,ENSP00000353073,ENSP00000363942,ENSP00000363970	ATG14,BNIP1,CLN3,CTSD,EMC6,FAM48A,MAP1LC3A,PIK3C3,RAB12,RAB33B,RB1CC1,SIRT2,STK11,TP53INP1,TP53INP2,UBQLN2,UBXN2A,USP10,WDR45
GO.0006308	DNA catabolic process	8	0.0427	ENSP00000222219,ENSP00000287295,ENSP00000306565,ENSP00000343745,ENSP00000361331,ENSP00000361725,ENSP00000366396,ENSP00000390478	AIFM1,DICER1,DNASE2,ENDOG,ERI3,ISG20,TREX1,XRN2
GO.0040018	positive regulation of multicellular organism growth	8	0.0427	ENSP00000263373,ENSP00000293328,ENSP00000300026,ENSP00000331614,ENSP00000355627,ENSP00000387699,ENSP00000392028,ENSP00000435926	AGT,CELF1,CHD7,CREB1,IKZF1,PPIB,SPTBN4,STAT5B
GO.0000075	cell cycle checkpoint	25	0.0437	ENSP00000003302,ENSP00000215071,ENSP00000219313,ENSP00000229794,ENSP00000244741,ENSP00000261302,ENSP00000264639,ENSP00000265433,ENSP00000265854,ENSP00000267163,ENSP00000269305,ENSP00000278616,ENSP00000290541,ENSP00000298852,ENSP00000303709,ENSP00000310572,ENSP00000313420,ENSP00000339109,ENSP00000340944,ENSP00000352408,ENSP00000354518,ENSP00000355325,ENSP00000357879,ENSP00000363019,ENSP00000396704	ANAPC1,ATM,BABAM1,CDKN1A,FOXN3,MAD1L1,MAPK14,NBN,PRKDC,PSMB4,PSMB5,PSMC3,PSMC5,PSMD3,PSMD4,PSMD7,PSMD8,PTPN11,RB1,TOP2B,TP53,UBE2D1,UBE2E1,USP28,ZNF830
GO.0010948	negative regulation of cell cycle process	26	0.0437	ENSP00000215071,ENSP00000219313,ENSP00000244741,ENSP00000254950,ENSP00000261302,ENSP00000264639,ENSP00000265433,ENSP00000265854,ENSP00000267163,ENSP00000269305,ENSP00000278616,ENSP00000290541,ENSP00000298852,ENSP00000303709,ENSP00000310572,ENSP00000313420,ENSP00000319778,ENSP00000325863,ENSP00000339109,ENSP00000347498,ENSP00000355325,ENSP00000357879,ENSP00000363019,ENSP00000374529,ENSP00000381148…	ANAPC1,ATM,AURKAIP1,CCNK,CDKN1A,CTDSP2,FOXN3,MAD1L1,MRE11A,NBN,PRKDC,PSMB4,PSMB5,PSMC3,PSMC5,PSMD3,PSMD4,PSMD7,PSMD8,RB1,TMEM67,TP53,UBE2D1,UBE2E1,VPS4A,ZFYVE19
GO.1901653	cellular response to peptide	33	0.0437	ENSP00000215832,ENSP00000220751,ENSP00000226574,ENSP00000253004,ENSP00000253413,ENSP00000254480,ENSP00000262039,ENSP00000262056,ENSP00000262948,ENSP00000264220,ENSP00000290949,ENSP00000293328,ENSP00000300935,ENSP00000313420,ENSP00000320935,ENSP00000324856,ENSP00000329757,ENSP00000340944,ENSP00000341189,ENSP00000356999,ENSP00000357564,ENSP00000358548,ENSP00000359539,ENSP00000359719,ENSP00000362820…	ASS1,ATP6V0B,ATP6V0C,ATP6V0D1,ATP6V1C1,ATP6V1E1,CPS1,EIF4B,GOT1,HNRNPK,LYN,MAP2K2,MAPK1,MLST8,NFKB1,NRAS,PIK3C3,PPAT,PRKACB,PRKDC,PRLR,PTK2,PTPN11,RAB13,RAB8A,RIPK2,SLC2A4,SMARCC1,SRSF3,STAT5B,STK11,TBC1D4,USF1
GO.0001933	negative regulation of protein phosphorylation	34	0.0445	ENSP00000219255,ENSP00000229812,ENSP00000237289,ENSP00000240185,ENSP00000241014,ENSP00000244741,ENSP00000247178,ENSP00000247970,ENSP00000249396,ENSP00000252486,ENSP00000261401,ENSP00000264414,ENSP00000267163,ENSP00000284202,ENSP00000296238,ENSP00000302276,ENSP00000313059,ENSP00000313420,ENSP00000314508,ENSP00000319255,ENSP00000331602,ENSP00000335632,ENSP00000340409,ENSP00000341698,ENSP00000347251…	AKT1S1,APOE,ATG14,CAMK2N2,CDKN1A,CHORDC1,CHP1,CORO1C,CTDSP2,CUL3,GBA,GMFB,GPS1,GPS2,HEXIM2,IMPACT,LYN,MAPK8IP1,PARD6A,PIN1,PRKCD,PRKDC,PSEN2,PTPRC,RB1,RGS14,SIRT2,SMPD1,SPRY2,STK38,TARDBP,TNFAIP3,TRAF3IP1,WNK1
GO.0022607	cellular component assembly	127	0.0456	ENSP00000025008,ENSP00000200457,ENSP00000210060,ENSP00000219255,ENSP00000229179,ENSP00000233627,ENSP00000237289,ENSP00000238497,ENSP00000245479,ENSP00000247178,ENSP00000247712,ENSP00000248342,ENSP00000248378,ENSP00000249396,ENSP00000251588,ENSP00000252486,ENSP00000253003,ENSP00000254950,ENSP00000256429,ENSP00000258349,ENSP00000259119,ENSP00000259365,ENSP00000259711,ENSP00000260129,ENSP00000260361…	ABCA1,ADRM1,AGFG1,AIFM1,ANGPTL4,APOA1BP,APOE,ATG14,ATP6V0D1,ATPAF2,BAD,BBS10,BIN2,C2orf44,CALR,CCDC88A,CCP110,CD3E,CD3G,CDK5,CELF1,CHP1,CIAPIN1,COA3,COX14,CTNNB1,CUL3,DARS,DHPS,DIAPH2,DICER1,DLG5,EIF3I,EIF3K,EMC6,FCHO2,FGD2,GAS6,GCFC2,GEMIN5,GOPC,GTF2A2,IL1RAP,IMMP2L,KIAA0586,KIF13A,KPNA3,KPNA4,LIMA1,LIMS1,LONP1,MALT1,MAP1LC3A,MBD2,MBNL1,MDN1,MIS18BP1,MKI67IP,MLH3,MPV17L2,NARFL,NDUFAF1,NDUFAF4,ND…
GO.0006733	oxidoreduction coenzyme metabolic process	14	0.0472	ENSP00000262507,ENSP00000265462,ENSP00000266544,ENSP00000310873,ENSP00000311984,ENSP00000352401,ENSP00000355517,ENSP00000357218,ENSP00000359991,ENSP00000366410,ENSP00000370223,ENSP00000405573,ENSP00000438144,ENSP00000462972	APOA1BP,CARKD,COQ2,COQ9,FDXR,GPI,IDH3B,KMO,MDH1,NDUFA9,NMNAT1,PGAM1,PRDX5,RPE
GO.1903902	positive regulation of viral life cycle	14	0.0472	ENSP00000219252,ENSP00000238497,ENSP00000254950,ENSP00000257724,ENSP00000262626,ENSP00000265165,ENSP00000265963,ENSP00000300026,ENSP00000324890,ENSP00000359552,ENSP00000362931,ENSP00000419425,ENSP00000445162,ENSP00000467024	CD28,GTF2H1,GTF2H3,HPN,LEF1,MDFIC,PKN2,POLR2C,PPIA,PPIB,RAD23A,SRPK1,VPS4A,VPS4B
GO.0031397	negative regulation of protein ubiquitination	17	0.0478	ENSP00000215071,ENSP00000219313,ENSP00000237289,ENSP00000264639,ENSP00000265854,ENSP00000278616,ENSP00000290541,ENSP00000298852,ENSP00000303709,ENSP00000310572,ENSP00000335632,ENSP00000338814,ENSP00000339109,ENSP00000355325,ENSP00000357879,ENSP00000363019,ENSP00000419782	ANAPC1,ATM,BAG5,CDK5,CHP1,MAD1L1,PSMB4,PSMB5,PSMC3,PSMC5,PSMD3,PSMD4,PSMD7,PSMD8,TNFAIP3,UBE2D1,UBE2E1
GO.0051340	regulation of ligase activity	17	0.0478	ENSP00000215071,ENSP00000219313,ENSP00000219548,ENSP00000247970,ENSP00000264552,ENSP00000264639,ENSP00000265854,ENSP00000278616,ENSP00000290541,ENSP00000298852,ENSP00000303709,ENSP00000310572,ENSP00000338814,ENSP00000339109,ENSP00000355325,ENSP00000357879,ENSP00000363019	ANAPC1,ATM,BAG5,MAD1L1,PIN1,PSMB4,PSMB5,PSMC3,PSMC5,PSMD3,PSMD4,PSMD7,PSMD8,STUB1,UBE2D1,UBE2E1,UBE2S
GO.0032869	cellular response to insulin stimulus	24	0.0483	ENSP00000215832,ENSP00000253413,ENSP00000254480,ENSP00000262039,ENSP00000262056,ENSP00000262948,ENSP00000264220,ENSP00000290949,ENSP00000300935,ENSP00000313420,ENSP00000320935,ENSP00000324856,ENSP00000329757,ENSP00000340944,ENSP00000356999,ENSP00000357564,ENSP00000358548,ENSP00000359539,ENSP00000362820,ENSP00000365439,ENSP00000366863,ENSP00000379203,ENSP00000380313,ENSP00000431605	ATP6V0B,ATP6V0C,ATP6V0D1,ATP6V1C1,ATP6V1E1,EIF4B,GOT1,HNRNPK,MAP2K2,MAPK1,MLST8,NRAS,PIK3C3,PPAT,PRKDC,PTPN11,RAB13,RAB8A,SLC2A4,SMARCC1,SRSF3,STK11,TBC1D4,USF1
GO.0032206	positive regulation of telomere maintenance	4	0.0486	ENSP00000311579,ENSP00000344456,ENSP00000358563,ENSP00000417078	CTNNB1,DHX36,DKC1,TNKS
GO.1903358	regulation of Golgi organization	4	0.0486	ENSP00000215832,ENSP00000262948,ENSP00000277575,ENSP00000306496	MAP2K2,MAPK1,RAB33B,USP6NL
GO:Function
Pathway ID	pathway description	observed gene count	false discovery rate	matching proteins in your network (IDs)	matching proteins in your network (labels)
GO.0008137	NADH dehydrogenase (ubiquinone) activity	29	1.78e-20	ENSP00000007516,ENSP00000184266,ENSP00000215565,ENSP00000233627,ENSP00000237889,ENSP00000247866,ENSP00000252102,ENSP00000259037,ENSP00000263774,ENSP00000265500,ENSP00000266544,ENSP00000268668,ENSP00000274137,ENSP00000296684,ENSP00000299166,ENSP00000315774,ENSP00000322450,ENSP00000330737,ENSP00000330787,ENSP00000339720,ENSP00000346196,ENSP00000356972,ENSP00000360492,ENSP00000362058,ENSP00000362873…	NDUFA1,NDUFA12,NDUFA13,NDUFA2,NDUFA4,NDUFA6,NDUFA7,NDUFA8,NDUFA9,NDUFAB1,NDUFB1,NDUFB10,NDUFB2,NDUFB3,NDUFB4,NDUFB5,NDUFB6,NDUFB7,NDUFB8,NDUFC1,NDUFS2,NDUFS3,NDUFS4,NDUFS5,NDUFS6,NDUFS7,NDUFS8,NDUFV1,NDUFV3
GO.0016651	oxidoreductase activity, acting on NAD(P)H	37	7.8e-18	ENSP00000007516,ENSP00000184266,ENSP00000205402,ENSP00000215565,ENSP00000233627,ENSP00000237889,ENSP00000247866,ENSP00000250101,ENSP00000252102,ENSP00000259037,ENSP00000263774,ENSP00000264663,ENSP00000264668,ENSP00000265500,ENSP00000266544,ENSP00000268668,ENSP00000270517,ENSP00000274137,ENSP00000287295,ENSP00000296684,ENSP00000299166,ENSP00000315774,ENSP00000322450,ENSP00000330737,ENSP00000330787…	AIFM1,CYB5R1,DLD,ECSIT,KMO,MTRR,NDUFA1,NDUFA12,NDUFA13,NDUFA2,NDUFA4,NDUFA6,NDUFA7,NDUFA8,NDUFA9,NDUFAB1,NDUFB1,NDUFB10,NDUFB2,NDUFB3,NDUFB4,NDUFB5,NDUFB6,NDUFB7,NDUFB8,NDUFC1,NDUFS2,NDUFS3,NDUFS4,NDUFS5,NDUFS6,NDUFS7,NDUFS8,NDUFV1,NDUFV3,NNT,TXNDC17
GO.0016491	oxidoreductase activity	100	2.48e-16	ENSP00000007516,ENSP00000184266,ENSP00000203407,ENSP00000205402,ENSP00000215565,ENSP00000215567,ENSP00000229379,ENSP00000233627,ENSP00000234454,ENSP00000237858,ENSP00000237889,ENSP00000245812,ENSP00000246554,ENSP00000247655,ENSP00000247866,ENSP00000250101,ENSP00000250937,ENSP00000251312,ENSP00000252102,ENSP00000253452,ENSP00000258424,ENSP00000259037,ENSP00000263038,ENSP00000263278,ENSP00000263702…	AGPS,AIFM1,ALDH7A1,ALKBH6,ALKBH7,ALKBH8,CHCHD4,COX4I1,COX4I2,COX5A,COX5B,COX6A1,COX6B1,COX6C,COX7A2,COX7B,COX7C,COX8A,CYB5R1,CYP17A1,DHRS11,DHRS13,DHRS7B,DHRSX,DLD,DOHH,DUS3L,ECSIT,FDXR,GLRX,GPX4,HGD,HSD11B1L,HSD17B14,IDH2,IDH3B,IFI30,KDM1B,KDM5A,KMO,LBR,MDH1,MECR,MGST3,MTRR,NDUFA1,NDUFA12,NDUFA13,NDUFA2,NDUFA4,NDUFA6,NDUFA7,NDUFA8,NDUFA9,NDUFAB1,NDUFB1,NDUFB10,NDUFB2,NDUFB3,NDUFB4,NDUFB5,NDUFB6,…
GO.0003824	catalytic activity	414	2.03e-14	ENSP00000003302,ENSP00000007516,ENSP00000013125,ENSP00000026218,ENSP00000029410,ENSP00000072869,ENSP00000085068,ENSP00000160827,ENSP00000184266,ENSP00000203407,ENSP00000205402,ENSP00000207437,ENSP00000210060,ENSP00000210187,ENSP00000210444,ENSP00000215565,ENSP00000215567,ENSP00000215574,ENSP00000215832,ENSP00000216085,ENSP00000216254,ENSP00000216277,ENSP00000216840,ENSP00000218340,ENSP00000219252…	AARSD1,AASDHPPT,ABCA1,ABCB8,ABCC2,ABCE1,ABCF3,ABHD12,ABHD8,ACMSD,ACO1,ACO2,ACOT7,ADCK2,AGXT,AIFM1,AK1,ALDH7A1,ALG10B,ALG1L,ALKBH6,ALKBH7,ALKBH8,ALPL,ANPEP,APOA1BP,AS3MT,ASNA1,ASPG,ASS1,ATAD2,ATM,ATP6V0C,ATP6V0D1,ATP6V1E1,B3GAT3,B4GALT7,BCAT2,C20orf72,C3orf37,CAPNS1,CARKD,CARS2,CCBL1,CCNK,CCR5,CDC34,CDIPT,CDKN1A,CHCHD4,CHD7,CHID1,CHPF,CLPB,COMTD1,COQ2,COX4I1,COX4I2,COX5A,COX5B,COX6A1,COX6B1,COX6C,…
GO.0044822	poly(A) RNA binding	126	1.15e-09	ENSP00000200457,ENSP00000202816,ENSP00000203001,ENSP00000219473,ENSP00000225665,ENSP00000225969,ENSP00000233893,ENSP00000240185,ENSP00000242351,ENSP00000247003,ENSP00000252115,ENSP00000252530,ENSP00000253004,ENSP00000253329,ENSP00000256429,ENSP00000258349,ENSP00000258770,ENSP00000258772,ENSP00000260956,ENSP00000261637,ENSP00000261973,ENSP00000262056,ENSP00000262633,ENSP00000263239,ENSP00000263384…	ACO1,ASS1,CALR,CARHSP1,CCDC124,CELF1,CSTF2T,DARS,DDX18,DDX21,DDX41,DDX49,DDX56,DEK,DHX36,DHX57,DKC1,DSP,DUS3L,EIF4B,ERI3,ESF1,FAM32A,FAM98C,FARSA,FLYWCH2,FUBP1,FUBP3,GEMIN5,HADHB,HDAC2,HNRNPF,HNRNPK,HNRPLL,HSPE1,IMMT,IMP3,KIAA0664,KTN1,LBR,LSM4,MBD2,MBNL1,MBNL3,MEX3C,MKI67IP,MRPL22,MRPL27,MRPL41,MRPL43,MRPS11,MRPS12,MRPS14,MRPS15,MRPS21,MRPS24,MRPS26,MRPS5,NAF1,NDUFV3,NOC3L,NOC4L,NONO,NTPCR,NUDT1…
GO.0009055	electron carrier activity	27	5.05e-09	ENSP00000229379,ENSP00000237858,ENSP00000246554,ENSP00000247655,ENSP00000250101,ENSP00000253452,ENSP00000258424,ENSP00000263038,ENSP00000263774,ENSP00000274137,ENSP00000287295,ENSP00000297564,ENSP00000317780,ENSP00000321260,ENSP00000330737,ENSP00000356410,ENSP00000356953,ENSP00000356972,ENSP00000359098,ENSP00000364649,ENSP00000364699,ENSP00000365243,ENSP00000370223,ENSP00000377311,ENSP00000377914…	AIFM1,CIAPIN1,COX4I1,COX4I2,COX5A,COX5B,COX6A1,COX6B1,COX6C,COX7A2,COX7B,COX7C,COX8A,FDX1L,GLRX,GLRX2,IDH3B,NDUFA12,NDUFS2,NDUFS3,NDUFS6,PHYH,SDHB,SDHC,SDHD,TXNDC17,UQCR11
GO.0003723	RNA binding	151	7.33e-09	ENSP00000200457,ENSP00000202816,ENSP00000203001,ENSP00000216277,ENSP00000219473,ENSP00000222574,ENSP00000225665,ENSP00000225969,ENSP00000233893,ENSP00000240185,ENSP00000242351,ENSP00000244769,ENSP00000245479,ENSP00000247003,ENSP00000248342,ENSP00000252115,ENSP00000252530,ENSP00000253004,ENSP00000253329,ENSP00000255381,ENSP00000256429,ENSP00000258349,ENSP00000258770,ENSP00000258772,ENSP00000260956…	ACO1,AGFG1,ALKBH8,ASS1,ATXN1,CALR,CARHSP1,CCDC124,CELF1,CSTF2T,DARS,DDX18,DDX41,DDX49,DDX56,DEK,DHX36,DHX57,DICER1,DKC1,DSP,DUS3L,EIF3I,EIF3K,EIF4B,ERI3,ESF1,FAM32A,FAM98C,FLYWCH2,FUBP1,FUBP3,GEMIN5,GTF2H3,HADHB,HBP1,HDAC2,HEXIM2,HNRNPF,HNRNPK,HNRPLL,HSPE1,IMMT,IMP3,ISG20,KIAA0664,KTN1,LBR,LONP1,LSM10,LSM4,MBD2,MBNL1,MBNL3,MEX3C,MKI67IP,MRPL12,MRPL22,MRPL27,MRPL41,MRPL43,MRPS11,MRPS12,MRPS14,MRPS…
GO.1901363	heterocyclic compound binding	400	8.34e-08	ENSP00000013125,ENSP00000054650,ENSP00000072869,ENSP00000160827,ENSP00000200457,ENSP00000202816,ENSP00000203001,ENSP00000205402,ENSP00000210187,ENSP00000215574,ENSP00000215742,ENSP00000215832,ENSP00000216268,ENSP00000216277,ENSP00000217964,ENSP00000218224,ENSP00000218340,ENSP00000219091,ENSP00000219252,ENSP00000219302,ENSP00000219473,ENSP00000219479,ENSP00000219746,ENSP00000220429,ENSP00000220751…	AARSD1,ABCA1,ABCB8,ABCC2,ABCE1,ABCF3,ACO1,ACSM1,ACTR1A,ACTR3,ADCK2,AEBP2,AGFG1,AGPS,AGXT,AIFM1,AK1,ALKBH8,APOA1BP,ARID1B,ARID4A,ARID5B,ARL5A,ASNA1,ASS1,ATAD2,ATAD3A,ATM,ATXN1,BBS10,BCL11B,C1orf85,C3orf37,CALR,CARKD,CARS2,CBFB,CBR3,CCBL1,CCDC124,CDC34,CDK5,CELF1,CENPB,CHD6,CHD7,CLPB,CNGA1,CPS1,CREB1,CYP17A1,DAPK3,DARS,DBP,DDX18,DDX49,DDX56,DEK,DENND4A,DHX36,DHX57,DICER1,DKC1,DLD,DNAJC1,DNASE2,DPF2…
GO.0003676	nucleic acid binding	293	8.56e-08	ENSP00000054650,ENSP00000160827,ENSP00000200457,ENSP00000202816,ENSP00000203001,ENSP00000215742,ENSP00000215832,ENSP00000216268,ENSP00000216277,ENSP00000217964,ENSP00000218224,ENSP00000219091,ENSP00000219252,ENSP00000219473,ENSP00000219746,ENSP00000220429,ENSP00000222122,ENSP00000222219,ENSP00000222305,ENSP00000222574,ENSP00000225665,ENSP00000225969,ENSP00000226574,ENSP00000230122,ENSP00000233893…	AARSD1,ACO1,AEBP2,AGFG1,AIFM1,ALKBH8,ARID1B,ARID4A,ARID5B,ASS1,ATM,ATXN1,BCL11B,C1orf85,C3orf37,CALR,CBFB,CCDC124,CELF1,CENPB,CHD6,CHD7,CREB1,CSTF2T,DARS,DBP,DDX18,DDX49,DDX56,DEK,DENND4A,DHX36,DHX57,DICER1,DKC1,DNAJC1,DNASE2,DPF2,DSP,DUS3L,E2F5,EIF3I,EIF3K,EIF4B,ELF1,ELMSAN1,ENDOG,ERI3,ESF1,ETV2,FAM32A,FAM98C,FLYWCH2,FOXN3,FOXO3,FUBP1,FUBP3,GABPB1,GCFC2,GEMIN5,GLI4,GPBP1L1,GTF2H3,HADHB,HBP1,HDAC…
GO.0097159	organic cyclic compound binding	401	2.75e-07	ENSP00000013125,ENSP00000054650,ENSP00000072869,ENSP00000160827,ENSP00000200457,ENSP00000202816,ENSP00000203001,ENSP00000205402,ENSP00000210187,ENSP00000215574,ENSP00000215742,ENSP00000215832,ENSP00000216268,ENSP00000216277,ENSP00000217964,ENSP00000218224,ENSP00000218340,ENSP00000219091,ENSP00000219252,ENSP00000219302,ENSP00000219473,ENSP00000219479,ENSP00000219746,ENSP00000220429,ENSP00000220751…	AARSD1,ABCA1,ABCB8,ABCC2,ABCE1,ABCF3,ACO1,ACSM1,ACTR1A,ACTR3,ADCK2,AEBP2,AGFG1,AGPS,AGXT,AIFM1,AK1,ALKBH8,APOA1BP,APOE,ARID1B,ARID4A,ARID5B,ARL5A,ASNA1,ASS1,ATAD2,ATAD3A,ATM,ATXN1,BBS10,BCL11B,C1orf85,C3orf37,CALR,CARKD,CARS2,CBFB,CBR3,CCBL1,CCDC124,CDC34,CDK5,CELF1,CENPB,CHD6,CHD7,CLPB,CNGA1,CPS1,CREB1,CYP17A1,DAPK3,DARS,DBP,DDX18,DDX49,DDX56,DEK,DENND4A,DHX36,DHX57,DICER1,DKC1,DLD,DNAJC1,DNASE2…
GO.0015078	hydrogen ion transmembrane transporter activity	23	2.12e-06	ENSP00000203407,ENSP00000229379,ENSP00000246554,ENSP00000247655,ENSP00000253413,ENSP00000253452,ENSP00000258424,ENSP00000264663,ENSP00000290949,ENSP00000297564,ENSP00000306397,ENSP00000309565,ENSP00000317780,ENSP00000321260,ENSP00000329757,ENSP00000332887,ENSP00000359098,ENSP00000365243,ENSP00000367934,ENSP00000378364,ENSP00000417656,ENSP00000431605,ENSP00000466420	ATP6V0B,ATP6V0C,ATP6V0D1,ATP6V1E1,COX4I1,COX4I2,COX5A,COX5B,COX6A1,COX6B1,COX6C,COX7A2,COX7B,COX7C,COX8A,NNT,SLC11A2,UQCR10,UQCR11,UQCRC1,UQCRFS1,UQCRH,UQCRQ
GO.0051536	iron-sulfur cluster binding	18	4.11e-06	ENSP00000216254,ENSP00000233627,ENSP00000251588,ENSP00000264220,ENSP00000296577,ENSP00000306397,ENSP00000309477,ENSP00000315774,ENSP00000322450,ENSP00000351697,ENSP00000356410,ENSP00000356972,ENSP00000363041,ENSP00000363205,ENSP00000364649,ENSP00000369341,ENSP00000377311,ENSP00000377914	ABCE1,ACO1,ACO2,CIAPIN1,CISD1,FDX1L,GLRX2,NARFL,NDUFS2,NDUFS7,NDUFS8,NDUFV1,NFS1,PPAT,REV3L,RFESD,SDHB,UQCRFS1
GO.0004129	cytochrome-c oxidase activity	11	1.44e-05	ENSP00000229379,ENSP00000246554,ENSP00000247655,ENSP00000253452,ENSP00000258424,ENSP00000297564,ENSP00000317780,ENSP00000321260,ENSP00000359098,ENSP00000365243,ENSP00000417656	COX4I1,COX4I2,COX5A,COX5B,COX6A1,COX6B1,COX6C,COX7A2,COX7B,COX7C,COX8A
GO.0048037	cofactor binding	38	2.71e-05	ENSP00000007516,ENSP00000205402,ENSP00000233627,ENSP00000234454,ENSP00000249396,ENSP00000257549,ENSP00000263038,ENSP00000263383,ENSP00000264167,ENSP00000264663,ENSP00000264668,ENSP00000264932,ENSP00000266544,ENSP00000287295,ENSP00000290354,ENSP00000297792,ENSP00000302227,ENSP00000302620,ENSP00000311977,ENSP00000322450,ENSP00000331897,ENSP00000337332,ENSP00000341117,ENSP00000343943,ENSP00000345282…	ACOT7,AGPS,AGXT,AIFM1,CBR3,CCBL1,DLD,DUS3L,GOT1,GPT,GPT2,IDH2,IDH3B,ILVBL,KDM1B,KMO,MDH1,MTRR,NDUFA9,NDUFAB1,NDUFS2,NDUFS7,NDUFV1,NFS1,NNT,PHYH,PPOX,SDHA,SDHB,SDHD,SDS,SDSL,SGPL1,SIRT2,SIRT6,SPR,SUCLG1,UROS
GO.0008121	ubiquinol-cytochrome-c reductase activity	6	0.000201	ENSP00000203407,ENSP00000306397,ENSP00000309565,ENSP00000332887,ENSP00000367934,ENSP00000466420	UQCR10,UQCR11,UQCRC1,UQCRFS1,UQCRH,UQCRQ
GO.0000166	nucleotide binding	184	0.00033	ENSP00000013125,ENSP00000072869,ENSP00000160827,ENSP00000205402,ENSP00000210187,ENSP00000215574,ENSP00000215832,ENSP00000216277,ENSP00000218340,ENSP00000219302,ENSP00000219479,ENSP00000220751,ENSP00000225614,ENSP00000229794,ENSP00000229812,ENSP00000233893,ENSP00000234179,ENSP00000234454,ENSP00000238497,ENSP00000238616,ENSP00000240185,ENSP00000247003,ENSP00000249396,ENSP00000252115,ENSP00000253004…	AARSD1,ABCA1,ABCB8,ABCC2,ABCE1,ABCF3,ACSM1,ACTR1A,ACTR3,ADCK2,AGPS,AIFM1,AK1,APOA1BP,ARL5A,ASNA1,ASS1,ATAD2,ATAD3A,ATM,BBS10,CARKD,CARS2,CBR3,CDC34,CDK5,CELF1,CHD6,CHD7,CLPB,CNGA1,CPS1,CSTF2T,DAPK3,DARS,DDX18,DDX21,DDX41,DDX49,DDX56,DHX36,DHX57,DICER1,DLD,DUS3L,EIF4B,FARSA,FASTK,FUK,G3BP1,GALK1,GPN2,GRPEL1,GTPBP5,GUK1,HNRNPA3,HNRNPF,HNRPLL,HSPE1,IDH2,IDH3B,IFT27,IRAK2,ITK,JAK1,KDM1B,KIF13A,KIF22,…
GO.0005488	binding	644	0.000465	ENSP00000007516,ENSP00000013125,ENSP00000025008,ENSP00000029410,ENSP00000054650,ENSP00000072869,ENSP00000160262,ENSP00000160827,ENSP00000202816,ENSP00000203001,ENSP00000205402,ENSP00000207437,ENSP00000210187,ENSP00000215574,ENSP00000215742,ENSP00000215832,ENSP00000216268,ENSP00000216277,ENSP00000216807,ENSP00000217381,ENSP00000217964,ENSP00000218224,ENSP00000219091,ENSP00000219252,ENSP00000219255…	AARSD1,AASDHPPT,ABCA1,ABCB8,ABCC2,ABCE1,ABCF3,ACMSD,ACO1,ACOT7,ACSM1,ACTL6A,ACTR1A,ACTR3,ADCK2,ADRM1,AEBP2,AGFG1,AGPS,AGT,AGXT,AIFM1,AIP,AK1,ALCAM,ALKBH6,ALKBH7,ALKBH8,ALPL,ANPEP,APOA1BP,APOC2,APOE,ARFGEF1,ARHGAP26,ARHGAP32,ARHGDIA,ARID1B,ARID4A,ARID5B,ARL5A,ARMC1,ASGR2,ASNA1,ASS1,ATAD2,ATAD3A,ATM,ATP6V0C,ATP6V1E1,B3GAT3,B4GALT7,BAD,BAG5,BBS10,BCL11B,BIN2,BNIP1,BRMS1L,BRPF3,C1orf85,C1orf86,C2orf4…
GO.0043167	ion binding	410	0.000567	ENSP00000000442,ENSP00000007516,ENSP00000013125,ENSP00000029410,ENSP00000054650,ENSP00000072869,ENSP00000160827,ENSP00000200457,ENSP00000203407,ENSP00000205402,ENSP00000207437,ENSP00000210187,ENSP00000215574,ENSP00000215742,ENSP00000215832,ENSP00000216254,ENSP00000216268,ENSP00000216277,ENSP00000216840,ENSP00000218340,ENSP00000219091,ENSP00000219302,ENSP00000219479,ENSP00000219789,ENSP00000220509…	AARSD1,AASDHPPT,ABCA1,ABCB8,ABCC2,ABCE1,ABCF3,ACMSD,ACO1,ACO2,ACOT7,ACSM1,ACTR1A,ACTR3,ADCK2,AEBP2,AGFG1,AGPS,AGXT,AIFM1,AK1,ALKBH6,ALKBH7,ALKBH8,ALPL,ANPEP,APOA1BP,APOE,ARHGAP26,ARHGAP32,ARHGDIA,ARL5A,ARMC1,ASNA1,ASS1,ATAD2,ATAD3A,ATM,B3GAT3,B4GALT7,BAD,BBS10,BCL11B,BIN2,BRPF3,C1orf86,CACNA1E,CALR,CAPNS1,CARKD,CARS2,CBR3,CCBL1,CCDC88A,CD69,CDC34,CDIPT,CDK5,CDKN1A,CHD6,CHD7,CHORDC1,CHP1,CHPF,CIAP…
GO.0036094	small molecule binding	199	0.00072	ENSP00000007516,ENSP00000013125,ENSP00000072869,ENSP00000160827,ENSP00000205402,ENSP00000210187,ENSP00000215574,ENSP00000215832,ENSP00000216277,ENSP00000218340,ENSP00000219302,ENSP00000219479,ENSP00000219789,ENSP00000220751,ENSP00000224181,ENSP00000225614,ENSP00000229794,ENSP00000229812,ENSP00000233893,ENSP00000234179,ENSP00000234454,ENSP00000238497,ENSP00000238616,ENSP00000240185,ENSP00000247003…	AARSD1,ABCA1,ABCB8,ABCC2,ABCE1,ABCF3,ACSM1,ACTR1A,ACTR3,ADCK2,AGPS,AGXT,AIFM1,AK1,APOA1BP,APOE,ARHGDIA,ARL5A,ASNA1,ASS1,ATAD2,ATAD3A,ATM,BBS10,C8G,CARKD,CARS2,CBR3,CDC34,CDIPT,CDK5,CELF1,CHD6,CHD7,CLPB,CNGA1,CPS1,CSTF2T,DAPK3,DARS,DDX18,DDX21,DDX41,DDX49,DDX56,DHX36,DHX57,DICER1,DLD,DUS3L,EIF4B,FARSA,FASTK,FCHO2,FUK,G3BP1,GALK1,GAS6,GOT1,GPN2,GRPEL1,GTPBP5,GUK1,HNRNPA3,HNRNPF,HNRPLL,HSPE1,IDH2,ID…
GO.0000104	succinate dehydrogenase activity	4	0.00173	ENSP00000264932,ENSP00000356953,ENSP00000364649,ENSP00000364699	SDHA,SDHB,SDHC,SDHD
GO.0003735	structural constituent of ribosome	21	0.00201	ENSP00000225969,ENSP00000252602,ENSP00000256441,ENSP00000272418,ENSP00000308845,ENSP00000312395,ENSP00000317376,ENSP00000318158,ENSP00000320567,ENSP00000333837,ENSP00000339844,ENSP00000354525,ENSP00000355692,ENSP00000360498,ENSP00000362036,ENSP00000362208,ENSP00000372093,ENSP00000420714,ENSP00000431040,ENSP00000467676,ENSP00000470609	MRPL12,MRPL22,MRPL24,MRPL27,MRPL34,MRPL36,MRPL41,MRPL43,MRPL55,MRPS11,MRPS12,MRPS14,MRPS15,MRPS16,MRPS21,MRPS24,MRPS33,MRPS36,MRPS5,NDUFA7,RPS15
GO.0003682	chromatin binding	50	0.00414	ENSP00000219746,ENSP00000226574,ENSP00000244769,ENSP00000245479,ENSP00000249396,ENSP00000254480,ENSP00000254806,ENSP00000256429,ENSP00000259119,ENSP00000265165,ENSP00000269305,ENSP00000282441,ENSP00000286523,ENSP00000287394,ENSP00000293328,ENSP00000296490,ENSP00000309790,ENSP00000312697,ENSP00000325402,ENSP00000328269,ENSP00000333633,ENSP00000337332,ENSP00000339527,ENSP00000339764,ENSP00000340347…	ACTL6A,ATAD2,ATXN1,CENPB,CHD6,CHD7,CREB3,CTNNB1,DMAP1,DNAJC1,ELMSAN1,FLI1,FOXO3,HDAC2,HMG20B,JARID2,KDM5A,LEF1,MBD2,MIS18BP1,MLH3,MTA1,MYPOP,NCOA2,NCOA3,NFKB1,NOC3L,NUPR1,PBRM1,PHF8,POLR3A,PRDM8,PRMT6,SATB1,SIRT2,SIRT6,SKIL,SMARCC1,SOX9,STAT5B,TCF7,TFAM,TOP2B,TOX3,TP53,WBP2,WDR82,YAP1,ZEB1,ZZZ3
GO.0003729	mRNA binding	20	0.0043	ENSP00000240185,ENSP00000256429,ENSP00000258349,ENSP00000260956,ENSP00000261973,ENSP00000265351,ENSP00000309477,ENSP00000311847,ENSP00000318195,ENSP00000320866,ENSP00000338173,ENSP00000343054,ENSP00000348578,ENSP00000355094,ENSP00000365439,ENSP00000376309,ENSP00000387088,ENSP00000388872,ENSP00000416959,ENSP00000435926	ACO1,CALR,CARHSP1,CELF1,G3BP1,HNRNPA3,HNRNPK,HNRPLL,KIAA0664,MBD2,NCL,PUM2,QKI,RBM25,RBM5,RC3H1,SSB,TARDBP,TRA2B,XPO5
GO.0051539	4 iron, 4 sulfur cluster binding	10	0.00525	ENSP00000216254,ENSP00000233627,ENSP00000251588,ENSP00000264220,ENSP00000309477,ENSP00000315774,ENSP00000322450,ENSP00000351697,ENSP00000356972,ENSP00000364649	ACO1,ACO2,NARFL,NDUFS2,NDUFS7,NDUFS8,NDUFV1,PPAT,REV3L,SDHB
GO.0044212	transcription regulatory region DNA binding	61	0.00551	ENSP00000000442,ENSP00000217964,ENSP00000219746,ENSP00000220429,ENSP00000222122,ENSP00000226574,ENSP00000239882,ENSP00000245479,ENSP00000246912,ENSP00000253727,ENSP00000254806,ENSP00000259119,ENSP00000262095,ENSP00000262238,ENSP00000265165,ENSP00000265440,ENSP00000265462,ENSP00000267163,ENSP00000269305,ENSP00000276079,ENSP00000279873,ENSP00000291442,ENSP00000293328,ENSP00000300057,ENSP00000301073…	AEBP2,ARID4A,ARID5B,BCL11B,C1orf85,CHD7,CREB1,CTNNB1,DBP,DHX36,DPF2,ELF1,ESRRA,ETV2,FLI1,FOXO3,FUBP3,GABPB1,GCFC2,HDAC2,HIVEP1,HNRNPK,JARID2,KLF12,LEF1,LONP1,MESP1,MLX,MTA1,MYPOP,NFKB1,NFYA,NONO,NR1H2,NR2F6,ONECUT2,PRDX5,RB1,RFX7,SATB1,SKIL,SOX5,SOX9,STAT5B,SUV39H2,TAF2,TBL1X,TBL1XR1,TFAM,TFEC,TOX3,TP53,WBP2,XRN2,YY1,ZBTB33,ZBTB6,ZEB1,ZFP161,ZNF280C,ZNF524
GO.0051082	unfolded protein binding	14	0.00551	ENSP00000218340,ENSP00000222005,ENSP00000233893,ENSP00000260361,ENSP00000264954,ENSP00000265195,ENSP00000279146,ENSP00000300026,ENSP00000320866,ENSP00000353073,ENSP00000358400,ENSP00000389998,ENSP00000419425,ENSP00000421922	AIP,CALR,CDC37,CLN3,GRPEL1,HSPE1,LRPAP1,MDN1,NDUFAF1,PPIA,PPIB,RP2,SIL1,TMEM67
GO.0003674	molecular_function	750	0.00691	ENSP00000003302,ENSP00000007516,ENSP00000013125,ENSP00000025008,ENSP00000026218,ENSP00000029410,ENSP00000043402,ENSP00000054650,ENSP00000072869,ENSP00000085068,ENSP00000160262,ENSP00000160827,ENSP00000184266,ENSP00000202816,ENSP00000203001,ENSP00000207437,ENSP00000210060,ENSP00000210187,ENSP00000210444,ENSP00000215565,ENSP00000215567,ENSP00000215574,ENSP00000215742,ENSP00000215832,ENSP00000216085…	AARSD1,AASDHPPT,ABCA1,ABCB8,ABCC2,ABCF3,ABHD12,ABHD8,ACMSD,ACO1,ACOT7,ACTL6A,ACTR1A,ACTR3,ADCK2,ADRM1,AEBP2,AGT,AGXT,AIP,AK1,ALCAM,ALDH7A1,ALG10B,ALG1L,ALKBH6,ALKBH7,ALKBH8,ALPL,ANGPTL4,APOA1BP,APOC2,APOE,ARFGEF1,ARHGAP26,ARHGAP32,ARID1B,ARID4A,ARID5B,ARL5A,ARMC1,AS3MT,ASGR2,ASPG,ASS1,ATAD2,ATAD3A,ATM,ATP6V0C,ATP6V0D1,B3GAT3,B4GALT7,BAD,BAG1,BAG5,BBS10,BCAT2,BCL11B,BIN2,BNIP1,BRMS1L,BRPF3,C1orf85…
GO.0016765	transferase activity, transferring alkyl or aryl (other than methyl) groups	11	0.00795	ENSP00000210060,ENSP00000210444,ENSP00000216840,ENSP00000264167,ENSP00000310873,ENSP00000353104,ENSP00000356859,ENSP00000357480,ENSP00000366156,ENSP00000420168,ENSP00000431049	AGPS,COQ2,DHDDS,DHPS,GSTA2,GSTK1,MGST3,NANS,NUS1,RABGGTA,SRM
GO.0016627	oxidoreductase activity, acting on the CH-CH group of donors	11	0.00952	ENSP00000215567,ENSP00000263702,ENSP00000264228,ENSP00000264932,ENSP00000272163,ENSP00000279263,ENSP00000311977,ENSP00000343943,ENSP00000356953,ENSP00000364649,ENSP00000364699	DUS3L,LBR,MECR,PPOX,SDHA,SDHB,SDHC,SDHD,SRD5A3,TECR,TM7SF2
GO.0043168	anion binding	193	0.01	ENSP00000007516,ENSP00000013125,ENSP00000072869,ENSP00000160827,ENSP00000205402,ENSP00000210187,ENSP00000215574,ENSP00000215832,ENSP00000216277,ENSP00000218340,ENSP00000219302,ENSP00000219479,ENSP00000220751,ENSP00000223061,ENSP00000225614,ENSP00000229794,ENSP00000229812,ENSP00000233055,ENSP00000233893,ENSP00000234179,ENSP00000238497,ENSP00000238616,ENSP00000247003,ENSP00000247970,ENSP00000249396…	AARSD1,ABCA1,ABCB8,ABCC2,ABCE1,ABCF3,ACOT7,ACSM1,ACTR1A,ACTR3,ADCK2,AGPS,AGXT,AIFM1,AK1,APOE,ARHGAP26,ARHGAP32,ARHGDIA,ARL5A,ASNA1,ASS1,ATAD2,ATAD3A,ATM,BAD,BBS10,BIN2,CARKD,CARS2,CBR3,CCBL1,CCDC88A,CDC34,CDK5,CHD6,CHD7,CLEC3B,CLPB,CNGA1,CPS1,DAPK3,DAPP1,DARS,DDX18,DDX21,DDX41,DDX49,DDX56,DHX36,DHX57,DICER1,DLD,DUS3L,DYSF,ESYT1,F10,F11,FARSA,FASTK,FCHO2,FUK,G3BP1,GALK1,GAS6,GLTPD1,GOT1,GPN2,GPT,G…
GO.0016740	transferase activity	151	0.0101	ENSP00000013125,ENSP00000026218,ENSP00000029410,ENSP00000072869,ENSP00000210060,ENSP00000210444,ENSP00000215574,ENSP00000215832,ENSP00000216277,ENSP00000216840,ENSP00000218340,ENSP00000219252,ENSP00000219302,ENSP00000219479,ENSP00000219548,ENSP00000219789,ENSP00000220751,ENSP00000225614,ENSP00000229794,ENSP00000229812,ENSP00000234179,ENSP00000237289,ENSP00000238616,ENSP00000242351,ENSP00000243776…	AASDHPPT,ADCK2,AGPS,AGXT,AK1,ALG10B,ALG1L,ALKBH8,AS3MT,ATM,B3GAT3,B4GALT7,BCAT2,CCBL1,CCNK,CDC34,CDIPT,CDKN1A,CHPF,COMTD1,COQ2,DAPK3,DHDDS,DHPS,DKC1,DOLK,DPY19L4,FASTK,FBXL3,FN3K,FUK,GALK1,GOT1,GPT,GPT2,GSTA2,GSTK1,GUK1,HADHB,ILVBL,IRAK2,ITK,JAK1,LCMT1,LMO7,LYN,MALT1,MAP2K2,MAP2K4,MAP3K4,MAP4K5,MAPK1,MAPK14,MED11,MED17,MGAT1,MGST3,MUL1,NANS,NCOA2,NCOA3,NDUFAF5,NEK3,NEK9,NFS1,NME3,NME4,NMNAT1,NUS1…
GO.0051537	2 iron, 2 sulfur cluster binding	7	0.0137	ENSP00000306397,ENSP00000356410,ENSP00000363041,ENSP00000364649,ENSP00000369341,ENSP00000377311,ENSP00000377914	CIAPIN1,CISD1,FDX1L,GLRX2,RFESD,SDHB,UQCRFS1
GO.0016853	isomerase activity	20	0.0183	ENSP00000222308,ENSP00000225174,ENSP00000247970,ENSP00000253329,ENSP00000261308,ENSP00000283033,ENSP00000283646,ENSP00000300026,ENSP00000301729,ENSP00000310935,ENSP00000327801,ENSP00000348722,ENSP00000352401,ENSP00000356410,ENSP00000357218,ENSP00000358563,ENSP00000359991,ENSP00000368318,ENSP00000396704,ENSP00000419425	APOA1BP,DKC1,ECI1,FKBP2,FKBP8,GLRX2,P4HB,PGAM1,PIN1,PPIA,PPIB,PPIF,PPIL4,PPWD1,PUS7,PUSL1,RPE,RPIA,TOP2B,TXNDC11
GO.0003677	DNA binding	168	0.0227	ENSP00000054650,ENSP00000160827,ENSP00000215742,ENSP00000215832,ENSP00000216268,ENSP00000217964,ENSP00000218224,ENSP00000219091,ENSP00000219252,ENSP00000219746,ENSP00000220429,ENSP00000222122,ENSP00000222219,ENSP00000222305,ENSP00000222574,ENSP00000226574,ENSP00000230122,ENSP00000234827,ENSP00000237289,ENSP00000239882,ENSP00000240185,ENSP00000244769,ENSP00000245479,ENSP00000246912,ENSP00000253727…	AEBP2,AGFG1,AIFM1,ARID1B,ARID4A,ARID5B,ATM,ATXN1,BCL11B,C1orf85,C3orf37,CALR,CARHSP1,CBFB,CENPB,CHD6,CHD7,CREB1,DBP,DDX41,DEK,DENND4A,DHX36,DNAJC1,DNASE2,DPF2,E2F5,ELF1,ELMSAN1,ETV2,FOXN3,FOXO3,FUBP1,FUBP3,G3BP1,GABPB1,GCFC2,GLI4,GPBP1L1,GTF2H3,HBP1,HDAC2,HMG20B,HMGN4,HNF4G,HNRNPK,JARID2,KDM1B,KDM5A,KIF22,LBR,LEF1,LIN54,LONP1,MAPK1,MBD2,MESP1,MESP2,MIS18BP1,MLX,MLXIP,MNDA,MRE11A,MSL3,MTA1,MYPOP,N…
GO.0005524	ATP binding	115	0.0341	ENSP00000013125,ENSP00000072869,ENSP00000160827,ENSP00000215574,ENSP00000215832,ENSP00000216277,ENSP00000218340,ENSP00000219302,ENSP00000219479,ENSP00000220751,ENSP00000225614,ENSP00000229794,ENSP00000229812,ENSP00000233893,ENSP00000234179,ENSP00000238497,ENSP00000238616,ENSP00000247003,ENSP00000253004,ENSP00000253023,ENSP00000254950,ENSP00000255381,ENSP00000256458,ENSP00000257347,ENSP00000258772…	AARSD1,ABCA1,ABCB8,ABCC2,ABCE1,ABCF3,ACSM1,ACTR1A,ACTR3,ADCK2,AK1,ASNA1,ASS1,ATAD2,ATAD3A,ATM,BBS10,CARKD,CARS2,CDC34,CDK5,CHD6,CHD7,CLPB,CPS1,DAPK3,DARS,DDX18,DDX21,DDX41,DDX49,DDX56,DHX36,DHX57,DICER1,FARSA,FASTK,FUK,G3BP1,GALK1,GUK1,HSPE1,IRAK2,ITK,JAK1,KIF13A,KIF22,LONP1,LYN,MAP2K2,MAP2K4,MAP3K4,MAP3K7,MAP4K5,MAPK1,MAPK14,MDN1,MLH3,MYH14,MYH4,MYH8,NDUFA13,NEK3,NEK9,NLRP1,NME3,NME4,NMNAT1,NTPC…
GO.0044877	macromolecular complex binding	87	0.0395	ENSP00000160262,ENSP00000218224,ENSP00000219746,ENSP00000221566,ENSP00000223061,ENSP00000226574,ENSP00000228318,ENSP00000244769,ENSP00000245479,ENSP00000248342,ENSP00000249396,ENSP00000252486,ENSP00000253003,ENSP00000254480,ENSP00000254806,ENSP00000256429,ENSP00000259119,ENSP00000261401,ENSP00000265165,ENSP00000266544,ENSP00000269305,ENSP00000278616,ENSP00000282441,ENSP00000286523,ENSP00000287394…	ACTL6A,ADRM1,APOE,ATAD2,ATM,ATXN1,CALR,CCDC88A,CD3E,CD3G,CENPB,CHD6,CHD7,CHP1,CORO1C,CREB3,CTNNB1,DMAP1,DNAJC1,EIF3K,ELMSAN1,FLI1,FOXO3,HDAC2,HMG20B,ICAM3,JARID2,KDM5A,LEF1,LIMA1,MAP1LC3A,MARCKS,MBD2,MIS18BP1,MLH3,MTA1,MTIF3,MTM1,MYH8,MYPOP,NCOA2,NCOA3,NDUFA4,NDUFA8,NDUFA9,NFKB1,NOC3L,NRAS,NUPR1,PBRM1,PCOLCE,PHF8,PIK3R5,POLR3A,PPIB,PQBP1,PRDM8,PRMT6,PRMT7,PTPN11,RBM3,RCSD1,RGS14,SATB1,SGTA,SIRT2,…
GO.0004842	ubiquitin-protein transferase activity	30	0.0481	ENSP00000215574,ENSP00000219548,ENSP00000237289,ENSP00000251871,ENSP00000253023,ENSP00000256474,ENSP00000258349,ENSP00000259605,ENSP00000264198,ENSP00000264552,ENSP00000267938,ENSP00000274255,ENSP00000288199,ENSP00000292363,ENSP00000293777,ENSP00000298772,ENSP00000303709,ENSP00000306396,ENSP00000319279,ENSP00000326170,ENSP00000347834,ENSP00000352734,ENSP00000357297,ENSP00000363019,ENSP00000372394…	CDC34,FBXL3,LMO7,MALT1,MED11,MED17,MUL1,RC3H1,RFFL,RNF111,RNF126,RNF130,RNF146,RNF187,RNF217,RNF38,SKP2,STUB1,TMEM129,TNFAIP3,TRAF3,TRIM13,UBE2D1,UBE2E1,UBE2J2,UBE2M,UBE2Q2,UBE2S,UBE2W,VHL
KEGG pathways
Pathway ID	pathway description	observed gene count	false discovery rate	matching proteins in your network (IDs)	matching proteins in your network (labels)
190	Oxidative phosphorylation	57	6.95e-33	ENSP00000007516,ENSP00000184266,ENSP00000203407,ENSP00000215565,ENSP00000233627,ENSP00000237889,ENSP00000246554,ENSP00000247655,ENSP00000247866,ENSP00000252102,ENSP00000253413,ENSP00000253452,ENSP00000258424,ENSP00000259037,ENSP00000261070,ENSP00000263774,ENSP00000264932,ENSP00000265500,ENSP00000268379,ENSP00000268668,ENSP00000274137,ENSP00000287022,ENSP00000290949,ENSP00000296684,ENSP00000297564…	ATP6V0B,ATP6V0C,ATP6V0D1,ATP6V1C1,ATP6V1E1,COX17,COX4I1,COX4I2,COX5A,COX5B,COX6B1,COX6C,COX7A2,COX7B,COX7C,COX8A,NDUFA1,NDUFA12,NDUFA13,NDUFA2,NDUFA3,NDUFA4,NDUFA6,NDUFA7,NDUFA8,NDUFAB1,NDUFB1,NDUFB10,NDUFB2,NDUFB3,NDUFB4,NDUFB5,NDUFB6,NDUFB7,NDUFC1,NDUFS2,NDUFS3,NDUFS4,NDUFS5,NDUFS6,NDUFS7,NDUFS8,NDUFV1,NDUFV3,PPA2,SDHA,SDHB,SDHC,SDHD,UQCR10,UQCR11,UQCRB,UQCRC1,UQCRC2,UQCRFS1,UQCRH,UQCRQ
5012	Parkinson s disease	54	3.84e-28	ENSP00000007516,ENSP00000184266,ENSP00000203407,ENSP00000215565,ENSP00000225174,ENSP00000233627,ENSP00000237889,ENSP00000246554,ENSP00000247655,ENSP00000247866,ENSP00000252102,ENSP00000253452,ENSP00000258424,ENSP00000259037,ENSP00000263774,ENSP00000264932,ENSP00000265500,ENSP00000268379,ENSP00000268668,ENSP00000274137,ENSP00000281456,ENSP00000287022,ENSP00000296684,ENSP00000297564,ENSP00000306397…	COX4I1,COX4I2,COX5A,COX5B,COX6B1,COX6C,COX7A2,COX7B,COX7C,COX8A,NDUFA1,NDUFA12,NDUFA13,NDUFA2,NDUFA3,NDUFA4,NDUFA6,NDUFA7,NDUFA8,NDUFAB1,NDUFB1,NDUFB10,NDUFB2,NDUFB3,NDUFB4,NDUFB5,NDUFB6,NDUFB7,NDUFC1,NDUFS2,NDUFS3,NDUFS4,NDUFS5,NDUFS6,NDUFS7,NDUFS8,NDUFV1,NDUFV3,PPIF,PRKACB,SDHA,SDHB,SDHC,SDHD,SLC25A4,UBE2J2,UQCR10,UQCR11,UQCRB,UQCRC1,UQCRC2,UQCRFS1,UQCRH,UQCRQ
5016	Huntington s disease	60	4.08e-27	ENSP00000007516,ENSP00000184266,ENSP00000203407,ENSP00000215565,ENSP00000219252,ENSP00000225174,ENSP00000233627,ENSP00000237889,ENSP00000246554,ENSP00000247655,ENSP00000247866,ENSP00000252102,ENSP00000253452,ENSP00000258424,ENSP00000259037,ENSP00000263774,ENSP00000264932,ENSP00000265500,ENSP00000268379,ENSP00000268668,ENSP00000269305,ENSP00000274137,ENSP00000281456,ENSP00000287022,ENSP00000296684…	CLTB,CLTCL1,COX4I1,COX4I2,COX5A,COX5B,COX6B1,COX6C,COX7A2,COX7B,COX7C,COX8A,CREB1,CREB3,HDAC2,NDUFA1,NDUFA12,NDUFA13,NDUFA2,NDUFA3,NDUFA4,NDUFA6,NDUFA7,NDUFA8,NDUFAB1,NDUFB1,NDUFB10,NDUFB2,NDUFB3,NDUFB4,NDUFB5,NDUFB6,NDUFB7,NDUFC1,NDUFS2,NDUFS3,NDUFS4,NDUFS5,NDUFS6,NDUFS7,NDUFS8,NDUFV1,NDUFV3,POLR2C,PPIF,SDHA,SDHB,SDHC,SDHD,SLC25A4,TFAM,TP53,UQCR10,UQCR11,UQCRB,UQCRC1,UQCRC2,UQCRFS1,UQCRH,UQCRQ
4932	Non-alcoholic fatty liver disease (NAFLD)	54	5.28e-27	ENSP00000007516,ENSP00000184266,ENSP00000203407,ENSP00000215565,ENSP00000226574,ENSP00000233627,ENSP00000237889,ENSP00000246554,ENSP00000246912,ENSP00000247655,ENSP00000247866,ENSP00000252102,ENSP00000253452,ENSP00000258424,ENSP00000259037,ENSP00000263774,ENSP00000264932,ENSP00000265500,ENSP00000268379,ENSP00000268668,ENSP00000274137,ENSP00000287022,ENSP00000296684,ENSP00000297564,ENSP00000306397…	COX4I1,COX4I2,COX5A,COX5B,COX6B1,COX6C,COX7A2,COX7B,COX7C,COX8A,MLX,MLXIP,NDUFA1,NDUFA12,NDUFA13,NDUFA2,NDUFA3,NDUFA4,NDUFA6,NDUFA7,NDUFA8,NDUFAB1,NDUFB1,NDUFB10,NDUFB2,NDUFB3,NDUFB4,NDUFB5,NDUFB6,NDUFB7,NDUFC1,NDUFS2,NDUFS3,NDUFS4,NDUFS5,NDUFS6,NDUFS7,NDUFS8,NDUFV1,NDUFV3,NFKB1,PIK3R5,SDHA,SDHB,SDHC,SDHD,UQCR10,UQCR11,UQCRB,UQCRC1,UQCRC2,UQCRFS1,UQCRH,UQCRQ
5010	Alzheimer s disease	55	2.66e-25	ENSP00000007516,ENSP00000184266,ENSP00000203407,ENSP00000215565,ENSP00000215832,ENSP00000233627,ENSP00000237889,ENSP00000246554,ENSP00000247655,ENSP00000247866,ENSP00000252102,ENSP00000252486,ENSP00000253452,ENSP00000258424,ENSP00000259037,ENSP00000263774,ENSP00000264932,ENSP00000265500,ENSP00000268379,ENSP00000268668,ENSP00000274137,ENSP00000287022,ENSP00000296684,ENSP00000297564,ENSP00000306397…	APOE,BAD,CDK5,COX4I1,COX4I2,COX5A,COX5B,COX6B1,COX6C,COX7A2,COX7B,COX7C,COX8A,MAPK1,NDUFA1,NDUFA12,NDUFA13,NDUFA2,NDUFA3,NDUFA4,NDUFA6,NDUFA7,NDUFA8,NDUFAB1,NDUFB1,NDUFB10,NDUFB2,NDUFB3,NDUFB4,NDUFB5,NDUFB6,NDUFB7,NDUFC1,NDUFS2,NDUFS3,NDUFS4,NDUFS5,NDUFS6,NDUFS7,NDUFS8,NDUFV1,NDUFV3,PSEN2,SDHA,SDHB,SDHC,SDHD,UQCR10,UQCR11,UQCRB,UQCRC1,UQCRC2,UQCRFS1,UQCRH,UQCRQ
1100	Metabolic pathways	134	3.31e-12	ENSP00000007516,ENSP00000026218,ENSP00000029410,ENSP00000184266,ENSP00000203407,ENSP00000205402,ENSP00000210444,ENSP00000215565,ENSP00000215567,ENSP00000216254,ENSP00000219252,ENSP00000219302,ENSP00000219479,ENSP00000219789,ENSP00000225614,ENSP00000233627,ENSP00000234454,ENSP00000237889,ENSP00000238018,ENSP00000243776,ENSP00000246554,ENSP00000247655,ENSP00000247866,ENSP00000252102,ENSP00000252603…	ACMSD,ACO1,ACO2,ACSM1,AGPS,AGXT,AK1,ALDH7A1,ALG10B,ALPL,ANPEP,ASS1,ATP6V0B,ATP6V0C,ATP6V0D1,ATP6V1C1,ATP6V1E1,B3GAT3,B4GALT7,BCAT2,CBR3,CCBL1,CDIPT,CHPF,COQ2,COX17,COX4I1,COX4I2,COX5A,COX5B,COX6B1,COX6C,COX7B,COX7C,COX8A,CPS1,CYP17A1,DLD,DOLK,FH,FUK,GALK1,GBA,GDA,GOT1,GPI,GPT,GPT2,GUK1,HADHB,HGD,IDH2,IDH3B,KMO,MDH1,MECR,MGAT1,MTM1,NANS,NDUFA1,NDUFA12,NDUFA13,NDUFA2,NDUFA3,NDUFA4,NDUFA6,NDUFA7,NDU…
1200	Carbon metabolism	24	2.06e-07	ENSP00000205402,ENSP00000216254,ENSP00000252603,ENSP00000257549,ENSP00000264932,ENSP00000283646,ENSP00000302620,ENSP00000309477,ENSP00000331897,ENSP00000341117,ENSP00000345282,ENSP00000352401,ENSP00000355518,ENSP00000356953,ENSP00000359539,ENSP00000359991,ENSP00000364649,ENSP00000364699,ENSP00000370223,ENSP00000377446,ENSP00000378408,ENSP00000402608,ENSP00000405573,ENSP00000438144	ACO1,ACO2,AGXT,CPS1,DLD,FH,GOT1,GPI,GPT,GPT2,IDH2,IDH3B,MDH1,PGAM1,PGLS,RPE,RPIA,SDHA,SDHB,SDHC,SDHD,SDS,SDSL,SUCLG1
20	Citrate cycle (TCA cycle)	12	8.58e-07	ENSP00000205402,ENSP00000216254,ENSP00000264932,ENSP00000309477,ENSP00000331897,ENSP00000355518,ENSP00000356953,ENSP00000364649,ENSP00000364699,ENSP00000370223,ENSP00000377446,ENSP00000438144	ACO1,ACO2,DLD,FH,IDH2,IDH3B,MDH1,SDHA,SDHB,SDHC,SDHD,SUCLG1
4260	Cardiac muscle contraction	18	9.52e-06	ENSP00000203407,ENSP00000246554,ENSP00000247655,ENSP00000253452,ENSP00000258424,ENSP00000268379,ENSP00000287022,ENSP00000297564,ENSP00000306397,ENSP00000309565,ENSP00000317780,ENSP00000321260,ENSP00000332887,ENSP00000359098,ENSP00000365243,ENSP00000367934,ENSP00000417656,ENSP00000466420	COX4I1,COX4I2,COX5A,COX5B,COX6B1,COX6C,COX7A2,COX7B,COX7C,COX8A,UQCR10,UQCR11,UQCRB,UQCRC1,UQCRC2,UQCRFS1,UQCRH,UQCRQ
1210	2-Oxocarboxylic acid metabolism	8	6.72e-05	ENSP00000216254,ENSP00000309477,ENSP00000322991,ENSP00000331897,ENSP00000345282,ENSP00000359539,ENSP00000370223,ENSP00000378408	ACO1,ACO2,BCAT2,GOT1,GPT,GPT2,IDH2,IDH3B
1230	Biosynthesis of amino acids	16	7.05e-05	ENSP00000216254,ENSP00000253004,ENSP00000257549,ENSP00000283646,ENSP00000309477,ENSP00000322991,ENSP00000331897,ENSP00000341117,ENSP00000345282,ENSP00000352401,ENSP00000359539,ENSP00000359991,ENSP00000370223,ENSP00000378408,ENSP00000387123,ENSP00000402608	ACO1,ACO2,ALDH7A1,ASS1,BCAT2,CPS1,GOT1,GPT,GPT2,IDH2,IDH3B,PGAM1,RPE,RPIA,SDS,SDSL
5203	Viral carcinogenesis	25	0.00183	ENSP00000215832,ENSP00000226574,ENSP00000244741,ENSP00000262626,ENSP00000265854,ENSP00000265963,ENSP00000267163,ENSP00000269305,ENSP00000274255,ENSP00000290949,ENSP00000292303,ENSP00000293328,ENSP00000309103,ENSP00000342136,ENSP00000343204,ENSP00000358548,ENSP00000359719,ENSP00000365439,ENSP00000376500,ENSP00000379372,ENSP00000387699,ENSP00000392812,ENSP00000428924,ENSP00000430432,ENSP00000445162	ATP6V0D1,BAD,CCR5,CDKN1A,CREB1,CREB3,GTF2A2,GTF2H1,GTF2H3,HDAC2,HNRNPK,HPN,JAK1,LYN,MAD1L1,MAPK1,NFKB1,NRAS,PIK3R5,PRKACB,RB1,SKP2,STAT5B,TP53,TRAF3
5215	Prostate cancer	15	0.00303	ENSP00000215832,ENSP00000226574,ENSP00000244741,ENSP00000262948,ENSP00000265165,ENSP00000267163,ENSP00000269305,ENSP00000309103,ENSP00000340347,ENSP00000342136,ENSP00000344456,ENSP00000358548,ENSP00000387699,ENSP00000392812,ENSP00000422464	BAD,CDKN1A,CREB1,CREB3,CTNNB1,LEF1,MAP2K2,MAPK1,NFKB1,NRAS,PDGFC,PIK3R5,RB1,TCF7,TP53
5169	Epstein-Barr virus infection	25	0.00316	ENSP00000215071,ENSP00000219252,ENSP00000219313,ENSP00000226574,ENSP00000229794,ENSP00000237289,ENSP00000244741,ENSP00000262445,ENSP00000264639,ENSP00000267163,ENSP00000269305,ENSP00000274255,ENSP00000293860,ENSP00000298852,ENSP00000310572,ENSP00000343204,ENSP00000353238,ENSP00000357879,ENSP00000358335,ENSP00000359719,ENSP00000361446,ENSP00000376500,ENSP00000392812,ENSP00000428924,ENSP00000430432	CDKN1A,HDAC2,JAK1,LYN,MAP2K4,MAP3K7,MAPK14,NFKB1,PIK3R5,POLR2C,POLR3A,POLR3K,PRKACB,PSMC3,PSMC5,PSMD3,PSMD4,PSMD7,PSMD8,RB1,SKP2,SPN,TNFAIP3,TP53,TRAF3
5213	Endometrial cancer	10	0.0121	ENSP00000215832,ENSP00000262948,ENSP00000265165,ENSP00000269305,ENSP00000309103,ENSP00000339527,ENSP00000340347,ENSP00000344456,ENSP00000358548,ENSP00000392812	BAD,CTNNB1,FOXO3,LEF1,MAP2K2,MAPK1,NRAS,PIK3R5,TCF7,TP53
5220	Chronic myeloid leukemia	12	0.0128	ENSP00000215832,ENSP00000226574,ENSP00000244741,ENSP00000262948,ENSP00000267163,ENSP00000269305,ENSP00000293328,ENSP00000309103,ENSP00000340944,ENSP00000358548,ENSP00000392812,ENSP00000430432	BAD,CDKN1A,HDAC2,MAP2K2,MAPK1,NFKB1,NRAS,PIK3R5,PTPN11,RB1,STAT5B,TP53
290	Valine, leucine and isoleucine biosynthesis	3	0.013	ENSP00000257549,ENSP00000322991,ENSP00000341117	BCAT2,SDS,SDSL
5216	Thyroid cancer	7	0.013	ENSP00000215832,ENSP00000262948,ENSP00000265165,ENSP00000269305,ENSP00000340347,ENSP00000344456,ENSP00000358548	CTNNB1,LEF1,MAP2K2,MAPK1,NRAS,TCF7,TP53
5223	Non-small cell lung cancer	10	0.0179	ENSP00000215832,ENSP00000262948,ENSP00000267163,ENSP00000269305,ENSP00000309103,ENSP00000320663,ENSP00000339527,ENSP00000358548,ENSP00000361892,ENSP00000392812	BAD,EML4,FOXO3,MAP2K2,MAPK1,NRAS,PIK3R5,RB1,STK4,TP53
4722	Neurotrophin signaling pathway	16	0.0188	ENSP00000215832,ENSP00000220751,ENSP00000226574,ENSP00000229794,ENSP00000256458,ENSP00000262948,ENSP00000269305,ENSP00000269321,ENSP00000309103,ENSP00000331602,ENSP00000339527,ENSP00000340944,ENSP00000355747,ENSP00000358548,ENSP00000368884,ENSP00000392812	ARHGDIA,BAD,FOXO3,IRAK2,MAP2K2,MAPK1,MAPK14,NFKB1,NRAS,PIK3R5,PRKCD,PSEN2,PTPN11,RIPK2,RPS6KA3,TP53
4660	T cell receptor signaling pathway	14	0.0271	ENSP00000046794,ENSP00000215832,ENSP00000226574,ENSP00000229794,ENSP00000262948,ENSP00000319279,ENSP00000324890,ENSP00000354566,ENSP00000358335,ENSP00000358548,ENSP00000359663,ENSP00000392812,ENSP00000398655,ENSP00000431445	CD28,CD3E,CD3G,CD40LG,ITK,LCP2,MALT1,MAP2K2,MAP3K7,MAPK1,MAPK14,NFKB1,NRAS,PIK3R5
3050	Proteasome	8	0.0456	ENSP00000215071,ENSP00000219313,ENSP00000264639,ENSP00000290541,ENSP00000298852,ENSP00000310572,ENSP00000355325,ENSP00000357879	PSMB4,PSMB5,PSMC3,PSMC5,PSMD3,PSMD4,PSMD7,PSMD8
250	Alanine, aspartate and glutamate metabolism	7	0.0467	ENSP00000253004,ENSP00000264220,ENSP00000302620,ENSP00000345282,ENSP00000359539,ENSP00000378408,ENSP00000402608	AGXT,ASS1,CPS1,GOT1,GPT,GPT2,PPAT
3008	Ribosome biogenesis in eukaryotes	11	0.0467	ENSP00000274008,ENSP00000304353,ENSP00000308179,ENSP00000326981,ENSP00000358400,ENSP00000358563,ENSP00000366396,ENSP00000369162,ENSP00000384302,ENSP00000423067,ENSP00000428619	DKC1,IMP3,MDN1,POP7,RIOK1,SPATA5,UTP14C,WDR3,WDR36,WDR43,XRN2
3022	Basal transcription factors	8	0.0467	ENSP00000265963,ENSP00000294168,ENSP00000339917,ENSP00000362068,ENSP00000367406,ENSP00000379372,ENSP00000418379,ENSP00000445162	GTF2A2,GTF2H1,GTF2H3,TAF1L,TAF2,TAF6L,TAF8,TAF9B

## Sheet: Mutual Enrichments 817
Table S3.5: Functional Enrichments of 817 genes cofferring common correlations with OGT and RAB3A
GO:Biological process
Pathway ID	pathway description	observed gene count	false discovery rate	matching proteins in your network (IDs)	matching proteins in your network (labels)
GO.0044281	small molecule metabolic process	114	0.00372	ENSP00000010404,ENSP00000039007,ENSP00000040663,ENSP00000175506,ENSP00000216194,ENSP00000216465,ENSP00000219054,ENSP00000219368,ENSP00000220584,ENSP00000225519,ENSP00000229277,ENSP00000230771,ENSP00000231420,ENSP00000231887,ENSP00000234396,ENSP00000238651,ENSP00000239666,ENSP00000242210,ENSP00000243501,ENSP00000247933,ENSP00000253122,ENSP00000256319,ENSP00000256682,ENSP00000258742,ENSP00000261622…	ABCB1,ABCD4,ABCG8,ACAA1,ACOT1,ACOT12,ACOT2,ACSM2A,ACSM2B,ACSM5,ADCY6,ADH5,ADSL,AGRN,AGXT2,ALDH1A1,ALDH1B1,ALDH5A1,AMDHD2,AMY2B,APOL1,ARF3,ASNS,ATP6V1B1,B3GNT3,C14orf1,CALM1,CEL,CPNE7,CS,CSGALNACT1,CYB5A,CYP2J2,CYP7B1,DBI,DERA,DLG3,DNM2,EHHADH,ELOVL7,ENO2,ERCC2,FA2H,FABP1,FDFT1,GBAS,GFPT1,GK5,GLS,GLYAT,GNG10,GPD1L,GSTZ1,HARS2,IDNK,IDUA,INPP5J,INPPL1,ISYNA1,ITPR3,KCNJ11,LARS,LDHAL6B,LGMN,LPCAT1,LPI…
GO.0019752	carboxylic acid metabolic process	52	0.0323	ENSP00000039007,ENSP00000040663,ENSP00000175506,ENSP00000216465,ENSP00000219054,ENSP00000219368,ENSP00000229277,ENSP00000230771,ENSP00000231420,ENSP00000231887,ENSP00000238651,ENSP00000239666,ENSP00000243501,ENSP00000247933,ENSP00000253122,ENSP00000258415,ENSP00000261622,ENSP00000265403,ENSP00000276651,ENSP00000301175,ENSP00000302393,ENSP00000303174,ENSP00000303246,ENSP00000304811,ENSP00000310721…	ACAA1,ACOT1,ACOT12,ACOT2,ACSM2A,ACSM2B,ACSM5,AGXT2,ALDH5A1,AMDHD2,ARV1,ASNS,CEL,CS,CSGALNACT1,CYB5A,CYP27A1,CYP2J2,CYP7B1,DPYS,EHHADH,ELOVL7,ENO2,FA2H,GFPT1,GLS,GLYAT,GSTZ1,HARS2,IDNK,IDUA,LARS,LDHAL6B,LPIN3,MAT1A,MRI1,MSRA,MTHFD1,OTC,PDZD11,PFKM,PFKP,PLA2G12A,PRODH2,SLC6A6,SLC6A8,SLC7A5,SRR,THEM5,UGT1A6,UGT2B10,UGT2B7
GO:Function
Pathway ID	pathway description	observed gene count	false discovery rate	matching proteins in your network (IDs)	matching proteins in your network (labels)
GO.0005488	binding	407	0.0226	ENSP00000010404,ENSP00000020926,ENSP00000039007,ENSP00000040663,ENSP00000170168,ENSP00000175506,ENSP00000209875,ENSP00000215057,ENSP00000215829,ENSP00000216200,ENSP00000216465,ENSP00000216479,ENSP00000218249,ENSP00000219054,ENSP00000219172,ENSP00000219368,ENSP00000221315,ENSP00000221466,ENSP00000222120,ENSP00000222139,ENSP00000223190,ENSP00000223210,ENSP00000225519,ENSP00000226299,ENSP00000229277…	AAK1,ABAT,ABCB1,ABCD4,ABCG8,ACAP3,ACOT12,ACOT2,ACSM2A,ACSM2B,ACSM5,ACVR1B,ADAMTS9,ADCY6,ADH5,ADK,AGAP4,AGAP5,AGAP6,AGER,AGRN,AGXT2,AHDC1,AHI1,AHSA1,AKAP13,ALDH1A1,ALKBH3,ALPK3,AMDHD2,AMY2B,ANAPC4,AOC2,APOL1,ARF3,ARHGEF16,ASNS,ATP10D,ATP1A1,ATP2C2,ATP6V1B1,ATP6V1C2,BMP8A,BMP8B,BOK,BRSK1,C11orf9,C1S,C1orf27,C2CD4C,C2CD4D,CA7,CALM1,CALML6,CAMSAP2,CANX,CAPN8,CAPS2,CASP6,CASZ1,CAT,CBX5,CCDC64,CCL16,CD…
GO.0043167	ion binding	261	0.0257	ENSP00000010404,ENSP00000039007,ENSP00000175506,ENSP00000215057,ENSP00000216200,ENSP00000218249,ENSP00000219054,ENSP00000219368,ENSP00000221315,ENSP00000222120,ENSP00000223210,ENSP00000225519,ENSP00000226299,ENSP00000229277,ENSP00000230565,ENSP00000230771,ENSP00000230859,ENSP00000231420,ENSP00000231887,ENSP00000234396,ENSP00000239449,ENSP00000241052,ENSP00000242210,ENSP00000242248,ENSP00000243298…	AAK1,ABAT,ABCB1,ABCD4,ABCG8,ACAP3,ACOT12,ACSM2A,ACSM2B,ACSM5,ACVR1B,ADAMTS9,ADCY6,ADH5,ADK,AGAP4,AGAP5,AGAP6,AGRN,AGXT2,AKAP13,AKAP8,ALDH5A1,ALKBH3,ALPK3,AMDHD2,AMY2B,AOC2,ARF3,ASNS,ATP10D,ATP1A1,ATP2C2,ATP6V1B1,BRSK1,C1S,C1orf27,C2CD4C,C2CD4D,CA7,CALM1,CALML6,CANX,CAPN8,CAPS2,CASZ1,CAT,CDC42BPG,CDH24,CDK11A,CDK16,CEL,CFI,CLCNKB,CLK1,CLK2,CLK3,CSGALNACT1,CYB561,CYB5A,CYP27A1,CYP2J2,CYP7B1,DAPK1,D…
GO.0003824	catalytic activity	224	0.0472	ENSP00000010404,ENSP00000039007,ENSP00000040663,ENSP00000170168,ENSP00000175506,ENSP00000215794,ENSP00000216194,ENSP00000216465,ENSP00000218249,ENSP00000219054,ENSP00000219368,ENSP00000220584,ENSP00000222120,ENSP00000225519,ENSP00000226299,ENSP00000229277,ENSP00000230565,ENSP00000230771,ENSP00000230859,ENSP00000234396,ENSP00000238651,ENSP00000242210,ENSP00000242248,ENSP00000243298,ENSP00000243501…	AAK1,ABAT,ABCB1,ABCD4,ABCG8,ACAA1,ACAT2,ACOT1,ACOT12,ACOT2,ACSM2A,ACSM2B,ACSM5,ADCY6,ADH5,ADSL,AKAP13,ALDH1A1,ALDH1B1,ALDH5A1,ALDH8A1,ALPK3,AMDHD2,AMY2B,ANAPC4,AOC2,ARF3,ASNS,ATP10D,ATP2C2,ATP6V1B1,ATP6V1C2,BRSK1,C11orf9,C1S,C1orf27,CA7,CAPN8,CASP6,CBX4,CD46,CDC42BPG,CDK11A,CDK16,CEL,CFB,CFI,CGNL1,CLK1,CLK2,CLK3,CRCP,CRMP1,CS,CSGALNACT1,CYB561,CYB5A,CYP2J2,CYP7B1,DAPK1,DERA,DFFB,DGKE,DGKQ,DIP2A,D…
KEGG pathways
Pathway ID	pathway description	observed gene count	false discovery rate	matching proteins in your network (IDs)	matching proteins in your network (labels)
1100	Metabolic pathways	75	0.000326	ENSP00000039007,ENSP00000040663,ENSP00000175506,ENSP00000216194,ENSP00000216465,ENSP00000219054,ENSP00000220584,ENSP00000226299,ENSP00000229277,ENSP00000231420,ENSP00000231887,ENSP00000234396,ENSP00000238651,ENSP00000242210,ENSP00000243501,ENSP00000247933,ENSP00000253799,ENSP00000258415,ENSP00000261507,ENSP00000263126,ENSP00000265000,ENSP00000265403,ENSP00000268251,ENSP00000272238,ENSP00000273814…	ABAT,ACAA1,ACAT2,ACOT1,ACOT2,ACSM2A,ACSM2B,ACSM5,ADH5,ADK,ADSL,AGXT2,AKR1C4,ALDH1A1,ALDH1B1,ALDH5A1,AMY2B,AOC2,ASNS,ATP6V1B1,ATP6V1C2,B3GNT3,CEL,CS,CSGALNACT1,CYP27A1,CYP2J2,DGKE,DGKQ,DPYS,EHHADH,ENO2,ENSG00000168970,EPRS,FDFT1,GALNT7,GFPT1,GLS,GSTZ1,IDUA,INPP5E,INPP5J,ISYNA1,LAP3,LDHAL6B,LPCAT1,LPIN3,MAN2A2,MAT1A,MMAB,MRI1,MSMO1,MTHFD1,NAT8L,NT5C3,OTC,PC,PFKM,PFKP,PIGY,PIK3C2B,PIP5K1C,PLA2G12A,P…
250	Alanine, aspartate and glutamate metabolism	9	0.000443	ENSP00000175506,ENSP00000216194,ENSP00000231420,ENSP00000268251,ENSP00000314649,ENSP00000317379,ENSP00000350136,ENSP00000354347,ENSP00000413064	ABAT,ADSL,AGXT2,ALDH5A1,ASNS,GFPT1,GLS,NAT8L,RIMKLB
4070	Phosphatidylinositol signaling system	13	0.000443	ENSP00000273814,ENSP00000279230,ENSP00000284061,ENSP00000298229,ENSP00000304643,ENSP00000313731,ENSP00000335333,ENSP00000347032,ENSP00000349467,ENSP00000356155,ENSP00000360777,ENSP00000363435,ENSP00000384534	CALM1,CALML6,DGKE,DGKQ,INPP5E,INPP5J,INPPL1,ITPR3,PIK3C2B,PIP4K2C,PIP5K1C,PLCB3,PLCD3
650	Butanoate metabolism	7	0.00218	ENSP00000219054,ENSP00000231887,ENSP00000268251,ENSP00000314649,ENSP00000327453,ENSP00000327916,ENSP00000356015	ABAT,ACAT2,ACSM2A,ACSM2B,ACSM5,ALDH5A1,EHHADH
562	Inositol phosphate metabolism	9	0.0193	ENSP00000279230,ENSP00000298229,ENSP00000313731,ENSP00000335333,ENSP00000337746,ENSP00000347032,ENSP00000356155,ENSP00000360777,ENSP00000384534	INPP5E,INPP5J,INPPL1,ISYNA1,PIK3C2B,PIP4K2C,PIP5K1C,PLCB3,PLCD3
4972	Pancreatic secretion	11	0.0193	ENSP00000222120,ENSP00000243501,ENSP00000263980,ENSP00000279230,ENSP00000295598,ENSP00000311405,ENSP00000354610,ENSP00000361151,ENSP00000362123,ENSP00000363435,ENSP00000400175	ADCY6,AMY2B,ATP1A1,CEL,ITPR3,PLA2G12A,PLA2G12B,PLCB3,RAB3D,RHOA,SLC9A1
4975	Fat digestion and absorption	7	0.0193	ENSP00000243501,ENSP00000272286,ENSP00000295834,ENSP00000329697,ENSP00000356015,ENSP00000361151,ENSP00000362123	ABCG8,ACAT2,CEL,FABP1,PLA2G12A,PLA2G12B,PPAP2C
640	Propanoate metabolism	6	0.0337	ENSP00000231887,ENSP00000268251,ENSP00000302393,ENSP00000356015,ENSP00000366927,ENSP00000436585	ABAT,ACAT2,ALDH1B1,ECHDC1,EHHADH,LDHAL6B
